# Supplementary material for: Super-resolution techniques to simulate electronic spectra of large molecular systems
Source: Nat Commun. 2024 Sep 12;15:8001. doi: 10.1038/s41467-024-52368-5 (PMC11393058; doi:10.1038/s41467-024-52368-5)
Supplement: Supplementary file 4 — Supplementary Data 1 [file 41467_2024_52368_MOESM4_ESM.zip]

Archive with 39 entries (36 files):
- structures/
- structures/f-cororene.xyz
- structures/cd33_znpc_znpc.xyz
- structures/qd_znpc.xyz
- structures/nano_tube.xyz
- structures/cd33_znpc_znpc_dpa.xyz
- structures/qd_znpc_dpa.xyz
- structures/znpc_aggregate.xyz
- structures/butadiene.xyz
- structures/benzene.xyz
- structures/p3b2.xyz
- structures/ru_tio2.xyz
- structures/znpc_si.xyz
- tddft_input/
- tddft_input/butadiene_x.in
- tddft_input/f-cororene_x.in
- tddft_input/benzene_x.in
- tddft_input/qd_znpc_dpa_x.in
- tddft_input/nano_tube_x.in
- tddft_input/znpc_aggregate_x.in
- tddft_input/p3b2_x.in
- tddft_input/znpc_si_x.in
- tddft_input/cd33_znpc_znpc_x.in
- tddft_input/qd_znpc_x.in
- tddft_input/cd33_znpc_znpc_dpa_x.in
- tddft_input/ru_tio2_x.in
- sma_frq/
- sma_frq/znpc_aggregate.txt
- sma_frq/znpc_si.txt
- sma_frq/cd33_znpc_znpc.txt
- sma_frq/ru_tio2.txt
- sma_frq/qd_znpc.txt
- sma_frq/p3b2.txt
- sma_frq/f-cororene.txt
- sma_frq/nano_tube.txt
- sma_frq/qd_znpc_dpa.txt
- sma_frq/butadiene.txt
- sma_frq/cd33_znpc_znpc_dpa.txt
- sma_frq/benzene.txt
