# Supplementary material for: Super-resolution techniques to simulate electronic spectra of large molecular systems
Source: Nat Commun. 2024 Sep 12;15:8001. doi: 10.1038/s41467-024-52368-5 (PMC11393058; doi:10.1038/s41467-024-52368-5)
Supplement: Supplementary file 4 — Supplementary Data 1 [file 41467_2024_52368_MOESM4_ESM.zip › structures/f-cororene.xyz]

162
Properties=species:S:1:pos:R:3 pbc="F F F"
H      -11.03864546     -10.17535936      13.35078662
H       -9.00623605      -9.73849935      15.08915098
C      -10.10690801      -9.64280334      13.17708900
C       -9.08434506      -9.42300666      14.05170953
H      -11.47707560      -9.55123744      10.87737401
H       -6.72234488      -8.52922304      14.94419954
C       -9.70999934      -9.01293591      11.92587258
C       -8.08230321      -8.66306776      13.31807679
C      -10.52239722      -9.03184357      10.77615063
C       -6.86987611      -8.24674566      13.90023209
N       -8.47931179      -8.42388700      12.03055742
H      -12.10461617      -8.99842786       8.33178309
H       -4.32811782      -7.32689403      14.98319280
C      -10.28418862      -8.48051945       9.51898318
C       -5.82327747      -7.52166064      13.33449839
C      -11.13230908      -8.51639937       8.36585520
C       -4.59900348      -7.11208590      13.95393486
N       -9.15422515      -7.78011828       9.14900097
N       -5.77787991      -7.05438350      12.03686314
H       -8.34770843      -7.57999542       9.76064993
H       -6.51563861      -7.18619777      11.32765943
C      -10.49465807      -7.84210258       7.34192607
C       -3.85650239      -6.41525192      13.01968630
C       -9.24209697      -7.37859339       7.84576955
C       -4.60997302      -6.38293293      11.80772681
H      -10.86399363      -7.68471764       6.33438624
H       -2.87890123      -5.96834716      13.16421101
N       -6.61232344      -6.56910217       9.38165015
C       -8.16814558      -6.63089817       7.25455864
C       -4.35613589      -5.81151869      10.51505418
C       -7.01636546      -6.32439598       8.06755828
C       -5.35652379      -5.96761824       9.48725730
H       -9.08066799      -6.42705255       5.30564399
H       -2.41604544      -4.99451291      11.00604189
C       -8.19458077      -6.17800433       5.89239587
C       -3.15162445      -5.09403674      10.20574707
C       -6.03753829      -5.59502050       7.38877260
C       -5.00209845      -5.37245596       8.27440702
C       -7.14894644      -5.42738123       5.25063226
C       -2.84631200      -4.50254350       8.93076992
C       -6.02873628      -5.14724618       6.09382858
C       -3.86543404      -4.68225117       7.94414845
H       -7.88602389      -5.10512354       3.21604364
H       -0.87434735      -3.59798574       9.21328446
C       -7.06321898      -4.92578202       3.91255595
C       -1.69077549      -3.77099220       8.50772476
C       -4.88310982      -4.43002273       5.69793804
C       -3.80113229      -4.19745506       6.62337716
C       -4.83644524      -3.95612002       4.38282800
C       -2.65611444      -3.48746477       6.24771277
C       -5.92868709      -4.19031614       3.44692169
C       -1.56238818      -3.25179393       7.18151296
C       -3.69013824      -3.24531957       4.00670915
C       -2.60936964      -3.01301175       4.93111424
C       -5.79047960      -3.66298691       2.11152379
C       -0.42221084      -2.50909443       6.70312185
H       -6.60596580      -3.83502523       1.40453314
H        0.40161909      -2.32876691       7.39827426
C       -3.62290208      -2.75952852       2.68738384
C       -1.46574194      -2.29585373       4.53245023
C       -4.64117948      -2.93807745       1.69863034
C       -0.34386603      -2.01438345       5.37421681
C       -2.48930016      -2.06914191       2.35205188
C       -1.45171928      -1.84611717       3.23951756
C       -4.32978090      -2.34233435       0.42026583
C        0.70323926      -1.26050250       4.72511841
H       -5.06873333      -2.44489262      -0.37616851
H        1.58676718      -1.01431373       5.31642713
C       -2.13287538      -1.47123382       1.13414633
C       -0.46894164      -1.11357650       2.55734536
C       -3.13552282      -1.62635846       0.10015027
C        0.68885025      -0.80432150       3.37122045
N       -0.87846762      -0.87272554       1.24638124
H       -4.69308645      -1.53108804      -2.48833294
H        3.35124267       0.19801519       4.39215828
C       -2.92477830      -1.06896202      -1.21549001
C        1.79367826      -0.05474462       2.82030941
C       -3.71632167      -1.07095569      -2.38368808
C        3.01718692       0.37639080       3.37562956
N       -1.77214433      -0.38091685      -1.51575393
H       -0.99861669      -0.21464949      -0.85413882
H        0.99861677       0.21464957       0.85413874
N        1.77214436       0.38091687       1.51575393
C       -3.01718690      -0.37639079      -3.37562955
C        3.71632172       1.07095570       2.38368811
C       -1.79367825       0.05474464      -2.82030943
C        2.92477835       1.06896204       1.21549003
H       -3.35124267      -0.19801518      -4.39215828
H        4.69308649       1.53108805       2.48833297
N        0.87846768       0.87272555      -1.24638118
C       -0.68885021       0.80432152      -3.37122046
C        3.13552287       1.62635848      -0.10015024
C        0.46894170       1.11357652      -2.55734534
C        2.13287543       1.47123384      -1.13414630
H       -1.58676715       1.01431375      -5.31642712
H        5.06873340       2.44489264       0.37616856
C       -0.70323921       1.26050252      -4.72511839
C        4.32978096       2.34233437      -0.42026579
C        1.45171934       1.84611718      -3.23951753
C        2.48930021       2.06914193      -2.35205185
C        0.34386609       2.01438347      -5.37421678
C        4.64117953       2.93807747      -1.69863031
C        1.46574199       2.29585374      -4.53245019
C        3.62290212       2.75952853      -2.68738381
H       -0.40161905       2.32876692      -7.39827423
H        6.60596586       3.83502525      -1.40453310
C        0.42221088       2.50909445      -6.70312182
C        5.79047966       3.66298693      -2.11152375
C        2.60936967       3.01301176      -4.93111421
C        3.69013828       3.24531958      -4.00670912
C        1.56238822       3.25179394      -7.18151292
C        5.92868712       4.19031615      -3.44692168
C        2.65611448       3.48746478      -6.24771273
C        4.83644528       3.95612002      -4.38282796
C        3.80113231       4.19745507      -6.62337713
C        4.88310984       4.43002274      -5.69793801
C        1.69077552       3.77099220      -8.50772474
C        7.06321902       4.92578203      -3.91255593
H        0.87434736       3.59798574      -9.21328444
H        7.88602394       5.10512356      -3.21604362
C        3.86543406       4.68225117      -7.94414841
C        6.02873628       5.14724618      -6.09382856
C        2.84631201       4.50254349      -8.93076988
C        7.14894646       5.42738123      -5.25063225
C        5.00209846       5.37245596      -8.27440700
C        6.03753829       5.59502049      -7.38877259
C        3.15162445       5.09403673     -10.20574705
C        8.19458079       6.17800434      -5.89239586
H        2.41604543       4.99451289     -11.00604187
H        9.08066801       6.42705256      -5.30564398
C        5.35652379       5.96761823      -9.48725729
C        7.01636546       6.32439598      -8.06755827
C        4.35613587       5.81151867     -10.51505416
C        8.16814558       6.63089818      -7.25455865
N        6.61232343       6.56910217      -9.38165016
H        2.87890116       5.96834713     -13.16421100
H       10.86399361       7.68471765      -6.33438630
C        4.60997297       6.38293291     -11.80772683
C        9.24209694       7.37859339      -7.84576957
C        3.85650233       6.41525189     -13.01968631
C       10.49465804       7.84210259      -7.34192612
H        6.51563854       7.18619775     -11.32765944
H        8.34770833       7.57999537      -9.76064992
N        5.77787986       7.05438348     -12.03686316
N        9.15422507       7.78011825      -9.14900100
C        4.59900342       7.11208587     -13.95393486
C       11.13230901       8.51639937      -8.36585527
C        5.82327740       7.52166062     -13.33449842
C       10.28418853       8.48051943      -9.51898325
H        4.32811775       7.32689400     -14.98319281
H       12.10461611       8.99842787      -8.33178319
N        8.47931171       8.42388699     -12.03055748
C        6.86987604       8.24674564     -13.90023214
C       10.52239713       9.03184354     -10.77615068
C        8.08230313       8.66306774     -13.31807687
C        9.70999925       9.01293590     -11.92587265
H        6.72234477       8.52922300     -14.94419960
H       11.47707552       9.55123742     -10.87737406
C        9.08434498       9.42300664     -14.05170960
C       10.10690794       9.64280333     -13.17708906
H        9.00623598       9.73849934     -15.08915106
H       11.03864538      10.17535935     -13.35078670
