# Supplementary material for: Super-resolution techniques to simulate electronic spectra of large molecular systems
Source: Nat Commun. 2024 Sep 12;15:8001. doi: 10.1038/s41467-024-52368-5 (PMC11393058; doi:10.1038/s41467-024-52368-5)
Supplement: Supplementary file 4 — Supplementary Data 1 [file 41467_2024_52368_MOESM4_ESM.zip › structures/qd_znpc.xyz]

301
Properties=species:S:1:pos:R:3 pbc="F F F"
Zn      60.29051526      60.48184851      49.07605163
N       60.29051526      63.87520197      49.07605163
N       61.70572727      61.89706052      49.07605163
N       63.68386872      60.48184851      49.07605163
N       61.70572727      59.06663650      49.07605163
C       61.47038182      63.25348905      49.07605163
C       62.75690285      63.94787323      49.07605163
C       63.09415720      65.30276634      49.07605163
C       64.44993142      65.63692541      49.07605163
C       65.44559216      64.64126467      49.07605163
C       65.11143309      63.28549045      49.07605163
C       63.75653998      62.94823610      49.07605163
C       63.06215580      61.66171507      49.07605163
C       63.06215580      59.30198195      49.07605163
C       63.75653998      58.01546092      49.07605163
C       65.11143309      57.67820657      49.07605163
C       65.44559216      56.32243235      49.07605163
C       64.44993142      55.32677161      49.07605163
C       63.09415720      55.66093068      49.07605163
C       62.75690285      57.01582379      49.07605163
C       61.47038182      57.71020797      49.07605163
N       58.87530325      59.06663650      49.07605163
N       58.87530325      61.89706052      49.07605163
C       59.11064870      63.25348905      49.07605163
N       60.29051526      57.08849505      49.07605163
C       59.11064870      57.71020797      49.07605163
C       57.51887472      59.30198195      49.07605163
C       57.51887472      61.66171507      49.07605163
C       57.82412767      63.94787323      49.07605163
C       57.82412767      57.01582379      49.07605163
N       56.89716180      60.48184851      49.07605163
C       56.82449054      58.01546092      49.07605163
C       56.82449054      62.94823610      49.07605163
C       57.48687332      65.30276634      49.07605163
C       57.48687332      55.66093068      49.07605163
C       55.46959743      57.67820657      49.07605163
C       55.46959743      63.28549045      49.07605163
C       56.13109910      65.63692541      49.07605163
C       56.13109910      55.32677161      49.07605163
C       55.13543836      56.32243235      49.07605163
C       55.13543836      64.64126467      49.07605163
H       58.26380963      66.06715486      49.07605163
H       55.83458982      66.68648469      49.07605163
H       54.08587908      64.93777395      49.07605163
H       54.70520892      62.50855414      49.07605163
H       62.31722089      66.06715485      49.07605163
H       64.74644070      66.68648469      49.07605163
H       66.49515144      64.93777395      49.07605163
H       65.87582160      62.50855414      49.07605163
H       65.87582161      58.45514288      49.07605163
H       66.49515144      56.02592307      49.07605163
H       64.74644070      54.27721233      49.07605163
H       62.31722089      54.89654217      49.07605163
H       58.26380963      54.89654216      49.07605163
H       55.83458982      54.27721233      49.07605163
H       54.08587908      56.02592307      49.07605163
H       54.70520891      58.45514288      49.07605163
Cd      54.17580502      57.34944057      55.21026619
Se      54.30612157      56.75320261      57.98105172
Cd      54.89147666      56.77936237      61.16347292
Se      54.33572792      56.46140851      64.09099152
Se      53.44535428      59.94007010      55.24137909
Cd      55.77862719      61.28341829      54.84004753
Se      56.56954710      61.31033142      57.78740941
Cd      54.28304833      59.56872905      57.95992631
Se      54.47623987      59.47446376      61.09801735
Cd      56.58815642      61.30688701      60.68881377
Se      55.97169137      60.88177728      65.55070923
Cd      54.64202089      59.17567978      63.90940361
Se      55.48443473      64.03752210      54.77810977
Cd      57.95327510      64.63952091      53.97487097
Se      59.10030827      65.62006319      56.71436716
Cd      56.73089480      64.05346463      57.28936360
Se      55.37967979      63.56299856      61.56658103
Cd      57.39293323      65.51772723      61.93385689
Se      57.70877838      65.32167193      64.68675552
Cd      55.92151347      63.27028535      64.24314329
Cd      59.69726791      66.57191981      59.54711182
Se      57.53246477      67.75501174      60.45979297
Se      57.27576816      52.87409070      57.80909041
Cd      58.00971480      53.09918309      60.45650976
Se      56.24685735      55.83626596      54.25259605
Cd      58.15835123      57.80577866      53.93651444
Se      58.89277060      57.17419032      56.93423192
Cd      56.61998033      55.51064560      57.10093463
Se      57.43145478      55.59834880      61.40920011
Cd      59.43845908      57.47961891      61.74700398
Se      59.12247531      57.77588784      64.54395151
Cd      56.98587238      56.03369330      64.16950562
Se      57.84035258      60.39131001      53.26174114
Cd      60.32943122      61.38850952      53.76835706
Se      60.93752735      61.10452270      56.69180794
Cd      58.88986095      59.79238368      57.94946797
Se      59.03168897      59.93167019      60.72185475
Cd      60.96614737      61.77718754      61.55710241
Se      60.79543595      61.99627570      64.33507719
Cd      58.65563664      60.42822590      65.05736441
Se      60.31318942      64.06151446      52.77070143
Cd      61.24995937      65.38240521      54.90575825
Se      63.22383060      64.47355538      56.59647775
Cd      60.79554412      63.57212124      57.88222266
Se      59.62429948      63.82039002      60.32963953
Cd      64.11744858      65.10001292      63.27007632
Se      62.05494817      66.71922334      63.58292180
Cd      60.37115973      64.82128114      64.47922858
Cd      59.91003129      55.01968429      54.93153355
Se      61.83269127      53.90041502      56.54364479
Cd      60.06332600      52.46348844      57.96652221
Se      60.48746100      51.88868623      60.65184100
Cd      61.55193714      53.88441114      62.21523537
Se      61.10239045      53.92908330      64.88311966
Se      60.46840318      56.64142011      52.89359005
Cd      62.44605694      58.01315834      54.24087838
Se      63.40773758      57.66397537      57.00033482
Cd      61.20848045      56.26736636      58.03336417
Se      61.87516296      56.33446715      60.80270797
Cd      63.94925179      58.28616707      61.93086757
Se      63.80024016      58.17510769      64.63290520
Cd      61.65753294      56.55242904      65.03863506
Se      62.84512692      60.44810993      53.13760796
Cd      63.79681762      62.10801579      55.13026462
Se      65.56855170      61.18947392      57.06443964
Cd      63.19170732      60.19899401      58.13723167
Se      63.46482740      60.79333213      60.82374737
Cd      65.93643994      62.49184472      61.65044225
Se      65.28104595      62.79495033      64.31870331
Cd      63.33915007      60.92192310      64.70320469
Cd      65.41352335      63.65535700      58.31215909
Se      65.13141333      64.99823836      60.59047885
Cd      64.42687273      56.25415475      59.11901262
Se      66.25176953      57.31612563      60.70150521
Cd      66.96862949      59.69020209      59.31681719
Se      68.23262616      61.64519438      60.51162474
C       52.79298228      57.10086888      52.40439881
N       52.60886876      56.36270867      53.68872343
H       53.84564182      56.99776541      52.09576734
H       52.59088792      58.16969217      52.57911678
H       52.14111720      56.72806939      51.59316663
H       52.91226332      55.38393138      53.61930419
H       51.64546727      56.41527278      54.03752293
C       53.65222532      53.77386261      60.69554378
N       53.18879750      55.18289194      60.71325853
H       54.04908098      53.52349896      61.69300492
H       54.45923010      53.67589554      59.95044233
H       52.85056635      53.05476191      60.44162348
H       52.46273046      55.34928641      61.42036736
H       52.90307025      55.51040139      59.77483035
C       52.74059357      62.35800321      58.48507313
N       52.47078558      60.90858978      58.68943595
H       53.01798325      62.52544015      57.43162087
H       53.58569424      62.65004613      59.12814297
H       51.87187171      62.99529514      58.73552521
H       51.65553556      60.58459935      58.15587314
H       52.40327648      60.65357934      59.68554310
C       52.23747243      61.41385167      64.06022747
N       52.35965204      59.94055716      63.91547735
H       52.83578627      61.89231494      63.26650284
H       52.66168606      61.71541717      65.03114807
H       51.19357582      61.77665693      63.98924246
H       52.15001640      59.62671722      62.95772996
H       51.80548480      59.41253927      64.59863524
C       56.92899846      67.74732598      53.88720241
N       57.40175110      66.73517921      52.90229703
H       57.71785543      67.91979440      54.63642871
H       56.05572652      67.32944528      54.41264954
H       56.64456801      68.71013642      53.42313217
H       58.22869459      67.03569649      52.37292770
H       56.65734829      66.45994738      52.24965447
C       54.22132052      65.76449829      58.55111541
N       55.65672413      65.91821148      58.17381202
H       54.16188445      65.09896740      59.42661137
H       53.66790047      65.31572616      57.71036193
H       53.76006681      66.73429290      58.81240270
H       56.21874759      66.33238130      58.95799660
H       55.75832430      66.56508628      57.37725296
C       53.17615883      65.21398402      64.43490108
N       54.31307642      64.77158871      65.28398662
H       52.46382548      64.38271395      64.31854744
H       53.55954551      65.46126315      63.43273299
H       52.63847204      66.08971246      64.84519486
H       54.01556251      64.41904422      66.20091591
H       55.02185774      65.51186074      65.41307752
C       62.65957643      68.10764844      59.60390793
N       61.95647045      66.86846649      60.04477561
H       62.13285559      68.98489817      60.00964907
H       62.65461808      68.16630772      58.50287630
H       63.70784567      68.11971093      59.95109257
H       61.92172103      66.83398623      61.09402831
H       62.50067651      66.03360346      59.76142110
C       57.62387855      51.40482898      63.20044939
N       56.72977536      52.06292178      62.20411749
H       58.37492258      52.13263941      63.54904936
H       58.18161961      50.59641451      62.70527554
H       57.07293863      50.99485494      64.06829954
H       56.26381812      52.89890805      62.58369391
H       56.02615428      51.42032325      61.82176271
C       57.49514365      54.76001822      67.06903280
N       57.71449734      54.34213826      65.65593486
H       56.41672282      54.87945351      67.25810877
H       57.97514540      55.74048572      67.22111217
H       57.91590691      54.04273402      67.79771731
H       57.25158229      53.44488667      65.46172301
H       58.73633456      54.23916352      65.43423584
C       59.13657299      62.13703476      67.80415597
N       58.80779626      60.72534437      67.47190291
H       58.43004772      62.79584905      67.27304993
H       60.14400319      62.36962001      67.42499634
H       59.08453743      62.35588124      68.88829194
H       57.81777117      60.50570274      67.65647548
H       59.42233769      60.05033310      67.93988961
C       61.25246382      68.68788125      55.42251557
N       62.19386142      67.58325552      55.08123216
H       60.57228312      68.34067141      56.21641704
H       60.64146217      68.92727339      54.53840903
H       61.76806346      69.60648722      55.75714713
H       62.80075143      67.31658391      55.87348388
H       62.78592151      67.81040043      54.27314868
C       66.15100268      67.63101046      64.18555217
N       66.21093898      66.26128844      63.62345428
H       65.75852325      67.58470743      65.21322326
H       65.44158371      68.22874531      63.59243676
H       67.13133302      68.14624146      64.20241982
H       66.76182968      65.60327822      64.18839856
H       66.52881307      66.22855148      62.64219288
C       60.20199943      65.88353679      67.70735536
N       61.19909797      65.43455239      66.70583622
H       59.65110885      65.01118235      68.09273322
H       59.46851934      66.53346791      67.20533101
H       60.64660567      66.43040999      68.56203317
H       61.86564244      64.74499895      67.07189930
H       61.71816267      66.21329183      66.26162106
C       59.04993760      52.25822014      53.47120293
N       58.44642016      53.25773548      54.39074596
H       59.95613151      51.83466224      53.93573254
H       59.35072521      52.76335887      52.53991055
H       58.35664237      51.43463608      53.21834398
H       58.11728314      52.84728175      55.28311948
H       57.64742810      53.76953717      53.97117484
C       60.70485138      49.49584558      56.44507539
N       59.87796010      50.10923594      57.51450770
H       61.76505991      49.71977124      56.63848256
H       60.43888574      49.94981942      55.47803586
H       60.58044266      48.39936046      56.36704724
H       60.11520761      49.76800396      58.45659436
H       58.86680622      50.00775570      57.35689261
C       64.89715098      54.22194506      62.89931072
N       63.82141623      53.19284033      62.82461037
H       64.51427874      55.10251065      63.43923325
H       65.18524073      54.55967020      61.89207010
H       65.80354485      53.86438032      63.42232046
H       63.44771529      52.98097262      63.76761888
H       64.13258555      52.32290540      62.37492657
C       65.38966906      56.47071773      53.80611119
N       63.93511077      56.17687499      53.81906320
H       65.65651326      56.92357226      54.77448459
H       65.60444795      57.20473434      53.01408428
H       66.01825541      55.57433976      53.64307823
H       63.66342544      55.55486926      54.59572564
H       63.58573112      55.78607677      52.93486817
C       61.74877075      58.09118135      68.02332286
N       61.12159128      56.91090441      67.39088180
H       61.59870559      58.96121721      67.36203592
H       62.83471587      57.92449881      68.09671986
H       61.35631655      58.32274161      69.03459607
H       60.11444024      57.02963646      67.21740346
H       61.30508126      56.02717857      67.87739038
C       64.63435054      64.36282600      52.83199828
N       65.13789065      63.06495515      53.34919531
H       64.64062847      65.09736398      53.65396446
H       63.59092874      64.22683309      52.50245181
H       65.22529057      64.75701321      51.98335561
H       66.11790787      63.10344576      53.65030372
H       64.99719246      62.29501178      52.67949252
C       63.38459447      61.69951211      68.07741359
N       64.12288036      60.97440996      67.02184199
H       62.40405095      61.22306961      68.23973979
H       63.20490410      62.72979077      67.72946093
H       63.91713912      61.74887454      69.04744430
H       64.32023280      59.99122621      67.24333958
H       64.99108001      61.45841231      66.74331067
C       68.23874611      65.42809189      58.18399010
N       67.73047110      64.05112507      57.94851716
H       67.82248987      65.78351732      59.14021098
H       67.88317913      66.09923582      57.38532399
H       69.34313612      65.47855660      58.22799031
H       68.04132622      63.38551808      58.69649572
H       68.01383944      63.66530949      57.03903962
C       65.53646891      53.14918063      58.98895410
N       64.25100227      53.90130386      59.00303004
H       66.15975693      53.46385909      59.84067694
H       66.08069053      53.38910880      58.06259463
H       65.38832235      52.05483293      59.03235902
H       63.66758140      53.66124724      59.81919616
H       63.67645807      53.72479737      58.15442169
C       68.42101053      58.75533833      56.43662887
N       67.43863968      58.26410810      57.43656748
H       69.40042244      58.88837574      56.92150688
H       68.07085514      59.73599045      56.07767917
H       68.53942730      58.07676829      55.57005001
H       67.68879250      57.36169651      57.85979793
H       66.48109702      58.21993303      57.05341998
