# Supplementary material for: Super-resolution techniques to simulate electronic spectra of large molecular systems
Source: Nat Commun. 2024 Sep 12;15:8001. doi: 10.1038/s41467-024-52368-5 (PMC11393058; doi:10.1038/s41467-024-52368-5)
Supplement: Supplementary file 4 — Supplementary Data 1 [file 41467_2024_52368_MOESM4_ESM.zip › structures/nano_tube.xyz]

621
Properties=species:S:1:pos:R:3 pbc="F F F"
C        4.77386566       4.98191903      12.08274619
C       -1.02950728       6.74157423      11.61269076
C        5.82295110       4.71000673      13.03740780
C       -2.07467164       6.90359214      10.62897098
H        6.80586280       4.31851637      12.79399531
H       -3.13636731       6.97110292      10.84633167
H        5.89680158       5.08331876      15.20358918
H       -1.93685965       7.06117767       8.43322479
C        5.35671462       5.09456490      14.26289725
C       -1.46572524       6.95529684       9.40558947
C        3.99682421       5.55316649      14.07927147
C       -0.04617130       6.79757319       9.63066491
C        1.76615624       6.31386154      14.92346782
C        2.24922672       6.29784483       8.78535290
C        0.80156902       6.48677161      15.98912453
C        3.19449747       6.02058217       7.72630464
H        1.01950370       6.42632428      17.05065761
H        3.05564392       6.25354651       6.67598503
H       -1.37543296       6.79829244      15.89924598
H        5.14135261       4.99154880       7.79835366
C       -0.41912057       6.67053842      15.40217944
C        4.26202681       5.38625456       8.29768533
C       -0.21084980       6.62600490      13.97455319
C        4.01882804       5.34953203       9.72210487
C        4.92327592       4.85556960      10.68498568
C       -1.22802855       6.75237085      13.00791041
N        3.67232298       5.48797891      12.73813183
N        0.19167247       6.64039775      10.97782205
C        3.12877557       5.97386320      15.11413115
C        0.92976286       6.77121404       8.60536105
N        1.12653336       6.41226641      13.70682684
N        2.78908792       5.90893985       9.99428533
Zn       1.95332086       6.12432644      11.85602152
C       -0.36418954       8.30014057       4.78171834
C        0.11445859       6.99019920       4.87639074
C        0.54621230       6.49026734       6.10583728
C        0.50389818       7.27827715       7.26760096
C        0.02567585       8.59868833       7.15569153
C       -0.40202836       9.10353443       5.92614330
H       -0.00289856       9.23026623       8.04488353
H        0.90866917       5.46910248       6.17375313
H        0.14421807       6.34616198       3.99544875
H       -0.70568319       8.69293629       3.82285291
H       -0.76607507      10.13021191       5.86240217
C       -5.32665505       7.30116490      14.24481418
C       -4.78609095       6.01466548      14.15342871
C       -3.45185380       5.83952283      13.77633565
C       -2.63801108       6.94424692      13.48227103
C       -3.18549415       8.23340629      13.58844459
C       -4.52040629       8.41026832      13.96586001
H       -2.55813790       9.09598547      13.35829328
H       -5.40362732       5.14142854      14.37087285
H       -3.03748855       4.83723556      13.68885850
H       -6.36817885       7.43971410      14.53806373
H       -4.93286646       9.41775293      14.03890887
C        4.52213953       6.03640070      19.20095222
C        4.61693196       4.86603455      18.44442271
C        4.18932215       4.85037514      17.11613586
C        3.64493103       5.99934620      16.51433102
C        3.57097665       7.17800500      17.28285391
C        4.00503041       7.19466811      18.61062436
H        5.01008910       3.95338445      18.89532736
H        4.85232823       6.04681889      20.23966576
H        3.93777186       8.11704750      19.19063088
C        8.51277922       2.93591486       9.26437520
C        7.49091377       2.18094158       9.84850939
C        6.33230746       2.80820337      10.31341383
C        6.17396501       4.19891208      10.19204804
C        7.20942942       4.95011503       9.61082899
C        8.37066071       4.32276537       9.15120363
H        7.10002398       6.03295466       9.53035077
H        7.59407095       1.09884773       9.94398458
H        9.41822678       2.44629442       8.90292551
H        5.54070888       2.22051934      10.77746907
H        9.16825348       4.92075302       8.70744020
H        4.25193302       3.92851872      16.53991663
H        3.17323000       8.08640511      16.82751812
H        2.70394013       1.96452750       1.21243557
H        1.67112690       2.89447670       1.21243557
C       -0.34936065       3.32394459       2.42487113
H       -1.03281323       3.17867226       1.21243557
H       -2.23640432       2.48377862       1.21243557
C       -3.26921754       0.69489364       2.42487113
H       -3.34225380       0.00000000       1.21243557
H       -3.05330078      -1.35941709       1.21243557
C       -1.67112690      -2.89447670       2.42487113
H       -1.03281323      -3.17867226       1.21243557
H        0.34936065      -3.32394459       1.21243557
C        2.23640432      -2.48377862       2.42487113
H        2.70394013      -1.96452750       1.21243557
H        3.26921754      -0.69489364       1.21243557
C        3.34225380       0.00000000       2.42487113
C        3.05330078       1.35941709       2.42487113
C        2.70394013       1.96452750       3.63730670
C        1.67112690       2.89447670       3.63730670
C        1.03281323       3.17867226       2.42487113
C       -0.34936065       3.32394459       4.84974226
C       -1.03281323       3.17867226       3.63730670
C       -2.23640432       2.48377862       3.63730670
C       -2.70394013       1.96452750       2.42487113
C       -3.26921754       0.69489364       4.84974226
C       -3.34225380       0.00000000       3.63730670
C       -3.05330078      -1.35941709       3.63730670
C       -2.70394013      -1.96452750       2.42487113
C       -1.67112690      -2.89447670       4.84974226
C       -1.03281323      -3.17867226       3.63730670
C        0.34936065      -3.32394459       3.63730670
C        1.03281323      -3.17867226       2.42487113
C        2.23640432      -2.48377862       4.84974226
C        2.70394013      -1.96452750       3.63730670
C        3.26921754      -0.69489364       3.63730670
C        3.34225380       0.00000000       4.84974226
C        3.05330078       1.35941709       4.84974226
C        2.70394013       1.96452750       6.06217783
C        1.67112690       2.89447670       6.06217783
C        1.03281323       3.17867226       4.84974226
C       -0.34936065       3.32394459       7.27461339
C       -1.03281323       3.17867226       6.06217783
C       -2.23640432       2.48377862       6.06217783
C       -2.70394013       1.96452750       4.84974226
C       -3.26921754       0.69489364       7.27461339
C       -3.34225380       0.00000000       6.06217783
C       -3.05330078      -1.35941709       6.06217783
C       -2.70394013      -1.96452750       4.84974226
C       -1.67112690      -2.89447670       7.27461339
C       -1.03281323      -3.17867226       6.06217783
C        0.34936065      -3.32394459       6.06217783
C        1.03281323      -3.17867226       4.84974226
C        2.23640432      -2.48377862       7.27461339
C        2.70394013      -1.96452750       6.06217783
C        3.26921754      -0.69489364       6.06217783
C        3.34225380       0.00000000       7.27461339
C        3.05330078       1.35941709       7.27461339
C        2.70394013       1.96452750       8.48704896
C        1.67112690       2.89447670       8.48704896
C        1.03281323       3.17867226       7.27461339
C       -0.34936065       3.32394459       9.69948452
C       -1.03281323       3.17867226       8.48704896
C       -2.23640432       2.48377862       8.48704896
C       -2.70394013       1.96452750       7.27461339
C       -3.26921754       0.69489364       9.69948452
C       -3.34225380       0.00000000       8.48704896
C       -3.05330078      -1.35941709       8.48704896
C       -2.70394013      -1.96452750       7.27461339
C       -1.67112690      -2.89447670       9.69948452
C       -1.03281323      -3.17867226       8.48704896
C        0.34936065      -3.32394459       8.48704896
C        1.03281323      -3.17867226       7.27461339
C        2.23640432      -2.48377862       9.69948452
C        2.70394013      -1.96452750       8.48704896
C        3.26921754      -0.69489364       8.48704896
C        3.34225380       0.00000000       9.69948452
C        3.05330078       1.35941709       9.69948452
C        2.70394013       1.96452750      10.91192009
C        1.67112690       2.89447670      10.91192009
C        1.03281323       3.17867226       9.69948452
C       -0.34936065       3.32394459      12.12435565
C       -1.03281323       3.17867226      10.91192009
C       -2.23640432       2.48377862      10.91192009
C       -2.70394013       1.96452750       9.69948452
C       -3.26921754       0.69489364      12.12435565
C       -3.34225380       0.00000000      10.91192009
C       -3.05330078      -1.35941709      10.91192009
C       -2.70394013      -1.96452750       9.69948452
C       -1.67112690      -2.89447670      12.12435565
C       -1.03281323      -3.17867226      10.91192009
C        0.34936065      -3.32394459      10.91192009
C        1.03281323      -3.17867226       9.69948452
C        2.23640432      -2.48377862      12.12435565
C        2.70394013      -1.96452750      10.91192009
C        3.26921754      -0.69489364      10.91192009
C        3.34225380       0.00000000      12.12435565
C        3.05330078       1.35941709      12.12435565
C        2.70394013       1.96452750      13.33679122
C        1.67112690       2.89447670      13.33679122
C        1.03281323       3.17867226      12.12435565
C       -0.34936065       3.32394459      14.54922678
C       -1.03281323       3.17867226      13.33679122
C       -2.23640432       2.48377862      13.33679122
C       -2.70394013       1.96452750      12.12435565
C       -3.26921754       0.69489364      14.54922678
C       -3.34225380       0.00000000      13.33679122
C       -3.05330078      -1.35941709      13.33679122
C       -2.70394013      -1.96452750      12.12435565
C       -1.67112690      -2.89447670      14.54922678
C       -1.03281323      -3.17867226      13.33679122
C        0.34936065      -3.32394459      13.33679122
C        1.03281323      -3.17867226      12.12435565
C        2.23640432      -2.48377862      14.54922678
C        2.70394013      -1.96452750      13.33679122
C        3.26921754      -0.69489364      13.33679122
C        3.34225380       0.00000000      14.54922678
C        3.05330078       1.35941709      14.54922678
C        2.70394013       1.96452750      15.76166235
C        1.67112690       2.89447670      15.76166235
C        1.03281323       3.17867226      14.54922678
C       -0.34936065       3.32394459      16.97409791
C       -1.03281323       3.17867226      15.76166235
C       -2.23640432       2.48377862      15.76166235
C       -2.70394013       1.96452750      14.54922678
C       -3.26921754       0.69489364      16.97409791
C       -3.34225380       0.00000000      15.76166235
C       -3.05330078      -1.35941709      15.76166235
C       -2.70394013      -1.96452750      14.54922678
C       -1.67112690      -2.89447670      16.97409791
C       -1.03281323      -3.17867226      15.76166235
C        0.34936065      -3.32394459      15.76166235
C        1.03281323      -3.17867226      14.54922678
C        2.23640432      -2.48377862      16.97409791
C        2.70394013      -1.96452750      15.76166235
C        3.26921754      -0.69489364      15.76166235
C        3.34225380       0.00000000      16.97409791
C        3.05330078       1.35941709      16.97409791
C        2.70394013       1.96452750      18.18653348
C        1.67112690       2.89447670      18.18653348
C        1.03281323       3.17867226      16.97409791
C       -0.34936065       3.32394459      19.39896904
C       -1.03281323       3.17867226      18.18653348
C       -2.23640432       2.48377862      18.18653348
C       -2.70394013       1.96452750      16.97409791
C       -3.26921754       0.69489364      19.39896904
C       -3.34225380       0.00000000      18.18653348
C       -3.05330078      -1.35941709      18.18653348
C       -2.70394013      -1.96452750      16.97409791
C       -1.67112690      -2.89447670      19.39896904
C       -1.03281323      -3.17867226      18.18653348
C        0.34936065      -3.32394459      18.18653348
C        1.03281323      -3.17867226      16.97409791
C        2.23640432      -2.48377862      19.39896904
C        2.70394013      -1.96452750      18.18653348
C        3.26921754      -0.69489364      18.18653348
C        3.34225380       0.00000000      19.39896904
C        3.05330078       1.35941709      19.39896904
C        2.70394013       1.96452750      20.61140461
C        1.67112690       2.89447670      20.61140461
C        1.03281323       3.17867226      19.39896904
C       -0.34936065       3.32394459      21.82384018
C       -1.03281323       3.17867226      20.61140461
C       -2.23640432       2.48377862      20.61140461
C       -2.70394013       1.96452750      19.39896904
C       -3.26921754       0.69489364      21.82384018
C       -3.34225380       0.00000000      20.61140461
C       -3.05330078      -1.35941709      20.61140461
C       -2.70394013      -1.96452750      19.39896904
C       -1.67112690      -2.89447670      21.82384018
C       -1.03281323      -3.17867226      20.61140461
C        0.34936065      -3.32394459      20.61140461
C        1.03281323      -3.17867226      19.39896904
C        2.23640432      -2.48377862      21.82384018
C        2.70394013      -1.96452750      20.61140461
C        3.26921754      -0.69489364      20.61140461
C        3.34225380       0.00000000      21.82384018
C        3.05330078       1.35941709      21.82384018
C        2.70394013       1.96452750      23.03627574
C        1.67112690       2.89447670      23.03627574
C        1.03281323       3.17867226      21.82384018
C       -0.34936065       3.32394459      24.24871131
C       -1.03281323       3.17867226      23.03627574
C       -2.23640432       2.48377862      23.03627574
C       -2.70394013       1.96452750      21.82384018
C       -3.26921754       0.69489364      24.24871131
C       -3.34225380       0.00000000      23.03627574
C       -3.05330078      -1.35941709      23.03627574
C       -2.70394013      -1.96452750      21.82384018
C       -1.67112690      -2.89447670      24.24871131
C       -1.03281323      -3.17867226      23.03627574
C        0.34936065      -3.32394459      23.03627574
C        1.03281323      -3.17867226      21.82384018
C        2.23640432      -2.48377862      24.24871131
C        2.70394013      -1.96452750      23.03627574
C        3.26921754      -0.69489364      23.03627574
C        3.34225380       0.00000000      24.24871131
C        3.05330078       1.35941709      24.24871131
C        2.70394013       1.96452750      25.46114687
C        1.67112690       2.89447670      25.46114687
C        1.03281323       3.17867226      24.24871131
C       -0.34936065       3.32394459      26.67358244
C       -1.03281323       3.17867226      25.46114687
C       -2.23640432       2.48377862      25.46114687
C       -2.70394013       1.96452750      24.24871131
C       -3.26921754       0.69489364      26.67358244
C       -3.34225380       0.00000000      25.46114687
C       -3.05330078      -1.35941709      25.46114687
C       -2.70394013      -1.96452750      24.24871131
C       -1.67112690      -2.89447670      26.67358244
C       -1.03281323      -3.17867226      25.46114687
C        0.34936065      -3.32394459      25.46114687
C        1.03281323      -3.17867226      24.24871131
C        2.23640432      -2.48377862      26.67358244
C        2.70394013      -1.96452750      25.46114687
C        3.26921754      -0.69489364      25.46114687
C        3.34225380       0.00000000      26.67358244
C        3.05330078       1.35941709      26.67358244
C        2.70394013       1.96452750      27.88601800
C        1.67112690       2.89447670      27.88601800
C        1.03281323       3.17867226      26.67358244
C       -0.34936065       3.32394459      29.09845357
C       -1.03281323       3.17867226      27.88601800
C       -2.23640432       2.48377862      27.88601800
C       -2.70394013       1.96452750      26.67358244
C       -3.26921754       0.69489364      29.09845357
C       -3.34225380       0.00000000      27.88601800
C       -3.05330078      -1.35941709      27.88601800
C       -2.70394013      -1.96452750      26.67358244
C       -1.67112690      -2.89447670      29.09845357
C       -1.03281323      -3.17867226      27.88601800
C        0.34936065      -3.32394459      27.88601800
C        1.03281323      -3.17867226      26.67358244
C        2.23640432      -2.48377862      29.09845357
C        2.70394013      -1.96452750      27.88601800
C        3.26921754      -0.69489364      27.88601800
C        3.34225380       0.00000000      29.09845357
C        3.05330078       1.35941709      29.09845357
C        2.70394013       1.96452750      30.31088913
C        1.67112690       2.89447670      30.31088913
C        1.03281323       3.17867226      29.09845357
C       -0.34936065       3.32394459      31.52332470
C       -1.03281323       3.17867226      30.31088913
C       -2.23640432       2.48377862      30.31088913
C       -2.70394013       1.96452750      29.09845357
C       -3.26921754       0.69489364      31.52332470
C       -3.34225380       0.00000000      30.31088913
C       -3.05330078      -1.35941709      30.31088913
C       -2.70394013      -1.96452750      29.09845357
C       -1.67112690      -2.89447670      31.52332470
C       -1.03281323      -3.17867226      30.31088913
C        0.34936065      -3.32394459      30.31088913
C        1.03281323      -3.17867226      29.09845357
C        2.23640432      -2.48377862      31.52332470
C        2.70394013      -1.96452750      30.31088913
C        3.26921754      -0.69489364      30.31088913
C        3.34225380       0.00000000      31.52332470
C        3.05330078       1.35941709      31.52332470
C        2.70394013       1.96452750      32.73576026
C        1.67112690       2.89447670      32.73576026
C        1.03281323       3.17867226      31.52332470
C       -0.34936065       3.32394459      33.94819583
C       -1.03281323       3.17867226      32.73576026
C       -2.23640432       2.48377862      32.73576026
C       -2.70394013       1.96452750      31.52332470
C       -3.26921754       0.69489364      33.94819583
C       -3.34225380       0.00000000      32.73576026
C       -3.05330078      -1.35941709      32.73576026
C       -2.70394013      -1.96452750      31.52332470
C       -1.67112690      -2.89447670      33.94819583
C       -1.03281323      -3.17867226      32.73576026
C        0.34936065      -3.32394459      32.73576026
C        1.03281323      -3.17867226      31.52332470
C        2.23640432      -2.48377862      33.94819583
C        2.70394013      -1.96452750      32.73576026
C        3.26921754      -0.69489364      32.73576026
C        3.34225380       0.00000000      33.94819583
C        3.05330078       1.35941709      33.94819583
C        2.70394013       1.96452750      35.16063139
C        1.67112690       2.89447670      35.16063139
C        1.03281323       3.17867226      33.94819583
C       -0.34936065       3.32394459      36.37306696
C       -1.03281323       3.17867226      35.16063139
C       -2.23640432       2.48377862      35.16063139
C       -2.70394013       1.96452750      33.94819583
C       -3.26921754       0.69489364      36.37306696
C       -3.34225380       0.00000000      35.16063139
C       -3.05330078      -1.35941709      35.16063139
C       -2.70394013      -1.96452750      33.94819583
C       -1.67112690      -2.89447670      36.37306696
C       -1.03281323      -3.17867226      35.16063139
C        0.34936065      -3.32394459      35.16063139
C        1.03281323      -3.17867226      33.94819583
C        2.23640432      -2.48377862      36.37306696
C        2.70394013      -1.96452750      35.16063139
C        3.26921754      -0.69489364      35.16063139
C        3.34225380       0.00000000      36.37306696
C        3.05330078       1.35941709      36.37306696
C        2.70394013       1.96452750      37.58550252
C        1.67112690       2.89447670      37.58550252
C        1.03281323       3.17867226      36.37306696
C       -0.34936065       3.32394459      38.79793809
C       -1.03281323       3.17867226      37.58550252
C       -2.23640432       2.48377862      37.58550252
C       -2.70394013       1.96452750      36.37306696
C       -3.26921754       0.69489364      38.79793809
C       -3.34225380       0.00000000      37.58550252
C       -3.05330078      -1.35941709      37.58550252
C       -2.70394013      -1.96452750      36.37306696
C       -1.67112690      -2.89447670      38.79793809
C       -1.03281323      -3.17867226      37.58550252
C        0.34936065      -3.32394459      37.58550252
C        1.03281323      -3.17867226      36.37306696
C        2.23640432      -2.48377862      38.79793809
C        2.70394013      -1.96452750      37.58550252
C        3.26921754      -0.69489364      37.58550252
C        3.34225380       0.00000000      38.79793809
C        3.05330078       1.35941709      38.79793809
C        2.70394013       1.96452750      40.01037365
C        1.67112690       2.89447670      40.01037365
C        1.03281323       3.17867226      38.79793809
C       -0.34936065       3.32394459      41.22280922
C       -1.03281323       3.17867226      40.01037365
C       -2.23640432       2.48377862      40.01037365
C       -2.70394013       1.96452750      38.79793809
C       -3.26921754       0.69489364      41.22280922
C       -3.34225380       0.00000000      40.01037365
C       -3.05330078      -1.35941709      40.01037365
C       -2.70394013      -1.96452750      38.79793809
C       -1.67112690      -2.89447670      41.22280922
C       -1.03281323      -3.17867226      40.01037365
C        0.34936065      -3.32394459      40.01037365
C        1.03281323      -3.17867226      38.79793809
C        2.23640432      -2.48377862      41.22280922
C        2.70394013      -1.96452750      40.01037365
C        3.26921754      -0.69489364      40.01037365
C        3.34225380       0.00000000      41.22280922
C        3.05330078       1.35941709      41.22280922
C        2.70394013       1.96452750      42.43524479
C        1.67112690       2.89447670      42.43524479
C        1.03281323       3.17867226      41.22280922
C       -0.34936065       3.32394459      43.64768035
C       -1.03281323       3.17867226      42.43524479
C       -2.23640432       2.48377862      42.43524479
C       -2.70394013       1.96452750      41.22280922
C       -3.26921754       0.69489364      43.64768035
C       -3.34225380       0.00000000      42.43524479
C       -3.05330078      -1.35941709      42.43524479
C       -2.70394013      -1.96452750      41.22280922
C       -1.67112690      -2.89447670      43.64768035
C       -1.03281323      -3.17867226      42.43524479
C        0.34936065      -3.32394459      42.43524479
C        1.03281323      -3.17867226      41.22280922
C        2.23640432      -2.48377862      43.64768035
C        2.70394013      -1.96452750      42.43524479
C        3.26921754      -0.69489364      42.43524479
C        3.34225380       0.00000000      43.64768035
C        3.05330078       1.35941709      43.64768035
C        2.70394013       1.96452750      44.86011592
C        1.67112690       2.89447670      44.86011592
C        1.03281323       3.17867226      43.64768035
C       -0.34936065       3.32394459      46.07255148
C       -1.03281323       3.17867226      44.86011592
C       -2.23640432       2.48377862      44.86011592
C       -2.70394013       1.96452750      43.64768035
C       -3.26921754       0.69489364      46.07255148
C       -3.34225380       0.00000000      44.86011592
C       -3.05330078      -1.35941709      44.86011592
C       -2.70394013      -1.96452750      43.64768035
C       -1.67112690      -2.89447670      46.07255148
C       -1.03281323      -3.17867226      44.86011592
C        0.34936065      -3.32394459      44.86011592
C        1.03281323      -3.17867226      43.64768035
C        2.23640432      -2.48377862      46.07255148
C        2.70394013      -1.96452750      44.86011592
C        3.26921754      -0.69489364      44.86011592
C        3.34225380       0.00000000      46.07255148
C        3.05330078       1.35941709      46.07255148
H        2.70394013       1.96452750      47.28498705
H        1.67112690       2.89447670      47.28498705
C        1.03281323       3.17867226      46.07255148
H       -1.03281323       3.17867226      47.28498705
H       -2.23640432       2.48377862      47.28498705
C       -2.70394013       1.96452750      46.07255148
H       -3.34225380       0.00000000      47.28498705
H       -3.05330078      -1.35941709      47.28498705
C       -2.70394013      -1.96452750      46.07255148
H       -1.03281323      -3.17867226      47.28498705
H        0.34936065      -3.32394459      47.28498705
C        1.03281323      -3.17867226      46.07255148
H        2.70394013      -1.96452750      47.28498705
H        3.26921754      -0.69489364      47.28498705
C        1.84300073       6.62647843      25.18016875
C       -4.10943281       5.47535544      24.50926095
C        2.85810473       6.90507552      26.16967434
C       -5.15526514       5.36225580      23.51854447
H        3.91717919       7.02800938      25.96445044
H       -6.18399075       5.08128561      23.72257423
H        2.66357653       7.29550349      28.32678018
H       -5.11671569       5.80744161      21.36183469
C        2.21980708       7.03742828      27.37099717
C       -4.61171383       5.73034395      22.31927950
C        0.81490368       6.78650734      27.13648026
C       -3.21555092       6.02083091      22.55676842
C       -1.53589327       6.39670625      27.89499262
C       -0.88741190       6.52413339      21.79676805
C       -2.46694069       6.03143300      28.93829386
C        0.11455617       6.55934414      20.75372648
H       -2.26365425       6.07125844      30.00374793
H       -0.08923086       6.54209029      19.68753562
H       -4.46872244       5.12152844      28.78939853
H        2.30894858       6.49728307      20.89581680
C       -3.58763539       5.54936136      28.32119412
C        1.33426386       6.53645487      21.36998810
C       -3.37117170       5.66644777      26.89577646
C        1.08683530       6.53527159      22.79434454
C        2.08281783       6.56056297      23.79066151
C       -4.30396996       5.30886847      25.89861582
N        0.61093705       6.54799174      25.79166876
N       -2.93851102       5.86944077      23.90116919
C       -0.19057115       6.76811142      28.12924471
C       -2.27529625       6.37938241      21.56531665
N       -2.11115966       6.17751037      26.66345704
N       -0.27208515       6.51716704      23.02791521
Zn      -1.17706172       6.28255409      24.84579230
C       -3.53732004       7.09580030      17.50431853
C       -3.72664353       5.83383980      18.07471624
C       -3.34118778       5.59467223      19.39586196
C       -2.74140817       6.60596138      20.16565248
C       -2.55207612       7.87157318      19.57826205
C       -2.95080042       8.11382965      18.26272553
H       -2.09358621       8.66667722      20.16837092
H       -3.48779272       4.60837340      19.83362734
H       -4.16634648       5.02793946      17.48416075
H       -3.84757980       7.28561354      16.47785536
H       -2.80065314       9.10157886      17.82364071
C       -8.02863832       3.60912872      27.24401644
C       -7.12901537       2.84039678      26.49889348
C       -5.93136983       3.40019259      26.04851349
C       -5.60703759       4.73523940      26.34800021
C       -6.52504870       5.50293618      27.08601003
C       -7.72657084       4.94475119      27.52918765
H       -6.29299217       6.54751476      27.30060914
H       -7.35674561       1.79831895      26.26879860
H       -5.23574776       2.80073499      25.46157566
H       -8.96371509       3.17104282      27.59607375
H       -8.43117483       5.55633201      28.09515036
C        0.81373687       7.89678910      32.17024538
C        1.46342827       6.81334524      31.57166444
C        1.14832831       6.44161425      30.26278249
C        0.17006977       7.13573742      29.52959576
C       -0.48978490       8.21287098      30.15205989
C       -0.16951649       8.58945119      31.45735185
H        2.21437652       6.24718496      32.12584066
H        1.06342568       8.19664382      33.18812245
H       -0.68671694       9.43190248      31.91938925
C        6.21730045       6.62366477      22.57588014
C        5.66640732       5.46731754      23.13777405
C        4.32378281       5.44712844      23.52578013
C        3.51101013       6.57934097      23.34839270
C        4.07156480       7.73391375      22.77540638
C        5.41633677       7.75718241      22.39666624
H        3.44556973       8.61792726      22.64325176
H        6.28205175       4.57730932      23.27713606
H        7.26562271       6.64194449      22.27466087
H        3.89854899       4.55053782      23.97683939
H        5.84120027       8.66253160      21.96007328
H        1.65530832       5.59372695      29.80533152
H       -1.24960000       8.76273918      29.59439814
C        1.46359659       6.73009012      39.46153591
C       -4.44646978       5.25765585      39.08901215
C        2.50286344       7.09056463      40.39796177
C       -5.53439580       5.08806172      38.15393943
H        3.54126639       7.27576610      40.14043922
H       -6.53878980       4.76714005      38.41271775
H        2.38113698       7.50897450      42.55601680
H       -5.62627684       5.51394318      35.99632574
C        1.91230952       7.20698521      41.62522770
C       -5.06841140       5.46549939      36.92567169
C        0.51641063       6.86727873      41.45893360
C       -3.67606172       5.81841012      37.08890775
C       -1.77011119       6.35230857      42.33634759
C       -1.41543644       6.43149176      36.21315258
C       -2.63603805       5.96260235      43.42702375
C       -0.46613838       6.47055382      35.12486319
H       -2.38848186       6.03559990      44.48121453
H       -0.71525004       6.40200611      34.07104568
H       -4.59356147       4.95607518      43.38861262
H        1.73660919       6.48651447      35.17061052
C       -3.75638681       5.41281372      42.87061126
C        0.78046310       6.51566803      35.68371910
C       -3.60978724       5.51248571      41.43509310
C        0.60086985       6.55781004      37.11764975
C        1.64483509       6.63928020      38.06407700
C       -4.56600396       5.09043075      40.48676958
N        0.26653244       6.59530333      40.12908037
N       -3.32663020       5.69932752      38.41996732
C       -0.43701934       6.79795549      42.49878714
C       -2.80073311       6.19611587      36.04591623
N       -2.38893169       6.08104240      41.13636140
N       -0.74518529       6.49896102      37.41441194
Zn      -1.54923826       6.22302051      39.27561581
C       -4.29909162       6.57431699      32.01708976
C       -4.42436384       5.35837248      32.69506930
C       -3.95324211       5.23213556      34.00368447
C       -3.33679349       6.31301353      34.65819810
C       -3.20911766       7.52921960      33.95981437
C       -3.68573156       7.65782445      32.65404889
H       -2.73909484       8.37959153      34.45649998
H       -4.04526646       4.27897093      34.52169385
H       -4.88125490       4.49830418      32.20242858
H       -4.67235794       6.67941518      30.99796347
H       -3.57889337       8.60910417      32.13049479
C       -8.08632655       3.10314063      41.98241086
C       -7.17422767       2.41861675      41.17295524
C       -6.04622179       3.07524287      40.67647327
C       -5.80224363       4.42405227      40.99257144
C       -6.73356590       5.10651519      41.79474478
C       -7.86625308       4.45110413      42.28461736
H       -6.56788284       6.16045375      42.02412768
H       -7.33729362       1.36791244      40.92775116
H       -5.34216429       2.54138260      40.03871093
H       -8.96750263       2.59067185      42.37118336
H       -8.58131362       4.99723377      42.90205096
C        0.67964037       7.86855494      46.52400941
C        1.34931387       6.83211027      45.86792746
C        1.00586829       6.49104882      44.55862751
C       -0.02050247       7.17084976      43.88158197
C       -0.68305083       8.21722540      44.55055959
C       -0.33488769       8.56329826      45.85752685
H        2.13458087       6.27284313      46.37875228
H        0.94592954       8.13456280      47.54809838
H       -0.85795290       9.38063105      46.35672541
C        5.66335416       6.60831382      36.50558184
C        5.20684042       5.55673816      37.30647336
C        3.91151077       5.58269738      37.82812427
C        3.04467145       6.65330957      37.54531130
C        3.51971201       7.71310366      36.75248826
C        4.81846023       7.69072862      36.23793673
H        2.86367738       8.56128355      36.54939071
H        5.85845742       4.70913394      37.52469768
H        6.67447857       6.58808722      36.09639170
H        3.56054704       4.76346500      38.45509907
H        5.17271661       8.52347902      35.62814351
H        1.52245714       5.67169845      44.06124520
H       -1.47348501       8.76215355      44.03198126
