# Supplementary material for: Super-resolution techniques to simulate electronic spectra of large molecular systems
Source: Nat Commun. 2024 Sep 12;15:8001. doi: 10.1038/s41467-024-52368-5 (PMC11393058; doi:10.1038/s41467-024-52368-5)
Supplement: Supplementary file 4 — Supplementary Data 1 [file 41467_2024_52368_MOESM4_ESM.zip › structures/cd33_znpc_znpc_dpa.xyz]

410
Properties=species:S:1:pos:R:3 pbc="F F F"
C        1.20795573      -4.67644021     -12.91081798
C        1.21863979      -5.28799001     -14.16857964
C        1.13173086      -4.49983305     -15.32066861
C        1.03510678      -3.10846180     -15.21566271
H        1.27631050      -5.28380738     -12.00637751
C        3.21241625       1.98857662     -13.54215518
C       -1.55951307      -1.12888524     -13.92376238
C        0.62816126       3.34195797     -13.49710555
C        1.02340201      -2.48387680     -13.95679394
C       -2.78927566      -0.51380064     -13.90856924
C        0.53345618       4.14909623     -14.64362283
C        1.11071765      -3.28521100     -12.80557767
C       -2.88439343       0.90091623     -13.79568910
C        0.42870145       5.53920097     -14.53043286
C        3.40064098      -0.80824589     -13.76400296
C       -1.74713849       1.66779835     -13.70136456
C        0.41738833       6.14380501     -13.26930794
C        0.51342122       5.35003142     -12.12180666
C        0.61834766       3.95991712     -12.23490177
C        0.73087315       1.85373453     -13.61769422
C        0.92237697      -0.99494275     -13.84336312
C        2.00053594       1.22999384     -13.63207836
C       -0.34739524      -0.37110653     -13.83137743
C        2.09762978      -0.21319453     -13.74644325
C       -0.44445140       1.07213091     -13.71695197
H        3.14238535       3.07344779     -13.46028417
H       -1.49125435      -2.21381009     -14.00652964
H        0.97026838      -2.49389989     -16.11539601
H       -3.69857727      -1.11325992     -13.98051863
H        0.54088872       3.67865532     -15.62865835
H        1.10241301      -2.80896597     -11.82331014
H       -1.82226945       2.75151321     -13.61135471
H        1.29448789      -6.37346146     -14.25051577
H        0.50643194       5.81267257     -11.13317964
H        1.13945322      -4.96847137     -16.30645974
H       -3.86587315       1.37773903     -13.78114670
H        0.69242214       3.34133190     -11.33826833
H        0.35496661       6.15125295     -15.43121207
H        3.47701717      -1.89205125     -13.85407574
C        4.44240080       1.37424477     -13.56036121
C        4.53760509      -0.04050347     -13.67288502
H        0.33415958       7.22842514     -13.18336103
H        5.35178829       1.97379236     -13.49080256
H        5.51928023      -0.51703567     -13.68955272
Zn      11.70907359       6.55275396       0.47411857
N       10.11608717       9.54345408       0.29258407
N       11.07203999       7.72881586      -1.01474564
N       11.77459969       6.38198025      -2.91430147
N       12.40076306       5.23424831      -0.86332622
C       10.43072940       8.93613536      -0.85230731
C       10.12959841       9.48337893      -2.17410546
C        9.50006560      10.66052857      -2.58335232
C        9.36937710      10.88680591      -3.95503199
C        9.85600951       9.95918212      -4.89598025
C       10.48601573       8.78110015      -4.48977703
C       10.61817430       8.55205048      -3.11881161
C       11.20871410       7.45313282      -2.35661184
C       12.31647456       5.37340426      -2.23037301
C       12.93383165       4.20459553      -2.85492254
C       13.11831655       3.83917331      -4.18980372
C       13.76122808       2.62745760      -4.45094701
C       14.20940782       1.80004894      -3.40346887
C       14.02635897       2.16278751      -2.06754227
C       13.38380130       3.37388243      -1.80326107
C       13.03298454       4.05061678      -0.55575797
N       12.34610720       5.37669206       1.96298279
N       11.01738413       7.87125962       1.81156337
C       10.38516265       9.05489115       1.50399511
N       13.30206001       3.56205385       0.65565307
C       12.98741779       4.16937257       1.80054446
C       12.20943309       5.65237510       3.30484899
C       11.10167262       7.73210367       3.17861016
C       10.03434589       9.73162549       2.75149821
C       13.28854877       3.62212899       3.12234261
N       11.64354750       6.72352767       3.86253861
C       12.79997288       4.55345745       4.06704875
C       10.48431553       8.90091240       3.80315969
C        9.39178822      10.94272042       3.01577942
C       13.91808159       2.44497935       3.53158947
C       12.93213145       4.32440777       5.43801418
C       10.29983064       9.26633462       5.13804087
C        9.20873937      11.30545898       4.35170602
C       14.04877009       2.21870202       4.90326913
C       13.56213767       3.14632580       5.84421739
C        9.65691911      10.47805033       5.39918416
H        9.04795403      11.57730699       2.19908011
H        8.71030536      12.24540028       4.59163586
H        9.49745775      10.79219605       6.43135516
H       10.64979760       8.62005769       5.94288190
H        9.12622593      11.37331524      -1.84843811
H        8.88239435      11.79690299      -4.30725854
H        9.73708240      10.16768773      -5.95987601
H       10.86550358       8.05788608      -5.21149041
H       12.76834959       4.48545024      -4.99464476
H       13.92068944       2.31331187      -5.48311801
H       14.70784183       0.86010765      -3.64339872
H       14.37019315       1.52820094      -1.25084296
H       14.29192126       1.73219268       2.79667526
H       14.53575284       1.30860494       5.25549569
H       13.68106479       2.93782020       6.90811315
H       12.55264361       5.04762185       6.15972757
Zn      -0.05879343      -0.53379837      11.78753768
N       -0.05879343       2.85955509      11.78753768
N        1.35641858       0.88141364      11.78753768
N        3.33456003      -0.53379837      11.78753768
N        1.35641858      -1.94901038      11.78753768
C        1.12107313       2.23784217      11.78753768
C        2.40759416       2.93222635      11.78753768
C        2.74484851       4.28711946      11.78753768
C        4.10062273       4.62127853      11.78753768
C        5.09628347       3.62561779      11.78753768
C        4.76212440       2.26984357      11.78753768
C        3.40723129       1.93258922      11.78753768
C        2.71284711       0.64606819      11.78753768
C        2.71284711      -1.71366493      11.78753768
C        3.40723129      -3.00018596      11.78753768
C        4.76212440      -3.33744031      11.78753768
C        5.09628347      -4.69321453      11.78753768
C        4.10062273      -5.68887527      11.78753768
C        2.74484851      -5.35471620      11.78753768
C        2.40759416      -3.99982309      11.78753768
C        1.12107313      -3.30543891      11.78753768
N       -1.47400544      -1.94901038      11.78753768
N       -1.47400544       0.88141364      11.78753768
C       -1.23865999       2.23784217      11.78753768
N       -0.05879343      -3.92715183      11.78753768
C       -1.23865999      -3.30543891      11.78753768
C       -2.83043397      -1.71366493      11.78753768
C       -2.83043397       0.64606819      11.78753768
C       -2.52518102       2.93222635      11.78753768
C       -2.52518102      -3.99982309      11.78753768
N       -3.45214689      -0.53379837      11.78753768
C       -3.52481815      -3.00018596      11.78753768
C       -3.52481815       1.93258922      11.78753768
C       -2.86243537       4.28711946      11.78753768
C       -2.86243537      -5.35471620      11.78753768
C       -4.87971126      -3.33744031      11.78753768
C       -4.87971126       2.26984357      11.78753768
C       -4.21820959       4.62127853      11.78753768
C       -4.21820959      -5.68887527      11.78753768
C       -5.21387033      -4.69321453      11.78753768
C       -5.21387033       3.62561779      11.78753768
H       -2.08549906       5.05150798      11.78753768
H       -4.51471887       5.67083781      11.78753768
H       -6.26342961       3.92212707      11.78753768
H       -5.64409977       1.49290726      11.78753768
H        1.96791220       5.05150797      11.78753768
H        4.39713201       5.67083781      11.78753768
H        6.14584275       3.92212707      11.78753768
H        5.52651291       1.49290726      11.78753768
H        5.52651292      -2.56050400      11.78753768
H        6.14584275      -4.98972381      11.78753768
H        4.39713201      -6.73843455      11.78753768
H        1.96791220      -6.11910471      11.78753768
H       -2.08549906      -6.11910472      11.78753768
H       -4.51471887      -6.73843455      11.78753768
H       -6.26342961      -4.98972381      11.78753768
H       -5.64409978      -2.56050400      11.78753768
Cd       2.05856294       6.17669784      -1.32972906
Cd      -2.11250550      -6.39357295       0.99148045
Cd      -4.34837625      -4.94898108      -1.28839493
Cd       4.47969600       5.01694428       0.98457501
Cd       0.00386004      -2.44550400      -4.86305702
Cd       2.12051089       1.21886659      -4.84783757
Cd      -0.02189870       2.41181441      -1.33046034
Cd       0.00721168      -2.43093822       2.27331210
Cd      -2.11841329      -1.25773635      -1.34346053
Cd       2.09646838       1.21048853       2.26571642
Cd      -0.02951602       2.52923105       5.56133293
Cd      -2.17684167      -1.28269157       5.56023762
Cd      -2.05842700       6.22335246      -1.30254709
Cd       2.12531502      -6.40051773       1.00878291
Cd      -6.40777324      -1.36049836      -1.31911916
Cd       6.54130481       1.31565642       1.04468226
Cd       4.26783218      -2.44714192      -4.85126144
Cd      -4.48535718       2.60192909      -2.42897622
Cd       4.27080862      -2.49418551       2.16649373
Cd      -4.22042730      -2.46245966      -4.90897786
Cd      -0.03047319       4.88376264      -4.89368658
Cd       4.48309371       2.58568020      -2.34599526
Cd      -4.24700558      -2.51239534       2.17304563
Cd      -0.00095602      -5.22570572      -2.38326459
Cd      -0.00870322       4.90400645       2.21917835
Cd      -2.09779423       1.20453511      -4.87333050
Cd       2.11982034      -1.24616616      -1.33658814
Cd      -2.12438636       1.19787711       2.26485140
Cd       2.16981028      -1.26492586       5.56153477
Cd       6.46455581      -1.36999544      -1.24392477
Cd      -6.53381184       1.30834693       0.96266346
Cd       4.34997670      -4.92882139      -1.28936723
Cd      -4.44238319       5.00382518       0.97037962
Se      -2.21326846      -6.51349418      -1.78917962
Se       4.52003508       5.13955412      -1.78255891
Se       2.13389084       6.16647267       1.34516896
Se      -4.32949014      -5.01898121       1.38418810
Se       0.01368623       2.44255415      -5.85082845
Se       0.00541008      -2.56501195      -2.15062717
Se      -2.10675706      -1.23254842      -5.87532135
Se       2.18716099       1.25099133      -2.13545358
Se      -0.01781817       2.43609204       1.32985908
Se       0.00143410      -2.68381502       4.96574550
Se      -2.11983834      -1.24335513       1.32006109
Se       2.27177253       1.32826234       4.96602896
Se       2.20774393      -6.50344426      -1.77555641
Se       6.68814489       1.26884924      -1.77957037
Se      -2.13498112       6.20702818       1.36328422
Se      -6.43375352      -1.28983567       1.35333664
Se       4.29078861      -2.47732428      -2.19015301
Se      -4.43298784       2.55110201       1.92922278
Se       4.38561584      -2.53466610       4.81987350
Se      -4.25209228      -2.51506651      -2.24367086
Se      -0.02065011       4.88675561      -2.23822035
Se       4.40990381       2.56293801       1.94350783
Se      -4.40077572      -2.54692066       4.82507986
Se       0.00314786      -5.10696948       1.87948474
Se      -0.00978105       5.08954529       4.85745467
Se       2.14457984      -1.23385897      -5.80964987
Se      -2.20829970       1.23294553      -2.16211363
Se       2.13158141      -1.23232683       1.32653061
Se      -2.31910156       1.30573728       4.96136657
Se      -6.68117747       1.28300431      -1.83982398
Se      -4.48430732       5.15081752      -1.81444554
Se       6.48654386      -1.28569869       1.41374813
Se       4.33230353      -5.00323391       1.38431513
Zn      -3.20120984      -8.71037872      -3.60197327
Zn       5.99049766       7.11594944      -3.60358810
Zn       4.08473471       8.64806558      -0.95943348
Zn      -4.27970714      -8.89840087       2.43157969
Zn      -5.59742307      -7.99333013      -0.95305869
Zn       5.59560836       8.23155591       2.41916532
Zn       1.87991208       5.14363489      -7.62594317
Zn      -1.84296168      -6.16084755      -5.92938013
Zn      -3.52018155      -4.16522620      -7.75420537
Zn       4.47795715       4.64721635      -5.85637199
Zn       2.23080403       6.31102134       5.52724237
Zn      -1.84788169      -5.11762439       7.36575745
Zn      -4.39356544      -5.03745055       5.52267923
Zn       3.44475722       4.15245430       7.44183762
Zn       0.03727299       2.26658587      -8.45177859
Zn      -1.91493816      -1.11682051      -8.48974835
Zn      -0.00607494      -2.32284009       8.38880518
Zn       1.93163956       1.11659343       8.38970435
Zn      -0.01187077      -8.80290561      -4.16257524
Zn       7.67787481       4.40112310      -4.16328655
Zn       0.00558497       9.11014406      -0.95792888
Zn       0.00199423      -9.20147977       2.46743544
Zn      -7.84240924      -4.55700483      -0.89303385
Zn       7.92402075       4.55949641       2.40230029
Zn       0.00634928       8.48056915       4.56746764
Zn      -7.36308449      -4.24853130       4.56603766
Zn      -1.84125294       5.19910894      -7.75681191
Zn       1.83978302      -6.16815936      -5.92489023
Zn      -5.36511357      -0.96160688      -7.68132637
Zn       6.31728955       1.43682055      -5.85541684
Zn      -2.23407503       6.31236518       5.52171327
Zn       1.79120374      -5.10993670       7.37242217
Zn      -6.55424720      -1.27638118       5.51935726
Zn       5.28045881       0.88905538       7.36661505
Zn      -3.76069185       2.17367158      -8.40470611
Zn      -4.55814570       2.56971728       4.40295495
Zn       4.22949849      -2.48368188       7.91983788
Zn       3.12881383      -8.71065353      -3.59587783
Zn       9.03965017       1.59076911      -3.59518566
Zn      -4.08427507       8.79637408      -0.95864646
Zn       4.31668786      -8.87921273       2.55499402
Zn      -9.67143533      -0.80282509      -0.95794118
Zn       9.83746777       0.71942335       2.48874913
Zn       6.31043861      -5.36214732      -4.55829269
Zn       7.83932734      -2.72314880      -4.48329807
Zn      -6.80310290       6.16478110      -1.03756632
Zn       6.47283062      -6.15149871       2.15717451
Zn      -8.72400644       2.80437211      -1.03957952
Zn       8.55463065      -2.56055102       2.15751592
Zn      -6.31116169       6.00586742       4.80541239
Zn      -8.31659518       2.40377566       4.80982856
Zn      -6.23607276      -5.36159320      -4.56343759
Zn       1.51603149       8.07569171      -4.63349955
Zn       6.87387127       6.09785479      -1.02800727
Zn      -6.46810224      -6.15818516       2.15771984
Zn      -1.95332131      -9.01548084      -1.01217125
Zn       2.07809507       8.55697258       2.08837913
Zn       6.24016178       6.00412001       4.81004822
Zn      -2.04677799      -8.37216522       4.84050305
Zn       3.84228886       2.23002088      -8.25772173
Zn       0.07042921      -4.39122183      -8.40251995
Zn       4.48273670       2.63847636       4.40702433
Zn      -4.23229104      -2.48086263       7.92245558
Zn      -0.00310911      -5.27152434       4.32463739
Zn      -0.03884516       4.84968059       7.94860373
Zn      -7.75888817      -2.72275129      -4.55683989
Zn      -1.51689850       8.08108432      -4.56135083
Zn       8.65122149       2.73569202      -1.02019205
Zn      -8.47863356      -2.55586606       2.15087451
Zn       1.88580195      -9.01206511      -0.99981404
Zn      -2.03823444       8.60859967       2.10736367
Zn       8.30471663       2.40348028       4.88451632
Zn       2.06756234      -8.39798854       4.88692623
Zn       2.00030860      -1.11714554      -8.41203990
Zn      -2.01044360       1.11623984       8.38736417
Zn       5.44189555      -0.96425803      -7.60841442
Zn      -6.23762139       1.50948318      -5.93961872
Zn       3.60576124      -4.23150946      -7.60858582
Zn      -4.39638787       4.71372085      -5.93710680
Zn       6.55211920      -1.27182650       5.52235329
Zn      -5.35676439       0.88770000       7.37076687
Zn       4.31655717      -5.03456598       5.45711423
Zn      -3.52357489       4.15166896       7.36759286
Zn      -8.87865608       1.58787922      -3.58902699
Zn      -5.90703456       7.04079654      -3.60022899
Zn       9.74825774      -0.80341693      -0.94442767
Zn      -9.76460831       0.71757663       2.41700962
Zn       5.52007982      -7.92246252      -0.95011185
Zn      -5.52113980       8.23408179       2.42163381
Zn      -7.60077282       4.40183856      -4.23450917
Zn       7.91657817      -4.55951161      -0.94873117
Zn      -7.84876526       4.56194942       2.33420316
Zn       7.36065481      -4.24635263       4.64280261
S       -4.17439217      -9.61026471      -1.85741581
S        6.23724699       8.34431935      -1.82191643
S        4.09031453       9.40864728       1.18316030
S       -4.06767359      -9.21201535       4.59321267
S       -6.14119504      -8.31015909       1.23187127
S        6.01379284       8.17840080       4.56903481
S       -1.87236636      -5.65724176      -8.18909911
S        4.00073195       4.52117451      -8.11390689
S        2.27218667       6.05700530      -5.42850946
S       -4.14502741      -5.00710549      -5.53336116
S       -2.02642815      -6.00484614       5.24200333
S        4.20759253       4.77861487       5.32668561
S        2.00386130       5.85054595       7.89134870
S       -4.04398664      -4.73765769       7.86900157
S        0.05634330      -2.23851321      -9.08245091
S        2.00670599       1.13978641      -9.01361273
S       -0.03765923       2.35546434       8.30174860
S       -2.06151783      -1.21358371       8.29149731
S       -0.00454865       9.53234154      -5.23880107
S       -0.02298434      -9.79526622      -2.08786022
S       -8.23483397      -4.75550223      -5.24563643
S        8.50470220       4.82663135      -2.07153739
S        0.02051204       9.51382830       1.27616446
S        0.00353848      -9.40223906       4.70145519
S       -8.25728250      -4.79442237       1.32123871
S        8.11772164       4.68094248       4.63910786
S        1.97038003      -5.69622298      -8.17503311
S        5.90837614       1.18291015      -8.11777196
S       -2.25844834       6.11158389      -5.52757669
S       -6.38419002      -1.07942096      -5.47848789
S        2.00597982      -6.02594156       5.25047126
S        6.19207097       1.24939984       5.26949581
S       -2.08339853       5.84265122       7.87346920
S       -6.10502017      -1.20006638       7.87563202
S        4.08305325      -2.34665605      -8.75777619
S       -4.35288051       2.55329560      -4.99589290
S       -3.98385270       2.26045069       8.57742919
S        4.12664387      -9.57561998      -1.84609861
S       10.36792498       1.20488905      -1.88841963
S       -4.05403925       9.47812205       1.20595178
S        4.08183935      -9.25996228       4.69126691
S      -10.18322828      -1.18118489       1.21805490
S       10.02181858       1.05143167       4.64804201
S       -6.35244941       5.93441715      -5.42996772
S        6.51646813      -6.10932067      -2.14682496
S       -8.27480601       2.56737504      -5.45032065
S        8.59553808      -2.57188590      -2.11976068
S       -6.69761584       6.25949968       1.28086087
S        6.22471268      -6.10013222       4.57899138
S       -8.71588298       2.69058910       1.27549978
S        8.42113031      -2.35349290       4.59208880
S        6.41646988       5.91577941      -5.37645359
S       -6.50202474      -6.12681655      -2.14463299
S       -1.95142179      -8.46804421      -5.38148446
S        2.03413785       8.63401080      -2.17667824
S        6.75635221       6.22862466       1.30047328
S       -6.25044748      -6.11732613       4.57804292
S       -2.02549349      -8.97677229       1.32364172
S        2.17946492       8.43094092       4.53232453
S       -4.00994068      -2.29543641      -8.89098051
S        0.05159691       4.66695532      -8.84941128
S        4.41938762       2.50173303      -4.92525805
S        0.00529817      -5.07144770      -4.96200320
S        3.91368502       2.24405729       8.60493154
S       -0.02804343      -4.60009134       8.63192064
S        8.33393758       2.57081281      -5.40859106
S       -8.52954874      -2.58839441      -2.13806540
S        1.91460646      -8.48012443      -5.39587997
S       -2.02887460       8.67619754      -2.16675927
S        8.74214545       2.67257350       1.31862502
S       -8.41226612      -2.34776224       4.56331439
S        2.02725371      -8.97502942       1.34559877
S       -2.16771096       8.44575629       4.54208807
S       -1.89465977       1.12854069      -9.12141685
S        2.03294837      -1.20861833       8.29075648
S       -5.83949799       1.18455402      -8.19563891
S       -3.93550029       4.48681737      -8.20188298
S        6.45542003      -1.08771962      -5.40465153
S        4.17837838      -5.01662977      -5.41350374
S       -6.25391563       1.22044405       5.26447904
S       -4.25213194       4.75193687       5.25485557
S        6.08011841      -1.18116741       7.87660198
S        3.99669745      -4.72929750       7.83428946
S      -10.30976959       1.19710855      -1.94506938
S       -6.18774497       8.37863215      -1.88309695
S       10.24483593      -1.16658731       1.24799639
S      -10.02727072       1.05039719       4.56807275
S        6.09495687      -8.28647343       1.23574478
S       -5.98540522       8.16854236       4.56432245
S        8.30468839      -4.74263310      -5.22809166
S       -8.41262128       4.85972008      -2.12491063
S        8.26465129      -4.78328727       1.29233050
S       -8.16003909       4.67969403       4.56391616
