# Supplementary material for: Super-resolution techniques to simulate electronic spectra of large molecular systems
Source: Nat Commun. 2024 Sep 12;15:8001. doi: 10.1038/s41467-024-52368-5 (PMC11393058; doi:10.1038/s41467-024-52368-5)
Supplement: Supplementary file 4 — Supplementary Data 1 [file 41467_2024_52368_MOESM4_ESM.zip › structures/znpc_aggregate.xyz]

456
Properties=species:S:1:pos:R:3 pbc="F F F"
C       15.54458803      28.60111529      12.36491177
C        9.61985475      29.08862369      11.61375602
C       16.60108330      28.94871695      13.31182936
C        8.56335947      28.74102203      10.66683843
C       17.95709989      28.70744150      13.32190040
C        7.20734289      28.98229748      10.65676739
C       18.65254791      28.91942681      14.50735777
C        6.51189487      28.77031216       9.47131001
C       18.04395409      29.45603176      15.65783028
C        7.12048869      28.23370721       8.32083751
C       16.70603713      29.83044589      15.61246264
C        8.45840565      27.85929308       8.36620515
C       15.99048084      29.48223874      14.47258871
C        9.17396193      28.20750023       9.50607908
C       14.55399687      29.43165907      14.22675940
C       10.61044591      28.25807990       9.75190838
C       12.32685607      30.01385262      14.74841532
C       12.83758671      27.67588635       9.23025246
C       11.36195176      30.64098834      15.62553101
C       13.80249102      27.04875063       8.35313677
C       11.55752344      31.15359492      16.90673521
C       13.60691933      26.53614405       7.07193257
C       10.43375069      31.57170898      17.60518584
C       14.73069209      26.11802999       6.37348194
C        9.15133421      31.49451921      16.98305931
C       16.01310857      26.19521976       6.99560848
C        8.97787517      31.08176643      15.66140310
C       16.18656760      26.60797254       8.31726469
C       10.12050852      30.60472619      14.98136808
C       15.04393425      27.08501278       8.99729970
C       10.37510967      29.97480425      13.67304401
C       14.78933310      27.71493472      10.30562378
H       16.21448065      30.31510304      16.43435545
H       18.62140586      29.66883247      16.55446460
H       19.70143554      28.65725406      14.54104780
H       18.46804809      28.34961485      12.43859821
H       12.58856018      26.48886783       6.68261492
H       14.66997536      25.76494303       5.33491788
H       16.91973782      25.96276673       6.41774656
H       17.15755247      26.62231636       8.81005029
H        5.46300724      29.03248491       9.43761998
H        6.54303691      28.02090650       7.42420318
H        8.94996212      27.37463593       7.54431233
H        6.69639468      29.34012412      11.54006957
H        8.00689030      31.06742262      15.16861750
H        8.24470495      31.72697224      17.56092122
H       10.49446742      31.92479594      18.64374990
H       12.57588260      31.20087115      17.29605286
N       15.73746611      28.00438680      11.19134781
N        9.42697666      29.68535217      12.78731998
N       14.34579469      28.89378491      12.97157206
N       10.81864809      28.79595406      11.00709572
N       13.61895966      29.90149988      15.05282451
N       11.54548311      27.78823909       8.92584327
N       11.69950525      29.62259716      13.60650320
N       13.46493752      28.06714182      10.37216458
Zn      12.58222139      28.84486949      11.98933389
C       15.56616595      24.83187705      12.36491177
C        9.64143266      25.31938545      11.61375602
C       16.62266122      25.17947871      13.31182936
C        8.58493739      24.97178379      10.66683843
C       17.97867780      24.93820326      13.32190040
C        7.22892081      25.21305924      10.65676739
C       18.67412583      25.15018857      14.50735777
C        6.53347278      25.00107392       9.47131001
C       18.06553201      25.68679353      15.65783028
C        7.14206660      24.46446897       8.32083751
C       16.72761505      26.06120765      15.61246264
C        8.47998356      24.09005485       8.36620515
C       16.01205876      25.71300050      14.47258871
C        9.19553985      24.43826200       9.50607908
C       14.57557479      25.66242083      14.22675940
C       10.63202382      24.48884167       9.75190838
C       12.34843399      26.24461439      14.74841532
C       12.85916462      23.90664811       9.23025246
C       11.38352967      26.87175010      15.62553101
C       13.82406894      23.27951240       8.35313677
C       11.57910136      27.38435668      16.90673521
C       13.62849725      22.76690581       7.07193257
C       10.45532861      27.80247075      17.60518584
C       14.75227000      22.34879175       6.37348194
C        9.17291213      27.72528097      16.98305931
C       16.03468648      22.42598153       6.99560848
C        8.99945309      27.31252819      15.66140310
C       16.20814552      22.83873431       8.31726469
C       10.14208644      26.83548795      14.98136808
C       15.06551217      23.31577455       8.99729970
C       10.39668759      26.20556602      13.67304401
C       14.81091102      23.94569648      10.30562378
H       16.23605857      26.54586480      16.43435545
H       18.64298378      25.89959424      16.55446460
H       19.72301345      24.88801582      14.54104780
H       18.48962601      24.58037661      12.43859821
H       12.61013810      22.71962959       6.68261492
H       14.69155327      21.99570480       5.33491788
H       16.94131574      22.19352849       6.41774656
H       17.17913039      22.85307812       8.81005029
H        5.48458516      25.26324667       9.43761998
H        6.56461483      24.25166826       7.42420318
H        8.97154004      23.60539770       7.54431233
H        6.71797260      25.57088588      11.54006957
H        8.02846822      27.29818438      15.16861750
H        8.26628287      27.95773401      17.56092122
H       10.51604534      28.15555770      18.64374990
H       12.59746051      27.43163291      17.29605286
N       15.75904403      24.23514856      11.19134781
N        9.44855458      25.91611393      12.78731998
N       14.36737260      25.12454667      12.97157206
N       10.84022601      25.02671583      11.00709572
N       13.64053758      26.13226164      15.05282451
N       11.56706103      24.01900086       8.92584327
N       11.72108317      25.85335892      13.60650320
N       13.48651544      24.29790358      10.37216458
Zn      12.60379931      25.07563125      11.98933389
C       15.58774386      21.06263881      12.36491177
C        9.66301058      21.55014721      11.61375602
C       16.64423914      21.41024047      13.31182936
C        8.60651531      21.20254555      10.66683843
C       18.00025572      21.16896502      13.32190040
C        7.25049872      21.44382100      10.65676739
C       18.69570374      21.38095034      14.50735777
C        6.55505070      21.23183569       9.47131001
C       18.08710992      21.91755529      15.65783028
C        7.16364452      20.69523074       8.32083751
C       16.74919296      22.29196941      15.61246264
C        8.50156148      20.32081661       8.36620515
C       16.03363668      21.94376227      14.47258871
C        9.21711777      20.66902376       9.50607908
C       14.59715270      21.89318260      14.22675940
C       10.65360174      20.71960343       9.75190838
C       12.37001190      22.47537615      14.74841532
C       12.88074254      20.13740988       9.23025246
C       11.40510759      23.10251187      15.62553101
C       13.84564685      19.51027416       8.35313677
C       11.60067928      23.61511845      16.90673521
C       13.65007517      18.99766758       7.07193257
C       10.47690652      24.03323251      17.60518584
C       14.77384792      18.57955352       6.37348194
C        9.19449004      23.95604274      16.98305931
C       16.05626440      18.65674329       6.99560848
C        9.02103101      23.54328996      15.66140310
C       16.22972344      19.06949607       8.31726469
C       10.16366436      23.06624972      14.98136808
C       15.08709009      19.54653631       8.99729970
C       10.41826551      22.43632778      13.67304401
C       14.83248894      20.17645824      10.30562378
H       16.25763649      22.77662657      16.43435545
H       18.66456170      22.13035600      16.55446460
H       19.74459137      21.11877759      14.54104780
H       18.51120393      20.81113838      12.43859821
H       12.63171601      18.95039135       6.68261492
H       14.71313119      18.22646656       5.33491788
H       16.96289366      18.42429026       6.41774656
H       17.20070831      19.08383988       8.81005029
H        5.50616307      21.49400844       9.43761998
H        6.58619275      20.48243003       7.42420318
H        8.99311796      19.83615946       7.54431233
H        6.73955052      21.80164765      11.54006957
H        8.05004614      23.52894614      15.16861750
H        8.28786079      24.18849577      17.56092122
H       10.53762325      24.38631947      18.64374990
H       12.61903843      23.66239467      17.29605286
N       15.78062195      20.46591033      11.19134781
N        9.47013250      22.14687570      12.78731998
N       14.38895052      21.35530844      12.97157206
N       10.86180392      21.25747759      11.00709572
N       13.66211550      22.36302340      15.05282451
N       11.58863895      20.24976262       8.92584327
N       11.74266109      22.08412068      13.60650320
N       13.50809336      20.52866534      10.37216458
Zn      12.62537722      21.30639301      11.98933389
C       15.60932178      17.29340058      12.36491177
C        9.68458850      17.78090898      11.61375602
C       16.66581706      17.64100224      13.31182936
C        8.62809323      17.43330732      10.66683843
C       18.02183364      17.39972679      13.32190040
C        7.27207664      17.67458277      10.65676739
C       18.71728166      17.61171210      14.50735777
C        6.57662862      17.46259745       9.47131001
C       18.10868784      18.14831705      15.65783028
C        7.18522244      16.92599250       8.32083751
C       16.77077088      18.52273118      15.61246264
C        8.52313940      16.55157838       8.36620515
C       16.05521460      18.17452403      14.47258871
C        9.23869569      16.89978552       9.50607908
C       14.61873062      18.12394436      14.22675940
C       10.67517966      16.95036519       9.75190838
C       12.39158982      18.70613791      14.74841532
C       12.90232046      16.36817164       9.23025246
C       11.42668551      19.33327363      15.62553101
C       13.86722477      15.74103592       8.35313677
C       11.62225720      19.84588021      16.90673521
C       13.67165309      15.22842934       7.07193257
C       10.49848444      20.26399427      17.60518584
C       14.79542584      14.81031528       6.37348194
C        9.21606796      20.18680450      16.98305931
C       16.07784232      14.88750505       6.99560848
C        9.04260892      19.77405172      15.66140310
C       16.25130136      15.30025783       8.31726469
C       10.18524228      19.29701148      14.98136808
C       15.10866800      15.77729807       8.99729970
C       10.43984343      18.66708955      13.67304401
C       14.85406686      16.40722001      10.30562378
H       16.27921441      19.00738833      16.43435545
H       18.68613961      18.36111776      16.55446460
H       19.76616929      17.34953935      14.54104780
H       18.53278185      17.04190014      12.43859821
H       12.65329393      15.18115312       6.68261492
H       14.73470911      14.45722832       5.33491788
H       16.98447158      14.65505202       6.41774656
H       17.22228623      15.31460165       8.81005029
H        5.52774099      17.72477020       9.43761998
H        6.60777067      16.71319179       7.42420318
H        9.01469588      16.06692122       7.54431233
H        6.76112844      18.03240941      11.54006957
H        8.07162406      19.75970791      15.16861750
H        8.30943871      20.41925753      17.56092122
H       10.55920117      20.61708123      18.64374990
H       12.64061635      19.89315644      17.29605286
N       15.80219987      16.69667209      11.19134781
N        9.49171042      18.37763746      12.78731998
N       14.41052844      17.58607020      12.97157206
N       10.88338184      17.48823935      11.00709572
N       13.68369342      18.59378517      15.05282451
N       11.61021687      16.48052438       8.92584327
N       11.76423901      18.31488245      13.60650320
N       13.52967128      16.75942711      10.37216458
Zn      12.64695514      17.53715478      11.98933389
C       15.54458803      43.70111529      12.36491177
C        9.61985475      44.18862369      11.61375602
C       16.60108330      44.04871695      13.31182936
C        8.56335947      43.84102203      10.66683843
C       17.95709989      43.80744150      13.32190040
C        7.20734289      44.08229748      10.65676739
C       18.65254791      44.01942681      14.50735777
C        6.51189487      43.87031216       9.47131001
C       18.04395409      44.55603176      15.65783028
C        7.12048869      43.33370721       8.32083751
C       16.70603713      44.93044589      15.61246264
C        8.45840565      42.95929308       8.36620515
C       15.99048084      44.58223874      14.47258871
C        9.17396193      43.30750023       9.50607908
C       14.55399687      44.53165907      14.22675940
C       10.61044591      43.35807990       9.75190838
C       12.32685607      45.11385262      14.74841532
C       12.83758671      42.77588635       9.23025246
C       11.36195176      45.74098834      15.62553101
C       13.80249102      42.14875063       8.35313677
C       11.55752344      46.25359492      16.90673521
C       13.60691933      41.63614405       7.07193257
C       10.43375069      46.67170898      17.60518584
C       14.73069209      41.21802999       6.37348194
C        9.15133421      46.59451921      16.98305931
C       16.01310857      41.29521976       6.99560848
C        8.97787517      46.18176643      15.66140310
C       16.18656760      41.70797254       8.31726469
C       10.12050852      45.70472619      14.98136808
C       15.04393425      42.18501278       8.99729970
C       10.37510967      45.07480425      13.67304401
C       14.78933310      42.81493472      10.30562378
H       16.21448065      45.41510304      16.43435545
H       18.62140586      44.76883247      16.55446460
H       19.70143554      43.75725406      14.54104780
H       18.46804809      43.44961485      12.43859821
H       12.58856018      41.58886783       6.68261492
H       14.66997536      40.86494303       5.33491788
H       16.91973782      41.06276673       6.41774656
H       17.15755247      41.72231636       8.81005029
H        5.46300724      44.13248491       9.43761998
H        6.54303691      43.12090650       7.42420318
H        8.94996212      42.47463593       7.54431233
H        6.69639468      44.44012412      11.54006957
H        8.00689030      46.16742262      15.16861750
H        8.24470495      46.82697224      17.56092122
H       10.49446742      47.02479594      18.64374990
H       12.57588260      46.30087115      17.29605286
N       15.73746611      43.10438680      11.19134781
N        9.42697666      44.78535217      12.78731998
N       14.34579469      43.99378491      12.97157206
N       10.81864809      43.89595406      11.00709572
N       13.61895966      45.00149988      15.05282451
N       11.54548311      42.88823909       8.92584327
N       11.69950525      44.72259716      13.60650320
N       13.46493752      43.16714182      10.37216458
Zn      12.58222139      43.94486949      11.98933389
C       15.56616595      39.93187705      12.36491177
C        9.64143266      40.41938545      11.61375602
C       16.62266122      40.27947871      13.31182936
C        8.58493739      40.07178379      10.66683843
C       17.97867780      40.03820326      13.32190040
C        7.22892081      40.31305924      10.65676739
C       18.67412583      40.25018857      14.50735777
C        6.53347278      40.10107392       9.47131001
C       18.06553201      40.78679353      15.65783028
C        7.14206660      39.56446897       8.32083751
C       16.72761505      41.16120765      15.61246264
C        8.47998356      39.19005485       8.36620515
C       16.01205876      40.81300050      14.47258871
C        9.19553985      39.53826200       9.50607908
C       14.57557479      40.76242083      14.22675940
C       10.63202382      39.58884167       9.75190838
C       12.34843399      41.34461439      14.74841532
C       12.85916462      39.00664811       9.23025246
C       11.38352967      41.97175010      15.62553101
C       13.82406894      38.37951240       8.35313677
C       11.57910136      42.48435668      16.90673521
C       13.62849725      37.86690581       7.07193257
C       10.45532861      42.90247075      17.60518584
C       14.75227000      37.44879175       6.37348194
C        9.17291213      42.82528097      16.98305931
C       16.03468648      37.52598153       6.99560848
C        8.99945309      42.41252819      15.66140310
C       16.20814552      37.93873431       8.31726469
C       10.14208644      41.93548795      14.98136808
C       15.06551217      38.41577455       8.99729970
C       10.39668759      41.30556602      13.67304401
C       14.81091102      39.04569648      10.30562378
H       16.23605857      41.64586480      16.43435545
H       18.64298378      40.99959424      16.55446460
H       19.72301345      39.98801582      14.54104780
H       18.48962601      39.68037661      12.43859821
H       12.61013810      37.81962959       6.68261492
H       14.69155327      37.09570480       5.33491788
H       16.94131574      37.29352849       6.41774656
H       17.17913039      37.95307812       8.81005029
H        5.48458516      40.36324667       9.43761998
H        6.56461483      39.35166826       7.42420318
H        8.97154004      38.70539770       7.54431233
H        6.71797260      40.67088588      11.54006957
H        8.02846822      42.39818438      15.16861750
H        8.26628287      43.05773401      17.56092122
H       10.51604534      43.25555770      18.64374990
H       12.59746051      42.53163291      17.29605286
N       15.75904403      39.33514856      11.19134781
N        9.44855458      41.01611393      12.78731998
N       14.36737260      40.22454667      12.97157206
N       10.84022601      40.12671583      11.00709572
N       13.64053758      41.23226164      15.05282451
N       11.56706103      39.11900086       8.92584327
N       11.72108317      40.95335892      13.60650320
N       13.48651544      39.39790358      10.37216458
Zn      12.60379931      40.17563125      11.98933389
C       15.58774386      36.16263881      12.36491177
C        9.66301058      36.65014721      11.61375602
C       16.64423914      36.51024047      13.31182936
C        8.60651531      36.30254555      10.66683843
C       18.00025572      36.26896502      13.32190040
C        7.25049872      36.54382100      10.65676739
C       18.69570374      36.48095034      14.50735777
C        6.55505070      36.33183569       9.47131001
C       18.08710992      37.01755529      15.65783028
C        7.16364452      35.79523074       8.32083751
C       16.74919296      37.39196941      15.61246264
C        8.50156148      35.42081661       8.36620515
C       16.03363668      37.04376227      14.47258871
C        9.21711777      35.76902376       9.50607908
C       14.59715270      36.99318260      14.22675940
C       10.65360174      35.81960343       9.75190838
C       12.37001190      37.57537615      14.74841532
C       12.88074254      35.23740988       9.23025246
C       11.40510759      38.20251187      15.62553101
C       13.84564685      34.61027416       8.35313677
C       11.60067928      38.71511845      16.90673521
C       13.65007517      34.09766758       7.07193257
C       10.47690652      39.13323251      17.60518584
C       14.77384792      33.67955352       6.37348194
C        9.19449004      39.05604274      16.98305931
C       16.05626440      33.75674329       6.99560848
C        9.02103101      38.64328996      15.66140310
C       16.22972344      34.16949607       8.31726469
C       10.16366436      38.16624972      14.98136808
C       15.08709009      34.64653631       8.99729970
C       10.41826551      37.53632778      13.67304401
C       14.83248894      35.27645824      10.30562378
H       16.25763649      37.87662657      16.43435545
H       18.66456170      37.23035600      16.55446460
H       19.74459137      36.21877759      14.54104780
H       18.51120393      35.91113838      12.43859821
H       12.63171601      34.05039135       6.68261492
H       14.71313119      33.32646656       5.33491788
H       16.96289366      33.52429026       6.41774656
H       17.20070831      34.18383988       8.81005029
H        5.50616307      36.59400844       9.43761998
H        6.58619275      35.58243003       7.42420318
H        8.99311796      34.93615946       7.54431233
H        6.73955052      36.90164765      11.54006957
H        8.05004614      38.62894614      15.16861750
H        8.28786079      39.28849577      17.56092122
H       10.53762325      39.48631947      18.64374990
H       12.61903843      38.76239467      17.29605286
N       15.78062195      35.56591033      11.19134781
N        9.47013250      37.24687570      12.78731998
N       14.38895052      36.45530844      12.97157206
N       10.86180392      36.35747759      11.00709572
N       13.66211550      37.46302340      15.05282451
N       11.58863895      35.34976262       8.92584327
N       11.74266109      37.18412068      13.60650320
N       13.50809336      35.62866534      10.37216458
Zn      12.62537722      36.40639301      11.98933389
C       15.60932178      32.39340058      12.36491177
C        9.68458850      32.88090898      11.61375602
C       16.66581706      32.74100224      13.31182936
C        8.62809323      32.53330732      10.66683843
C       18.02183364      32.49972679      13.32190040
C        7.27207664      32.77458277      10.65676739
C       18.71728166      32.71171210      14.50735777
C        6.57662862      32.56259745       9.47131001
C       18.10868784      33.24831705      15.65783028
C        7.18522244      32.02599250       8.32083751
C       16.77077088      33.62273118      15.61246264
C        8.52313940      31.65157838       8.36620515
C       16.05521460      33.27452403      14.47258871
C        9.23869569      31.99978552       9.50607908
C       14.61873062      33.22394436      14.22675940
C       10.67517966      32.05036519       9.75190838
C       12.39158982      33.80613791      14.74841532
C       12.90232046      31.46817164       9.23025246
C       11.42668551      34.43327363      15.62553101
C       13.86722477      30.84103592       8.35313677
C       11.62225720      34.94588021      16.90673521
C       13.67165309      30.32842934       7.07193257
C       10.49848444      35.36399427      17.60518584
C       14.79542584      29.91031528       6.37348194
C        9.21606796      35.28680450      16.98305931
C       16.07784232      29.98750505       6.99560848
C        9.04260892      34.87405172      15.66140310
C       16.25130136      30.40025783       8.31726469
C       10.18524228      34.39701148      14.98136808
C       15.10866800      30.87729807       8.99729970
C       10.43984343      33.76708955      13.67304401
C       14.85406686      31.50722001      10.30562378
H       16.27921441      34.10738833      16.43435545
H       18.68613961      33.46111776      16.55446460
H       19.76616929      32.44953935      14.54104780
H       18.53278185      32.14190014      12.43859821
H       12.65329393      30.28115312       6.68261492
H       14.73470911      29.55722832       5.33491788
H       16.98447158      29.75505202       6.41774656
H       17.22228623      30.41460165       8.81005029
H        5.52774099      32.82477020       9.43761998
H        6.60777067      31.81319179       7.42420318
H        9.01469588      31.16692122       7.54431233
H        6.76112844      33.13240941      11.54006957
H        8.07162406      34.85970791      15.16861750
H        8.30943871      35.51925753      17.56092122
H       10.55920117      35.71708123      18.64374990
H       12.64061635      34.99315644      17.29605286
N       15.80219987      31.79667209      11.19134781
N        9.49171042      33.47763746      12.78731998
N       14.41052844      32.68607020      12.97157206
N       10.88338184      32.58823935      11.00709572
N       13.68369342      33.69378517      15.05282451
N       11.61021687      31.58052438       8.92584327
N       11.76423901      33.41488245      13.60650320
N       13.52967128      31.85942711      10.37216458
Zn      12.64695514      32.63715478      11.98933389
