# Supplementary material for: Super-resolution techniques to simulate electronic spectra of large molecular systems
Source: Nat Commun. 2024 Sep 12;15:8001. doi: 10.1038/s41467-024-52368-5 (PMC11393058; doi:10.1038/s41467-024-52368-5)
Supplement: Supplementary file 4 — Supplementary Data 1 [file 41467_2024_52368_MOESM4_ESM.zip › structures/butadiene.xyz]

10
Properties=species:S:1:pos:R:3 pbc="F F F"
H        2.34985596      -1.26887896      -0.76436617
H       -2.34985596       1.26887896       0.76436617
H        1.77152533       0.33224767      -1.48759215
H       -1.77152533      -0.33224767       1.48759215
H        0.37520895      -1.34877395       0.68841441
H       -0.37520895       1.34877395      -0.68841441
C       -0.51539670       0.51539670       0.00000000
C        0.51539670      -0.51539670       0.00000000
C        1.60183269      -0.48387069      -0.79051851
C       -1.60183269       0.48387069       0.79051851
