# Supplementary material for: Super-resolution techniques to simulate electronic spectra of large molecular systems
Source: Nat Commun. 2024 Sep 12;15:8001. doi: 10.1038/s41467-024-52368-5 (PMC11393058; doi:10.1038/s41467-024-52368-5)
Supplement: Supplementary file 4 — Supplementary Data 1 [file 41467_2024_52368_MOESM4_ESM.zip › structures/benzene.xyz]

12
Properties=species:S:1:pos:R:3 pbc="F F F"
H       -1.75660315       1.75660315       0.00000000
H        1.75660315      -1.75660315       0.00000000
H        0.19739342       1.95399658      -1.52126246
H       -0.19739342      -1.95399658       1.52126246
H       -1.95399658      -0.19739342       1.52126246
H        1.95399658       0.19739342      -1.52126246
C       -0.98768110       0.98768110       0.00000000
C        0.98768110      -0.98768110       0.00000000
C        0.11098795       1.09866905      -0.85535667
C       -0.11098795      -1.09866905       0.85535667
C       -1.09866905      -0.11098795       0.85535667
C        1.09866905       0.11098795      -0.85535667
