# Supplementary material for: Super-resolution techniques to simulate electronic spectra of large molecular systems
Source: Nat Commun. 2024 Sep 12;15:8001. doi: 10.1038/s41467-024-52368-5 (PMC11393058; doi:10.1038/s41467-024-52368-5)
Supplement: Supplementary file 4 — Supplementary Data 1 [file 41467_2024_52368_MOESM4_ESM.zip › structures/p3b2.xyz]

130
Properties=species:S:1:pos:R:3 pbc="F F F"
H      -15.79252543       8.41224033     -10.32825990
H      -15.79254055      10.32824716      -8.41222759
C      -15.13901156       8.50103977      -9.46394182
C      -15.13901863       9.46393586      -8.50103381
H      -14.35133778       6.26260811     -10.76769315
H      -14.35136738      10.76766820      -6.26258317
C      -14.06634222       7.57740956      -9.11467571
C      -14.06635454       9.11466533      -7.57739918
C      -13.75036720       6.44162527      -9.87551805
C      -13.75039228       9.87549693      -6.44160414
N      -13.42901458       7.96788153      -7.96788153
H      -12.91708131       4.03499316     -11.29331328
H      -12.91710950      11.29328952      -4.03496938
C      -12.74747116       5.50681668      -9.62022386
C      -12.74749998       9.62019957      -5.50679239
C      -12.40872586       4.34095854     -10.38409985
C      -12.40875416      10.38407600      -4.34093469
H      -11.89185460       6.27385555      -7.83784149
H      -11.89187735       7.83782231      -6.27383638
N      -11.87992658       5.54505045      -8.55250166
N      -11.87995420       8.55247838      -5.54502717
C      -11.35460814       3.71530378      -9.75885766
C      -11.35463257       9.75883707      -3.71528319
C      -11.01428344       4.47837829      -8.59193261
C      -11.01430725       8.59191256      -4.47835824
H      -10.84595985       2.80621127     -10.06434712
H      -10.84598157      10.06432882      -2.80619297
N      -10.29018559       6.10549864      -6.10549863
C      -10.00584445       4.21030678      -7.66329852
C      -10.00585856       7.66328664      -4.21029491
C       -9.67962926       4.95592105      -6.53055322
C       -9.67963356       6.53054960      -4.95591742
H       -9.40159563       3.31936276      -7.83719727
H       -9.40160908       7.83718596      -3.31935144
C       -8.59917493       4.59286801      -5.61145399
C       -8.59917520       5.61145376      -4.59286779
N       -7.76662921       3.57750845      -5.63885095
N       -7.76662614       5.63885354      -3.57751104
C       -6.87143105       3.56107520      -4.59297844
C       -6.87142774       4.59298123      -3.56107799
H       -5.93758437       1.75039866      -5.29546708
H       -5.93756704       5.29548169      -1.75041327
C       -5.93757793       2.52102002      -4.52484873
C       -5.93756810       4.52485701      -2.52102830
C       -5.00336741       2.45257880      -3.48469679
C       -5.00336100       3.48470219      -2.45258420
N       -4.10852032       1.40709653      -3.46828262
N       -4.10850575       3.46829489      -1.40710880
C       -3.27590458       1.43479437      -2.45255906
C       -3.27589649       2.45256587      -1.43480119
H       -2.48017193      -0.78581565      -3.72885005
H       -2.48012775       3.72888728       0.78577842
C       -2.19606906       0.51580387      -2.09014440
C       -2.19605494       2.09015630      -0.51581577
C       -1.87267719      -0.61685846      -2.83902326
C       -1.87264360       2.83905157       0.61683015
N       -1.58463169       0.94020138      -0.94020138
H       -1.03559155      -3.01999543      -4.24876036
H       -1.03551102       4.24882823       3.01992756
C       -0.86705554      -1.54811344      -2.57694389
C       -0.86701369       2.57697916       1.54807817
C       -0.52716551      -2.71421833      -3.33968353
C       -0.52710026       3.33973852       2.71416335
N       -0.00001383      -1.50917424      -1.50915094
H       -0.00000513      -0.78831967      -0.78831103
H        0.00000679       0.78832108       0.78830963
N        0.00001489       1.50917513       1.50915003
C        0.52709970      -3.33973899      -2.71416287
C        0.52716469       2.71421764       3.33968423
C        0.86701450      -2.57697847      -1.54807885
C        0.86705598       1.54811381       2.57694352
H        1.03550987      -4.24882920      -3.01992660
H        1.03558994       3.01999406       4.24876173
N        1.58463450      -0.94019903       0.94019903
C        1.87264621      -2.83904938      -0.61683235
C        1.87267909       0.61686006       2.83902166
C        2.19605903      -2.09015287       0.51581234
C        2.19607268      -0.51580084       2.09014136
H        2.48013080      -3.72888471      -0.78578099
H        2.48017394       0.78581734       3.72884834
C        3.27590267      -2.45256068       1.43479598
C        3.27591035      -1.43478952       2.45255421
N        4.10851364      -3.46828824       1.40710216
N        4.10852722      -1.40709071       3.46827680
C        5.00336928      -3.48469521       2.45257723
C        5.00337513      -2.45257229       3.48469028
C        5.93757658      -4.52484986       2.52102116
C        5.93758512      -2.52101396       4.52484267
H        5.93757580      -5.29547431       1.75040589
H        5.93759084      -1.75039321       5.29546163
C        6.87143481      -4.59297527       3.56107203
C        6.87143728      -3.56106993       4.59297319
N        7.76663186      -5.63884873       3.57750623
N        7.76663290      -3.57750535       5.63884786
C        8.59917708      -5.61145218       4.59286621
C        8.59917560      -4.59286744       5.61145343
H        9.40162210      -7.83717494       3.31934044
H        9.40160204      -3.31935737       7.83719188
C        9.67963378      -6.53054942       4.95591724
C        9.67962712      -4.95592286       6.53055504
C       10.00586786      -7.66327879       4.21028704
C       10.00584806      -4.21030375       7.66329550
N       10.29018025      -6.10550315       6.10550315
H       10.84598540     -10.06432561       2.80618974
H       10.84595407      -2.80621615      10.06435200
C       11.01432063      -8.59190127       4.47834694
C       11.01428915      -4.47837349       8.59192781
C       11.35463592      -9.75883425       3.71528036
C       11.35460238      -3.71530863       9.75886251
N       11.87996653      -8.55246797       5.54501676
N       11.87993158      -5.54504624       8.55249745
H       11.89188521      -7.83781566       6.27382972
H       11.89185706      -6.27385348       7.83783941
C       12.40875208     -10.38407775       4.34093644
C       12.40871430      -4.34096829      10.38410961
C       12.74750064      -9.62019901       5.50679183
C       12.74746371      -5.50682297       9.62023015
H       12.91709923     -11.29329818       4.03497806
H       12.91706085      -4.03501039      11.29333053
N       13.42900149      -7.96789256       7.96789257
C       13.75038791      -9.87550060       6.44160782
C       13.75035604      -6.44163468       9.87552747
C       14.06635076      -9.11466849       7.57740235
C       14.06633525      -7.57741543       9.11468158
H       14.35135452     -10.76767902       6.26259398
H       14.35131670      -6.26262589      10.76771092
C       15.13900496      -9.46394738       8.50104531
C       15.13899604      -8.50105285       9.46395490
H       15.79252621     -10.32825924       8.41223967
H       15.79250717      -8.41225573      10.32827528
