# Supplementary material for: Super-resolution techniques to simulate electronic spectra of large molecular systems
Source: Nat Commun. 2024 Sep 12;15:8001. doi: 10.1038/s41467-024-52368-5 (PMC11393058; doi:10.1038/s41467-024-52368-5)
Supplement: Supplementary file 4 — Supplementary Data 1 [file 41467_2024_52368_MOESM4_ESM.zip › structures/ru_tio2.xyz]

441
Properties=species:S:1:pos:R:3 pbc="F F F"
Ru       5.61686178       4.37858817      26.75736261
C        3.53405651       5.27805619      28.60650751
C        2.31872039       5.32449166      29.29029538
N        3.85954319       4.20173935      27.81873446
C        1.41330928       4.27036512      29.17230738
H        2.04672011       6.17381983      29.91384589
C        2.97308220       3.18570666      27.69726421
C        1.75204576       3.18068899      28.35417529
H        3.27764192       2.37613527      27.03610532
H        1.06967522       2.34459899      28.21945084
C        4.56008537       6.31867917      28.67493368
N        5.67353886       6.08544937      27.90335900
C        4.46325350       7.45667873      29.47892362
H        3.57495555       7.63072327      30.08091939
C        5.51126847       8.37720325      29.51444314
C        6.68741786       6.98575332      27.94621382
H        7.54189347       6.76574920      27.30923297
C        6.64872538       8.12455738      28.72792787
H        7.47893086       8.82856188      28.73108769
C        8.17672756       3.25898412      27.62477026
C        9.12089588       2.58420737      28.39743207
N        6.87429417       3.38983684      28.05022861
C        8.75678439       2.02709300      29.62353082
H       10.15247163       2.47816901      28.06741456
C        6.53004534       2.84873123      29.24421330
C        7.42505773       2.16979586      30.05212622
H        5.48719616       2.96634053      29.53268919
H        7.09226670       1.74722393      30.99744658
C        8.47537514       3.90599256      26.34699410
N        7.42316679       4.58504180      25.78888575
C        9.72613048       3.87748201      25.72407883
H       10.55292415       3.32865917      26.16768889
C        9.91200683       4.54986383      24.51599834
C        7.60505958       5.22593617      24.60907244
H        6.72107838       5.71952772      24.20814075
C        8.82412951       5.23577619      23.95255333
H        8.93966178       5.75582880      23.00333991
N        5.35413095       2.63921722      25.76075037
N        4.58346880       5.40006323      25.35589537
C        9.79793903       1.31469528      30.40983307
O       10.96074606       1.19459641      30.06596260
O        9.30758788       0.80338730      31.57529699
H       10.06409806       0.35571425      32.00681701
C       11.21717166       4.56179298      23.79680237
O       11.41891494       5.15143715      22.75212739
O       12.17379477       3.83506844      24.44292225
H       12.97854078       3.90327631      23.88925678
C        5.47680333       9.60807966      30.34760613
O        6.38280286      10.41950250      30.41076391
O        4.31071333       9.73425377      31.04471529
H        4.39147691      10.57038753      31.54772453
C        0.12712125       4.36499001      29.91927119
O       -0.17735213       5.29123610      30.64913795
O       -0.67901505       3.29063374      29.69785300
H       -1.49062611       3.45288351      30.22136194
C        3.96839623       6.07705361      24.58892699
S        3.16372691       7.00268488      23.53735740
C        5.13803329       1.53480458      25.36328068
S        4.82447056       0.04140780      24.83033344
O        6.25642869       1.73718182      33.92469893
Ti       9.75121677       0.05475250      35.45924176
Ti       7.40048929       1.66446847      35.38609058
Ti       4.67285705       1.91508279      34.80077019
Ti       1.74626701       0.98312458      35.40168761
O        7.94987759      -0.12187568      35.21323357
O        5.65152242       1.70049397      36.33209477
O        1.33920756       2.47698544      34.60742977
O        0.23676214       0.24743808      36.27041334
O        9.45084426       1.85385614      35.21569369
O        2.20945788       1.53258973      37.21174922
O        3.38175043       0.54320521      34.74954706
O        7.77138715       1.81979683      37.52873833
Ti       0.40568257       1.08193658      37.88513383
Ti       8.63575920       2.03803479      39.14785530
Ti       5.96209395       2.03839080      38.31842029
Ti       3.02951274       1.01669595      38.89526856
O        9.38261686       0.45939221      39.79232050
O        6.98368419       2.11401439      39.86719305
O        3.17823795       2.52986914      39.75257748
O        1.34133763       0.24999657      39.22191953
O       -0.19057232       2.76676704      38.12061659
O        4.76722055       0.60588075      38.62933419
O        6.02406935       5.42325953      33.81464474
Ti       9.69813813       3.81160276      34.96711206
Ti       7.19878282       5.52601219      35.19891273
Ti       4.43257514       5.70427029      34.70854463
Ti       1.90977900       4.17858294      35.31997398
O        7.73154032       3.65937656      35.24306583
O        5.47943849       5.63510392      36.24921513
O        2.50112686       5.54689104      34.41068587
O        0.25766050       4.61751448      35.99262624
O        9.13830870       5.60960973      34.55478954
O        2.39243889       4.30858095      37.21745255
O        3.95017565       3.56017711      34.92066471
O        7.76092606       5.57123311      37.30589939
Ti       0.46480568       4.55447334      37.81464050
Ti       8.72249128       5.66575143      38.81701293
Ti       5.92894389       5.61810663      38.28977602
Ti       3.07722002       4.25037346      38.96794713
O        9.33028031       3.82032786      39.23404804
O        7.11108348       5.61995171      39.69636928
O        4.09130932       5.78703792      39.31553801
O        1.48391596       4.63838783      39.52444535
O       -0.17394160       6.26467852      38.17663718
O        5.29021719       3.75310419      38.29895115
O        6.04150954       9.43448581      33.80472856
Ti       9.66096056       7.46770059      34.86058518
Ti       7.20114087       9.33147296      35.16156656
Ti       4.42165311       9.28772547      34.75221199
O        7.63744780       7.45400054      35.18481399
O        5.48774073       9.34926404      36.24661529
O        2.48527083       9.59087572      34.84673640
O        9.17822458       9.33092975      34.56074942
O        2.43849424       7.62072041      37.51358807
O        4.25807464       7.49433990      34.48079172
O        7.79707083       9.37544061      37.26341483
Ti       0.82958845       7.76433007      38.44316365
Ti       8.79196545       9.35415755      38.75493754
Ti       6.03263511       9.30743677      38.28683678
Ti       3.49615279       7.60029263      38.97621615
O        9.28894205       7.51029319      39.05985519
O        7.21204900       9.30589453      39.68344935
O        4.16807417       9.36630926      39.26006023
O        1.91810456       7.69881111      39.91487780
O        0.10556439       9.43911027      38.17467695
O        5.50202470       7.48327414      38.26536399
O        6.10588003      13.36887342      33.92542278
Ti       9.71010611      11.17938650      34.80461472
Ti       7.32832033      13.06407636      35.28028094
Ti       4.58411147      13.14426210      34.88953777
Ti       2.25806866      11.25635370      35.37151136
O        7.71889318      11.22859649      35.10651543
O        5.62156961      12.86654530      36.33749276
O        2.49186257      13.36101878      34.86621785
O        0.56237618      11.31066986      36.05151929
O        9.20994237      13.10752834      34.48504731
O        2.77039185      11.18648164      37.23447410
O        4.12517861      11.38988288      34.59886427
O        7.80197077      12.79116179      37.29755828
Ti       0.83443719      11.08847394      37.88046301
Ti       8.81040277      13.01194110      38.72928582
Ti       6.04358536      12.95264506      38.36456281
Ti       3.53079694      11.14118719      38.96383658
O        9.34905319      11.19946413      39.12211239
O        7.25453989      13.13077293      39.71647366
O        4.17284083      12.90248612      39.55689890
O        1.90215833      11.08450644      39.57638973
O        0.09826636      12.76350087      38.33758411
O        5.57541268      11.17274329      38.35813190
O        5.94182400      17.14368174      34.55890816
Ti       9.90345265      14.88913724      34.60318869
Ti       7.65573948      16.64501713      35.10608520
Ti       4.45142053      16.79406009      35.57360167
Ti       2.24988748      14.98662192      35.76603064
O        7.75167848      14.92653087      35.61667559
O        4.84151525      17.36067883      37.27520803
O        2.61970245      16.72607979      35.21356167
O        0.58008111      15.17441796      36.58340961
O        9.06071428      16.42715450      33.97290802
O        2.66232766      14.30047099      37.58975942
O        4.32551569      15.00192712      35.63867850
O        8.23421428      17.41579442      36.66945032
Ti       0.84845005      14.36352044      38.21022597
Ti       8.72073629      16.75736200      38.29786903
Ti       5.51141483      16.54118027      38.77741190
Ti       3.45051406      14.61841285      39.33558640
O        9.04035827      14.95764943      38.46477235
O        7.19527912      17.04940659      39.32179622
O        4.13783619      16.22524987      39.94660415
O        1.69069305      14.81577092      39.80546964
O        5.40807292      14.79654351      38.27900649
O       11.21681603      -0.34295097      34.41209454
O       16.71678616       2.11401388      33.81211663
Ti      20.67091647       1.01664657      34.78406492
Ti      17.73837699       2.03838896      35.36088808
Ti      15.06470910       2.03803928      34.53145429
Ti      12.89066643       0.20735736      34.99012662
O       18.93318902       0.60586465      35.04995966
O       15.92908328       1.81980345      36.15057060
O       12.91149394       1.95094244      35.46493673
O       10.23371523      -0.53425567      37.11741650
O       20.52215064       2.52986778      33.92657907
O       13.46676300      -0.53428499      36.56190890
O       14.31785059       0.45939511      33.88697255
O       18.04895602       1.70048242      37.34721924
Ti      10.80980843       0.20734732      38.68919168
Ti      19.02763897       1.91508811      38.87855008
Ti      16.29997950       1.66447275      38.29321952
Ti      13.94925088       0.05474982      38.22009648
O       20.31867648       0.54320839      38.92973497
O       17.44405027       1.73716442      39.75460214
O       14.24962332       1.85385262      38.46362194
O       12.48364721      -0.34292702      39.26722736
O       10.78897463       1.95093462      38.21438283
O       15.75056138      -0.12186735      38.46604987
O       11.23779143       3.68280581      33.95235696
O       16.58936914       5.61995391      33.98293577
Ti      20.62321030       4.25038713      34.71134044
Ti      17.77150037       5.61810793      35.38953539
Ti      14.97796819       5.66575497      34.86230321
Ti      12.48786488       3.82906526      35.26998670
O       18.41022829       3.75310795      35.38036784
O       15.93952717       5.57123837      36.37341983
O       12.93634069       5.66069323      35.19058645
O       10.73093797       4.01005674      36.39018642
O       19.60913996       5.78704787      34.36378468
O       12.96952478       4.01005817      37.28913419
O       14.37018274       3.82033114      34.44526994
O       18.22100914       5.63510278      37.43009200
Ti      11.21259962       3.82906135      38.40933450
Ti      19.26786143       5.70427034      38.97076853
Ti      16.50167442       5.52601452      38.48040754
Ti      14.00232694       3.81160129      38.71220689
O       19.75031006       3.56017466      38.75863941
O       17.67636992       5.42324907      39.86468726
O       14.56214795       5.60960945      39.12453347
O       12.46267322       3.68279902      39.72696462
O       10.76412075       5.66068943      38.48873310
O       15.96892209       3.65938147      38.43624875
O       11.23970023       7.50272726      33.90921537
O       16.48841005       9.30589650      33.99586759
Ti      20.20425751       7.60029511      34.70305675
Ti      17.66781779       9.30744082      35.39248291
Ti      14.90849494       9.35415791      34.92438163
Ti      12.44688027       7.51588867      35.27501882
O       18.19841263       7.48327832      35.41395668
O       15.90338463       9.37544336      36.41590675
O       12.88742774       9.36918454      35.32633674
O       10.69495120       7.45368408      36.33724655
O       19.53237878       9.36631161      34.41925543
O       13.00551008       7.45368280      37.34207549
O       14.41151708       7.51029479      34.61946137
O       18.21271633       9.34927139      37.43270489
Ti      11.25358060       7.51588710      38.40430316
Ti      19.27880505       9.28773875      38.92710588
Ti      16.49931682       9.33147285      38.51775550
Ti      14.03949928       7.46770053      38.81873903
O       19.44236902       7.49434659      39.19854248
O       17.65895221       9.43450066      39.87459403
O       14.52223299       9.33093110      39.11856874
O       12.46075958       7.50272629      39.77010710
O       10.81303286       9.36918367      38.35298410
O       16.06301045       7.45400346      38.49450953
O       11.29723972      11.23503141      33.87949178
O       16.44592054      13.13077055      33.96284179
Ti      20.16966154      11.14118803      34.71547638
Ti      17.65687429      12.95264619      35.31475302
Ti      14.89005790      13.01193985      34.95002942
Ti      12.47086758      11.27441234      35.27393740
O       18.12504796      11.17274536      35.32118672
O       15.89848981      12.79116182      36.38175750
O       12.93838260      13.14578111      35.28811856
O       10.69204269      11.25035232      36.30821311
O       19.52761995      12.90248550      34.12241323
O       13.00841949      11.25035266      37.37110535
O       14.35140824      11.19946278      34.55720468
O       18.07889079      12.86654898      37.34182373
Ti      11.22959403      11.27441323      38.40538150
Ti      19.11635184      13.14426954      38.78977590
Ti      16.37214042      13.06407726      38.39903573
Ti      13.99035429      11.17938819      38.87470512
O       19.57528459      11.38989224      39.08044959
O       17.59458380      13.36888260      39.75389185
O       14.49051776      13.10753110      39.19426613
O       12.40322130      11.23503231      39.79982738
O       10.76207847      13.14578253      38.39119764
O       15.98156893      11.22859709      38.57280803
O       11.54582097      14.96626016      33.85599470
O       16.50518329      17.04940097      34.35751150
Ti      20.24994679      14.61841208      34.34372384
Ti      18.18904352      16.54117937      34.90189920
Ti      14.97972517      16.75736053      35.38143626
Ti      12.59665017      15.16724814      35.37001229
O       18.29238782      14.79654398      35.40030541
O       15.46624419      17.41579780      37.00985712
O       13.18104642      16.93272985      35.10067044
O       10.78011601      15.17104479      36.21065695
O       19.56262161      16.22524698      33.73270608
O       12.92034418      15.17104510      37.46865335
O       14.66010230      14.95764824      35.21453868
O       18.85894507      17.36068140      36.40410185
Ti      11.10380997      15.16725041      38.30929848
Ti      19.24903901      16.79406463      38.10571056
Ti      16.04471976      16.64501873      38.57322439
Ti      13.79700666      14.88913986      39.07612205
O       19.37494468      15.00193290      38.04063088
O       17.75863528      17.14368328      39.12040043
O       14.63974406      16.42715922      39.70639909
O       12.15463890      14.96626293      39.82331666
O       10.51941544      16.93273256      38.57863634
O       15.94878251      14.92653097      38.06263661
O       22.35909089       0.24997989      34.45737464
Ti      23.29476500       1.08196650      35.79416580
O       23.89104752       2.76679462      35.55869129
O       21.49098696       1.53258800      36.46755234
O       23.46366040       0.24732967      37.40889224
Ti      21.95414734       0.98304488      38.27760417
O       22.36137175       2.47696063      39.07202224
O       22.21652584       4.63839245      34.15486005
Ti      23.23564921       4.55449162      35.86465855
O       23.87436161       6.26469094      35.50261753
O       21.30800592       4.30858804      36.46181862
O       23.44282286       4.61754912      37.68666893
Ti      21.79069215       4.17858349      38.35928137
O       21.19940132       5.54690310      39.26886170
O       21.78237213       7.69881690      33.76455658
Ti      22.87099103       7.76434273      35.23621205
O       23.59490875       9.43912238      35.50460191
O       21.26201660       7.62073530      36.16562542
O       21.21518919       9.59087983      38.83258322
O       21.79829892      11.08450644      34.10291888
Ti      22.86602223      11.08848067      35.79884341
O       23.60219303      12.76350698      35.34172408
O       20.93006913      11.18648229      36.44483757
O       23.13808463      11.31066977      37.62778835
Ti      21.44239367      11.25635778      38.30779887
O       21.20860046      13.36102453      38.81309098
O       22.00976686      14.81577153      33.87383917
Ti      22.85201109      14.36352555      35.46908255
O       21.03813373      14.30047009      36.08955077
O       23.12037873      15.17442244      37.09589740
Ti      21.45057303      14.98662778      37.91327898
O       21.08074142      16.72608450      38.46571771
Ru      19.40834404       2.75922108      25.52015775
C       18.67723944       4.57936338      23.34782596
C       18.00047980       5.09740677      22.24311268
N       18.19570959       3.48313200      24.01968282
C       16.82140601       4.49554555      21.80445418
H       18.37409786       5.96260653      21.69905693
C       17.05715070       2.89443601      23.58378005
C       16.34530548       3.36774530      22.49211067
H       16.74374746       2.01306874      24.14079324
H       15.43934395       2.85630409      22.17511175
C       19.90886657       5.14329648      23.90044484
N       20.42436525       4.46326268      24.97808922
C       20.52087424       6.30190868      23.41682968
H       20.10473730       6.82742384      22.56100988
C       21.67210099       6.79260657      24.03396414
C       21.54303300       4.94947259      25.57182046
H       21.92144700       4.37085762      26.41222663
C       22.18591579       6.09404518      25.14042280
H       23.08631584       6.45027410      25.63766938
C       19.07547340       3.40612736      28.35380054
C       18.55596533       3.96257299      29.52181740
N       18.53798891       3.70908777      27.12343661
C       17.47481135       4.84213040      29.46052624
H       18.97694615       3.72811812      30.49757879
C       17.49017444       4.56723487      27.07273764
C       16.93525120       5.14934500      28.19876238
H       17.09091203       4.76663609      26.08005775
H       16.08826457       5.82459743      28.10080682
C       20.22828233       2.50598691      28.31773192
N       20.62803166       2.13713244      27.05920816
C       20.90964965       2.05446133      29.45134932
H       20.58070796       2.34320801      30.44634022
C       22.01500821       1.21608070      29.30504082
C       21.69436966       1.31246682      26.92268005
H       21.93894497       1.03611118      25.89817427
C       22.40940257       0.84112836      28.01071205
H       23.25963551       0.17605463      27.87074984
N       18.23051910       1.15856387      25.89204438
N       20.43150956       1.74547956      24.10563196
C       16.95420540       5.40720682      30.73309954
O       17.41733448       5.16859369      31.83462852
O       15.88846613       6.23488300      30.53476100
H       15.62351530       6.54320579      31.42564059
C       22.78805030       0.69697207      30.46855813
O       23.76602037      -0.02057311      30.37674368
O       22.27847426       1.11871457      31.66153455
H       22.84926880       0.72016917      32.35013389
C       22.37425110       8.01968255      23.57388272
O       23.37006666       8.47964210      24.10305156
O       21.77784329       8.58526159      22.48481657
H       22.31786959       9.37191088      22.26523695
C       16.13451239       5.08238962      20.61913580
O       16.51970269       6.07097881      20.02108799
O       15.01532880       4.38823967      20.27459685
H       14.64814088       4.84520676      19.49008858
C       21.07262894       1.22993944      23.24073019
S       21.96379947       0.52621632      22.09152462
C       17.37300401       0.35354300      26.09457064
S       16.20379779      -0.73311939      26.34895217
Ru      12.46648862      13.26989607      25.28791186
C       11.73538402      15.09003837      23.11558007
C       11.05862439      15.60808176      22.01086679
N       11.25385418      13.99380699      23.78743693
C        9.87955060      15.00622054      21.57220829
H       11.43224245      16.47328152      21.46681104
C       10.11529529      13.40511100      23.35153416
C        9.40345006      13.87842028      22.25986478
H        9.80189205      12.52374373      23.90854735
H        8.49748853      13.36697908      21.94286586
C       12.96701115      15.65397147      23.66819895
N       13.48250984      14.97393767      24.74584334
C       13.57901882      16.81258367      23.18458379
H       13.16288189      17.33809883      22.32876399
C       14.73024558      17.30328156      23.80171825
C       14.60117758      15.46014758      25.33957457
H       14.97959158      14.88153260      26.17998075
C       15.24406037      16.60472017      24.90817691
H       16.14446043      16.96094909      25.40542349
C       12.13361798      13.91680235      28.12155465
C       11.61410991      14.47324798      29.28957151
N       11.59613349      14.21976276      26.89119072
C       10.53295594      15.35280538      29.22828035
H       12.03509074      14.23879311      30.26533290
C       10.54831902      15.07790986      26.84049176
C        9.99339579      15.66001999      27.96651649
H       10.14905661      15.27731108      25.84781186
H        9.14640915      16.33527242      27.86856093
C       13.28642691      13.01666190      28.08548603
N       13.68617624      12.64780743      26.82696227
C       13.96779423      12.56513631      29.21910343
H       13.63885254      12.85388299      30.21409433
C       15.07315279      11.72675569      29.07279493
C       14.75251424      11.82314181      26.69043416
H       14.99708955      11.54678617      25.66592838
C       15.46754715      11.35180335      27.77846616
H       16.31778009      10.68672962      27.63850395
N       11.28866368      11.66923886      25.65979850
N       13.48965415      12.25615454      23.87338607
C       10.01234999      15.91788181      30.50085366
O       10.47547906      15.67926868      31.60238263
O        8.94661072      16.74555799      30.30251511
H        8.68165989      17.05388078      31.19339471
C       15.84619489      11.20764706      30.23631224
O       16.82416495      10.49010188      30.14449780
O       15.33661884      11.62938956      31.42928866
H       15.90741339      11.23084416      32.11788801
C       15.43239569      18.53035754      23.34163683
O       16.42821125      18.99031709      23.87080567
O       14.83598788      19.09593657      22.25257068
H       15.37601417      19.88258587      22.03299106
C        9.19265697      15.59306461      20.38688991
O        9.57784727      16.58165380      19.78884211
O        8.07347339      14.89891466      20.04235096
H        7.70628546      15.35588175      19.25784269
C       14.13077352      11.74061442      23.00848430
S       15.02194405      11.03689131      21.85927873
C       10.43114859      10.86421799      25.86232475
S        9.26194237       9.77755560      26.11670628
