# Supplementary material for: Super-resolution techniques to simulate electronic spectra of large molecular systems
Source: Nat Commun. 2024 Sep 12;15:8001. doi: 10.1038/s41467-024-52368-5 (PMC11393058; doi:10.1038/s41467-024-52368-5)
Supplement: Supplementary file 4 — Supplementary Data 1 [file 41467_2024_52368_MOESM4_ESM.zip › structures/znpc_si.xyz]

971
Properties=species:S:1:pos:R:3 pbc="F F F"
Si      15.05036739       1.36821516      16.84107505
Si      15.05036741       4.10464574      19.57750520
H       12.81933887       1.87263568      19.08384971
Si      13.68215213       2.73643062      18.20929006
Si      15.05036739       1.36821516      22.31393515
H       14.02438923       2.46639327      25.11908072
Si      13.68215213       5.47286070      20.94572020
H       13.77463965       4.19314037      23.45218972
Si      13.68215213       2.73643062      23.68215016
H       12.25210808       2.32817964      23.46039035
H       14.77952209       1.71011699      15.40421181
H       16.50708730       1.46195485      17.07044410
H       16.84436259       3.26681696      16.03211579
H       18.54166788       4.85216991      15.80344728
Si      20.52322827       1.36821516      16.84107505
Si      16.41858274       5.47286068      18.20929012
Si      20.52322829       4.10464574      19.57750520
Si      17.78679788       4.10464569      16.84107503
Si      19.15501301       2.73643062      18.20929006
Si      17.78679788       1.36821517      19.57750520
Si      16.41858269       2.73643064      20.94572020
Si      20.52322827       1.36821516      22.31393515
Si      16.41858274       5.47286068      23.68215022
H       19.75994029       3.29291284      24.92146768
Si      19.15501301       5.47286070      20.94572020
Si      17.78679788       4.10464569      22.31393513
Si      19.15501301       2.73643062      23.68215016
H       18.13221862       1.74233107      24.19584660
H       20.26836843       1.74005634      15.40757649
H       21.98414682       1.38421467      17.06882070
H       15.57997439       4.52909496      24.48876836
H       17.16444719       6.22589538      24.72241753
H       22.28400083       3.23611611      16.10434256
H       23.96734980       4.79512343      15.73139426
Si      25.99608915       1.36821516      16.84107505
Si      21.89144362       5.47286068      18.20929012
Si      25.99608917       4.10464574      19.57750520
Si      23.25965876       4.10464569      16.84107503
Si      24.62787389       2.73643062      18.20929006
Si      23.25965876       1.36821517      19.57750520
Si      21.89144357       2.73643064      20.94572020
Si      25.99608915       1.36821516      22.31393515
Si      21.89144362       5.47286068      23.68215022
H       25.28782548       3.34569763      24.86594269
Si      24.62787389       5.47286070      20.94572020
Si      23.25965876       4.10464569      22.31393513
Si      24.62787389       2.73643062      23.68215016
H       23.63102617       1.75992839      24.26397446
H       25.73623645       1.73578900      15.40750514
H       27.45742600       1.39164390      17.06681140
H       20.91218037       4.49939245      24.23850277
H       22.49701643       6.06731156      24.90714636
Si      15.05036739       6.84107604      16.84107505
Si      15.05036741       9.57750662      19.57750520
H       12.56359766       7.47827280      18.85672661
Si      13.68215213       8.20929150      18.20929006
H       12.73176126       4.60460211      21.70695710
Si      15.05036739       6.84107604      22.31393515
H       14.02238643       7.92121921      25.11750694
Si      13.68215213      10.94572158      20.94572020
H       13.74711052       9.67330141      23.48090734
Si      13.68215213       8.20929150      23.68215016
H       12.25616205       7.78280882      23.45991062
H       14.05727316       5.81920811      16.32413765
H       15.60947752       7.44881027      15.60439978
H       16.81675691       8.60304123      16.27138382
H       18.39091717      10.19206484      15.62564005
Si      20.52322827       6.84107604      16.84107505
Si      16.41858274      10.94572156      18.20929012
Si      20.52322829       9.57750662      19.57750520
Si      17.78679788       9.57750657      16.84107503
Si      19.15501301       8.20929150      18.20929006
Si      17.78679788       6.84107605      19.57750520
Si      16.41858269       8.20929152      20.94572020
Si      20.52322827       6.84107604      22.31393515
Si      16.41858274      10.94572156      23.68215022
H       19.98597401       9.03742379      24.59179707
Si      19.15501301      10.94572158      20.94572020
Si      17.78679788       9.57750657      22.31393513
Si      19.15501301       8.20929150      23.68215016
H       18.33440703       7.39284736      24.61198009
H       19.70959325       6.02188974      15.90743149
H       21.35344249       7.67399022      15.93535892
H       15.57565224       9.99989340      24.48253726
H       17.15475944      11.69949499      24.72934852
H       22.52569769       8.84191879      15.77736477
H       24.15794366      10.47627255      16.07422193
Si      25.99608915       6.84107604      16.84107505
Si      21.89144362      10.94572156      18.20929012
Si      25.99608917       9.57750662      19.57750520
Si      23.25965876       9.57750657      16.84107503
Si      24.62787389       8.20929150      18.20929006
Si      23.25965876       6.84107605      19.57750520
Si      21.89144357       8.20929152      20.94572020
Si      25.99608915       6.84107604      22.31393515
Si      21.89144362      10.94572156      23.68215022
H       25.26011467       8.83450566      24.87754664
Si      24.62787389      10.94572158      20.94572020
Si      23.25965876       9.57750657      22.31393513
Si      24.62787389       8.20929150      23.68215016
H       23.66459865       7.24832193      24.28229058
H       25.11755299       5.95355160      16.04071600
H       26.74946790       7.59435272      15.80510538
H       21.15541346      10.21051928      24.74468918
H       22.79008600      11.84349465      24.45015644
Si      15.05036739      12.31393692      16.84107505
Si      15.05036741      15.05036750      19.57750520
H       12.56065860      12.95949729      18.86233252
Si      13.68215213      13.68215238      18.20929006
H       12.74587622      10.06435820      21.70915551
Si      15.05036739      12.31393692      22.31393515
H       14.12531256      13.51131436      25.10719782
Si      13.68215213      16.41858246      20.94572020
H       13.58594601      15.12847170      23.39226703
Si      13.68215213      13.68215238      23.68215016
H       12.28883450      13.11713447      23.58099365
H       14.07438621      11.31813844      16.25687915
H       15.66202611      12.97561919      15.65952732
H       16.88532622      14.14545373      16.08159151
H       18.51455015      15.78631072      15.77376017
Si      20.52322827      12.31393692      16.84107505
Si      16.41858274      16.41858244      18.20929012
Si      20.52322829      15.05036750      19.57750520
Si      17.78679788      15.05036745      16.84107503
Si      19.15501301      13.68215238      18.20929006
Si      17.78679788      12.31393693      19.57750520
Si      16.41858269      13.68215240      20.94572020
Si      20.52322827      12.31393692      22.31393515
Si      16.41858274      16.41858244      23.68215022
H       19.98162420      14.51038078      24.59601208
Si      19.15501301      16.41858246      20.94572020
Si      17.78679788      15.05036745      22.31393513
Si      19.15501301      13.68215238      23.68215016
H       18.33212844      12.86434187      24.60904069
H       19.57381035      11.36135376      16.20793342
H       21.17057437      12.96785094      15.67010331
H       15.44594332      15.45073305      24.24650111
H       17.06014426      17.05955536      24.86326137
H       22.35065620      14.13806063      16.10218994
H       23.97680045      15.76971195      15.75422565
Si      25.99608915      12.31393692      16.84107505
Si      21.89144362      16.41858244      18.20929012
Si      25.99608917      15.05036750      19.57750520
Si      23.25965876      15.05036745      16.84107503
Si      24.62787389      13.68215238      18.20929006
Si      23.25965876      12.31393693      19.57750520
Si      21.89144357      13.68215240      20.94572020
Si      25.99608915      12.31393692      22.31393515
Si      21.89144362      16.41858244      23.68215022
H       25.57059738      14.62321246      24.34003050
Si      24.62787389      16.41858246      20.94572020
Si      23.25965876      15.05036745      22.31393513
Si      24.62787389      13.68215238      23.68215016
H       23.96123760      13.01726366      24.83556926
H       25.32777046      11.64594147      15.69055499
H       26.93530076      13.25490885      16.17922399
H       21.15332137      15.68377890      24.74338736
H       22.79024079      17.31514058      24.45198038
Si      15.05036739      17.78679780      16.84107505
Si      15.05036741      20.52322838      19.57750520
H       12.51878271      18.47936589      18.84031799
Si      13.68215213      19.15501326      18.20929006
H       12.67338919      15.58488972      21.66614749
Si      15.05036739      17.78679780      22.31393515
H       13.87429777      20.61528800      23.48964981
Si      13.68215213      21.89144334      20.94572020
H       12.23891155      18.84491346      23.40293995
Si      13.68215213      19.15501326      23.68215016
H       13.95678371      18.84387490      25.12579789
H       14.10558827      16.81286033      16.18013955
H       15.70950117      18.51558519      15.72722630
H       16.95984035      19.70159265      15.91880456
H       18.66473044      21.31166995      15.92018530
Si      20.52322827      17.78679780      16.84107505
Si      16.41858274      21.89144332      18.20929012
Si      20.52322829      20.52322838      19.57750520
Si      17.78679788      20.52322833      16.84107503
Si      19.15501301      19.15501326      18.20929006
Si      17.78679788      17.78679781      19.57750520
Si      16.41858269      19.15501328      20.94572020
Si      20.52322827      17.78679780      22.31393515
Si      16.41858274      21.89144332      23.68215022
H       19.95465039      19.94703898      24.65561621
Si      19.15501301      21.89144334      20.94572020
Si      17.78679788      20.52322833      22.31393513
Si      19.15501301      19.15501326      23.68215016
H       18.29262585      18.29639122      24.53745438
H       19.69769735      16.96250024      15.92189026
H       21.34552074      18.61149092      15.91982025
H       15.65329369      21.10991320      24.69985094
H       17.35355951      22.78550188      24.45351004
H       22.51430134      19.78927412      15.78587012
H       24.21062804      21.36885199      16.04910704
Si      25.99608915      17.78679780      16.84107505
Si      21.89144362      21.89144332      18.20929012
Si      25.99608917      20.52322838      19.57750520
Si      23.25965876      20.52322833      16.84107503
Si      24.62787389      19.15501326      18.20929006
Si      23.25965876      17.78679781      19.57750520
Si      21.89144357      19.15501328      20.94572020
Si      25.99608915      17.78679780      22.31393515
Si      21.89144362      21.89144332      23.68215022
H       25.57519053      20.09667522      24.33458054
Si      24.62787389      21.89144334      20.94572020
Si      23.25965876      20.52322833      22.31393513
Si      24.62787389      19.15501326      23.68215016
H       23.96135102      18.49529723      24.83800918
H       25.15428718      16.94242382      15.95668892
H       26.79755549      18.59522197      15.88680580
H       21.15094782      21.21422514      24.77754719
H       22.85600191      22.83288455      24.35999395
Si      15.05036739      23.25965868      16.84107505
H       12.66184290      21.10764183      21.70458811
Si      15.05036739      23.25965868      22.31393515
H       14.21777496      22.42422525      15.91606507
H       15.92131999      24.16279879      16.01811753
H       19.05824468      23.09528601      16.97531785
Si      20.52322827      23.25965868      16.84107505
H       18.67533940      24.15297827      18.76967765
Si      17.78679788      23.25965869      19.57750520
H       16.97451343      24.21023701      20.38136021
Si      20.52322827      23.25965868      22.31393515
H       15.75917090      24.35046875      21.60182367
H       19.53760259      23.88847610      23.27051053
H       20.88694790      22.99379563      15.40657318
H       20.85462880      24.69585305      17.13795593
H       24.53303951      23.20510835      17.05327151
Si      25.99608915      23.25965868      16.84107505
H       24.13068972      24.21210483      18.82192484
Si      23.25965876      23.25965869      19.57750520
H       22.40374614      24.14512263      20.40972161
Si      25.99608915      23.25965868      22.31393515
H       21.21716250      24.40234312      21.66472365
H       25.01849094      23.91765063      23.25706013
H       26.27363975      22.91034552      15.40605952
H       26.43403724      24.68365198      17.05416881
H       14.64296213      -0.06194338      17.06342820
H       15.90263012       0.47312565      23.16375769
H       18.63548100       0.47656246      20.40900506
H       20.05268679      -0.04965238      17.02881079
H       21.50123445       0.71423314      23.25890720
H       24.12035844       0.48482127      20.40606807
H       27.76086477       3.24224233      16.09217307
H       29.44815758       4.80628698      15.74373894
Si      31.46895003       1.36821516      16.84107505
Si      27.36430450       5.47286068      18.20929012
Si      31.46895005       4.10464574      19.57750520
Si      28.73251964       4.10464569      16.84107503
Si      30.10073477       2.73643062      18.20929006
Si      28.73251964       1.36821517      19.57750520
Si      27.36430445       2.73643064      20.94572020
Si      31.46895003       1.36821516      22.31393515
Si      27.36430450       5.47286068      23.68215022
H       30.78775000       3.36427910      24.84022722
Si      30.10073477       5.47286070      20.94572020
Si      28.73251964       4.10464569      22.31393513
Si      30.10073477       2.73643062      23.68215016
H       29.11325052       1.76973747      24.29264735
H       31.16790650       1.69208744      15.40470626
H       32.93314659       1.46075048      17.03475109
H       26.45817956       4.56531281      24.43275261
H       28.09395221       6.19715041      24.75632886
H       33.27935250       3.27809700      16.00221092
H       34.97675899       4.87477615      15.83164577
Si      36.94181091       1.36821516      16.84107505
Si      32.83716538       5.47286068      18.20929012
Si      36.94181093       4.10464574      19.57750520
Si      34.20538052       4.10464569      16.84107503
Si      35.57359565       2.73643062      18.20929006
Si      34.20538052       1.36821517      19.57750520
Si      32.83716533       2.73643064      20.94572020
Si      36.94181091       1.36821516      22.31393515
Si      32.83716538       5.47286068      23.68215022
H       36.34963094       3.44129270      24.73522236
Si      35.57359565       5.47286070      20.94572020
Si      34.20538052       4.10464569      22.31393513
Si      35.57359565       2.73643062      23.68215016
H       34.62964104       1.81219262      24.40707661
H       36.14301501       1.10744479      15.59214045
H       38.23259263       1.96633518      16.41234203
H       31.96121323       4.60089616      24.50744209
H       33.61393703       6.24110261      24.69003682
H       39.03268144       3.87869569      15.50820736
H       40.93151981       4.89914825      16.58739247
Si      38.31002626       5.47286068      18.20929012
Si      39.67824140       4.10464569      16.84107503
Si      39.67824140       1.36821517      19.57750520
Si      38.31002621       2.73643064      20.94572020
Si      38.31002626       5.47286068      23.68215022
H       40.59500667       6.01262686      20.40409867
Si      39.67824140       4.10464569      22.31393513
H       40.80008969       4.79080213      21.62536607
H       40.32240597       3.12576230      23.26709634
H       37.60793449       4.69970537      24.73920018
H       39.23803651       6.41700788      24.40219440
H       27.91180039       8.75501164      15.91731384
H       29.55543906      10.40162279      15.92077204
Si      31.46895003       6.84107604      16.84107505
Si      27.36430450      10.94572156      18.20929012
Si      31.46895005       9.57750662      19.57750520
Si      28.73251964       9.57750657      16.84107503
Si      30.10073477       8.20929150      18.20929006
Si      28.73251964       6.84107605      19.57750520
Si      27.36430445       8.20929152      20.94572020
Si      31.46895003       6.84107604      22.31393515
Si      27.36430450      10.94572156      23.68215022
H       30.92063631       9.02968667      24.60950190
Si      30.10073477      10.94572158      20.94572020
Si      28.73251964       9.57750657      22.31393513
Si      30.10073477       8.20929150      23.68215016
H       29.27363259       7.37929346      24.59498234
H       30.60168747       5.97232425      16.00773874
H       32.24316057       7.61281087      15.83496746
H       26.42950133      10.01379156      24.36341666
H       28.04727443      11.62588029      24.81648939
H       33.40646206       8.78056334      15.87581555
H       35.05582663      10.42083289      15.96452969
Si      36.94181091       6.84107604      16.84107505
Si      32.83716538      10.94572156      18.20929012
Si      36.94181093       9.57750662      19.57750520
Si      34.20538052       9.57750657      16.84107503
Si      35.57359565       8.20929150      18.20929006
Si      34.20538052       6.84107605      19.57750520
Si      32.83716533       8.20929152      20.94572020
Si      36.94181091       6.84107604      22.31393515
Si      32.83716538      10.94572156      23.68215022
H       36.44597777       9.08602665      24.50621284
Si      35.57359565      10.94572158      20.94572020
Si      34.20538052       9.57750657      22.31393513
Si      35.57359565       8.20929150      23.68215016
H       34.80488858       7.43442379      24.69112492
H       36.17006330       6.04982408      15.84897829
H       37.75296218       7.76481324      15.98453540
H       32.09958226      10.20243099      24.73784423
H       33.73028576      11.84365343      24.45724698
H       39.36899402       9.89751023      15.40538378
H       39.56817119       8.11240419      17.01765046
H       40.10271870       2.81172714      17.43698670
Si      38.31002626      10.94572156      18.20929012
Si      39.67824140       9.57750657      16.84107503
Si      39.67824140       6.84107605      19.57750520
Si      38.31002621       8.20929152      20.94572020
Si      38.31002626      10.94572156      23.68215022
H       40.56528700      11.45836061      20.40793814
Si      39.67824140       9.57750657      22.31393513
H       40.81165097      10.28792360      21.66749536
H       40.31641454       8.59360502      23.26540070
H       37.68042020      10.26118199      24.84070649
H       39.27584263      11.93443045      24.29210522
H       28.10237153      14.42128043      15.64667254
H       29.69121532      16.01149244      16.23761432
Si      31.46895003      12.31393692      16.84107505
Si      27.36430450      16.41858244      18.20929012
Si      31.46895005      15.05036750      19.57750520
Si      28.73251964      15.05036745      16.84107503
Si      30.10073477      13.68215238      18.20929006
Si      28.73251964      12.31393693      19.57750520
Si      27.36430445      13.68215240      20.94572020
Si      31.46895003      12.31393692      22.31393515
Si      27.36430450      16.41858244      23.68215022
H       30.86172999      14.44133263      24.70902542
Si      30.10073477      16.41858246      20.94572020
Si      28.73251964      15.05036745      22.31393513
Si      30.10073477      13.68215238      23.68215016
H       29.21949531      12.80255516      24.49037829
H       30.71747154      11.56169144      15.80282063
H       32.35131911      13.19959830      16.04247932
H       26.73855179      15.79916984      24.88408342
H       28.32880916      17.38362338      24.27408761
H       33.51185951      14.35723406      15.72241249
H       35.12983162      15.97262081      16.13785842
Si      36.94181091      12.31393692      16.84107505
Si      32.83716538      16.41858244      18.20929012
Si      36.94181093      15.05036750      19.57750520
Si      34.20538052      15.05036745      16.84107503
Si      35.57359565      13.68215238      18.20929006
Si      34.20538052      12.31393693      19.57750520
Si      32.83716533      13.68215240      20.94572020
Si      36.94181091      12.31393692      22.31393515
Si      32.83716538      16.41858244      23.68215022
H       36.51626780      14.63086315      24.33159545
Si      35.57359565      16.41858246      20.94572020
Si      34.20538052      15.05036745      22.31393513
Si      35.57359565      13.68215238      23.68215016
H       34.91665676      13.01486596      24.83926356
H       36.22176293      11.58265966      15.76677316
H       37.79688443      13.27238200      16.06795542
H       32.03430651      15.61607621      24.63976670
H       33.68340697      17.26305335      24.56290505
H       39.63518425      13.58810191      17.05859426
H       41.10022282      15.49830055      17.04859157
H       41.10953888       9.96358916      17.09632509
Si      38.31002626      16.41858244      18.20929012
Si      39.67824140      15.05036745      16.84107503
Si      39.67824140      12.31393693      19.57750520
Si      38.31002621      13.68215240      20.94572020
Si      38.31002626      16.41858244      23.68215022
H       40.54039907      16.91346636      20.41431380
Si      39.67824140      15.05036745      22.31393513
H       40.81170052      15.76757480      21.67621506
H       40.31575797      14.06334501      23.26171293
H       37.73251321      15.78696330      24.89769969
H       39.29581737      17.43062629      24.22618801
H       27.96971250      19.77194241      15.81167201
H       29.66929020      21.35921042      16.02338150
Si      31.46895003      17.78679780      16.84107505
Si      27.36430450      21.89144332      18.20929012
Si      31.46895005      20.52322838      19.57750520
Si      28.73251964      20.52322833      16.84107503
Si      30.10073477      19.15501326      18.20929006
Si      28.73251964      17.78679781      19.57750520
Si      27.36430445      19.15501328      20.94572020
Si      31.46895003      17.78679780      22.31393515
Si      27.36430450      21.89144332      23.68215022
H       31.07877523      20.12988868      24.23749323
Si      30.10073477      21.89144334      20.94572020
Si      28.73251964      20.52322833      22.31393513
Si      30.10073477      19.15501326      23.68215016
H       29.49733641      18.56039268      24.90810680
H       30.85159100      17.16914945      15.63392240
H       32.42981580      18.75465399      16.25543934
H       26.73442563      21.30411577      24.89367625
H       28.37248976      22.87691313      24.23151432
H       33.55900098      19.89342313      15.65816609
H       35.21929640      21.41641126      16.18664983
Si      36.94181091      17.78679780      16.84107505
Si      32.83716538      21.89144332      18.20929012
Si      36.94181093      20.52322838      19.57750520
Si      34.20538052      20.52322833      16.84107503
Si      35.57359565      19.15501326      18.20929006
Si      34.20538052      17.78679781      19.57750520
Si      32.83716533      19.15501328      20.94572020
Si      36.94181091      17.78679780      22.31393515
Si      32.83716538      21.89144332      23.68215022
H       36.48997227      20.07028558      24.40969488
Si      35.57359565      21.89144334      20.94572020
Si      34.20538052      20.52322833      22.31393513
Si      35.57359565      19.15501326      23.68215016
H       34.86063343      18.44230487      24.77497624
H       36.28090513      17.10997457      15.69392494
H       37.82086892      18.78417569      16.14563291
H       32.22732666      21.33323591      24.91825041
H       33.85606461      22.88551657      24.20125567
H       39.67757068      19.06950295      17.10399665
H       41.09028245      21.01485560      17.01229371
H       39.32368869      15.32164718      15.40626966
Si      38.31002626      21.89144332      18.20929012
Si      39.67824140      20.52322833      16.84107503
Si      39.67824140      17.78679781      19.57750520
Si      38.31002621      19.15501328      20.94572020
Si      38.31002626      21.89144332      23.68215022
H       39.47975336      23.05725157      21.03415689
Si      39.67824140      20.52322833      22.31393513
H       40.68918052      21.29935346      21.53586319
H       40.45240420      19.58573568      23.20161881
H       37.68024794      21.26060158      24.86818275
H       39.30164341      22.88307481      24.25284203
H       30.00439878      23.17935755      17.03313416
Si      31.46895003      23.25965868      16.84107505
H       29.62011624      24.18830394      18.81124935
Si      28.73251964      23.25965869      19.57750520
H       27.89281508      24.17148702      20.39732321
Si      31.46895003      23.25965868      22.31393515
H       26.72909059      24.37432713      21.66124696
H       30.48119032      23.89864678      23.25937695
H       31.76985908      22.93162324      15.40560522
H       31.88210156      24.68708942      17.07757044
H       35.49092072      23.28897957      17.11583446
Si      36.94181091      23.25965868      16.84107505
H       35.05574771      24.24403072      18.84224328
Si      34.20538052      23.25965869      19.57750520
H       33.32541772      24.11403504      20.41483113
Si      36.94181091      23.25965868      22.31393515
H       32.18856822      24.39144594      21.67649933
H       36.00641215      24.03683262      23.20088063
H       37.15287119      22.84717668      15.41343570
H       37.45847326      24.66559295      16.99269258
H       39.39193086      24.70059135      19.26879673
Si      39.67824140      23.25965869      19.57750520
H       37.72026630      24.26759457      21.53419762
H       25.53077382      -0.05037681      17.03498369
H       26.97907343       0.72513379      23.26190305
H       29.59450777       0.48959755      20.41017293
H       31.06576861      -0.06140331      17.08007581
H       32.45475087       0.73394343      23.26629633
H       35.05245412       0.46953106      20.40465449
H       37.17343383       0.03751836      17.48905248
H       37.93166442       0.73929675      23.26592796
H       39.07962527       0.94262023      18.28606773
H       14.18629981       0.50576724      21.43928994
H       16.91802909       0.41887211      18.81561165
H       19.79169822       0.25039154      21.66586934
H       22.38843937       0.41260146      18.82767864
H       25.27842993       0.23977137      21.66742668
H       27.86770306       0.40764883      18.82599664
H       30.76256062       0.23126297      21.66929926
H       33.33028999       0.42614742      18.81255581
H       36.25923420       0.23396502      21.64151424
H       12.79158532       6.32295510      20.11452495
H       12.77845492      11.79074189      20.12228684
H       12.85577753      17.31408627      20.09542980
H       12.91509284      22.78703212      20.00734897
H       12.78730633       3.58900722      17.35949162
H       13.02898818       9.18758113      17.26400494
H       13.03114921      14.66151921      17.26299322
H       13.07729931      20.14991061      17.24478305
H       40.60332134       7.72083324      18.79761377
H       40.63011186      13.18656870      18.82354397
H       40.65505562      18.64173958      18.83677551
H       41.11902583      22.97663092      19.26479165
H       39.28222787      20.75126586      15.41123182
H       41.01183747       2.01117545      19.34765690
H       14.14214005      24.10732787      17.68069530
H       14.09806133      23.94045152      23.26831015
H       39.93250116       0.11436823      20.37104056
C       20.46921010       4.74232876      27.81525020
C       21.74115414       5.35567099      27.44109969
C       22.75465242       4.60876967      28.08395442
C       22.08197594       3.55705812      28.83747050
C       24.09759955       4.97758167      27.98097509
H       24.86968601       4.40777808      28.49816200
C       24.40223149       6.11628405      27.23605218
H       25.43913091       6.44587337      27.15049065
C       23.39337979       6.86025958      26.59732589
H       23.66569604       7.75941168      26.04422732
C       22.05353854       6.48554878      26.68383179
H       21.26697963       7.07219516      26.21141674
H       17.18181073       7.04262793      26.28111731
C       16.43104547       6.40648002      26.75077506
C       15.07374461       6.73055934      26.71589687
H       14.75589155       7.64798373      26.22265677
C       16.80806084       5.26767175      27.46717088
C       14.10658396       5.91793995      27.33827341
C       18.10837418       4.69996716      27.82314605
C       15.83604967       4.46602896      28.10768337
C       14.47676264       4.76830018      28.03150838
H       13.05270278       6.19421524      27.28012923
C       16.55577665       3.43927235      28.84697315
H       13.74783691       4.13512491      28.53488610
C       18.19828543       0.36634736      31.26887458
C       16.92521859      -0.20861342      31.69800255
C       15.90997995       0.57081860      31.09665705
C       16.58470061       1.59974351      30.31232828
C       16.60950553      -1.30232888      32.50624104
C       14.56152450       0.25980972      31.27636291
H       17.39589446      -1.90363946      32.96160185
C       15.25994526      -1.61116881      32.68133732
C       14.25047771      -0.84605694      32.07026179
H       13.78475945       0.85227400      30.79218241
H       14.97789722      -2.47357729      33.28327655
H       13.20808506      -1.13236968      32.21567452
H       25.60944153      -0.77145846      32.33349532
C       24.55468081      -0.56249878      32.14891599
C       24.19495103       0.51571786      31.33888265
H       24.93856952       1.16338786      30.87413214
C       23.58021455      -1.39560873      32.73027028
C       22.83518220       0.73845686      31.12247340
H       23.89574364      -2.24087945      33.34178312
C       22.21747564      -1.16750394      32.52438694
C       21.85502324      -0.09222816      31.71147630
C       22.12115707       1.72549572      30.31764991
H       21.46211286      -1.81879615      32.96457470
C       20.55813515       0.41861899      31.26930214
N       20.72571897       3.67045156      28.63678273
N       22.72254253       2.66614765      29.59467307
N       20.76810431       1.49683206      30.44427788
N       19.38979918      -0.11026264      31.63653971
N       17.94532999       1.43799074      30.44879230
N       15.94779893       2.52027980      29.59504237
N       17.90348178       3.61245564      28.64102417
N       19.27814091       5.21621244      27.43853834
Zn      19.33746946       2.54082998      29.53044359
C       32.98342461       2.04337893      28.28515738
C       31.58814963       2.13764717      27.85881363
C       31.04719577       3.27665442      28.49716820
C       32.11380316       3.83629185      29.32063824
C       29.70595655       3.62904586      28.34167388
H       29.30503622       4.51400697      28.83578689
C       28.90774844       2.80612910      27.54313781
H       27.85345326       3.04765204      27.39971365
C       29.43796689       1.65564739      26.92969229
H       28.77991400       1.02371847      26.33290299
C       30.78398499       1.30896716      27.07861141
H       31.19290842       0.40720827      26.62392350
H       34.91472771      -1.30329009      26.40426988
C       35.80772596      -1.21658238      27.02328343
C       36.85594522      -2.13055418      26.91280758
H       36.78521722      -2.94481453      26.19132451
C       35.92393673      -0.20184757      27.98048204
C       37.99399546      -2.04375853      27.73850344
C       35.02993738       0.87988999      28.39840173
C       37.06449511      -0.12229139      28.81608729
C       38.10730633      -1.04676754      28.70694021
H       38.78616153      -2.78752856      27.63710624
C       36.83742153       0.99451425      29.72930223
H       38.96246366      -0.99568276      29.38169441
C       36.59981130       4.12138223      32.59448823
C       37.75899689       3.71610098      33.38232422
C       38.28761273       2.56504288      32.75641534
C       37.46029070       2.31435535      31.57840995
C       38.30062770       4.20987017      34.56932791
C       39.34442435       1.86088379      33.33102996
H       37.89425643       5.10642384      35.03668396
C       39.36811324       3.51015817      35.13270685
C       39.87154825       2.34306875      34.52945604
H       39.73205730       0.95358081      32.87475457
H       39.80726714       3.86293764      36.06491236
H       40.68450855       1.79913837      35.00875078
H       30.90735635       9.07510218      33.13405203
C       31.70828522       8.34391584      33.01161718
C       31.58324561       7.34742704      32.04207739
H       30.70167827       7.27926170      31.40325699
C       32.85711626       8.43460956      33.81971883
C       32.63866508       6.44396409      31.89635388
H       32.93273338       9.23839706      34.55272703
C       33.91034141       7.52841280      33.68486487
C       33.79006880       6.53080455      32.71394926
C       32.85050179       5.31067794      30.99982451
H       34.80797403       7.60332449      34.29911584
C       34.66895939       5.43710630      32.30791299
N       33.24458089       3.06729852      29.16349572
N       31.94244587       4.88370495      30.12477181
N       34.08325497       4.76411142      31.26322593
N       35.81152693       5.14351628      32.92663882
N       36.45821066       3.25538407      31.53792973
N       37.66865170       1.31616201      30.72101479
N       35.62733787       1.56874448      29.42685430
N       33.81527539       1.07925031      27.88570320
Zn      34.87591847       3.19272424      30.31452147
C       20.46921010      10.21518964      27.81525020
C       21.74115414      10.82853187      27.44109969
C       22.75465242      10.08163055      28.08395442
C       22.08197594       9.02991900      28.83747050
C       24.09759955      10.45044255      27.98097509
H       24.86968601       9.88063896      28.49816200
C       24.40223149      11.58914493      27.23605218
H       25.43913091      11.91873425      27.15049065
C       23.39337979      12.33312046      26.59732589
H       23.66569604      13.23227256      26.04422732
C       22.05353854      11.95840966      26.68383179
H       21.26697963      12.54505604      26.21141674
H       17.18181073      12.51548881      26.28111731
C       16.43104547      11.87934090      26.75077506
C       15.07374461      12.20342022      26.71589687
H       14.75589155      13.12084461      26.22265677
C       16.80806084      10.74053263      27.46717088
C       14.10658396      11.39080083      27.33827341
C       18.10837418      10.17282804      27.82314605
C       15.83604967       9.93888984      28.10768337
C       14.47676264      10.24116106      28.03150838
H       13.05270278      11.66707612      27.28012923
C       16.55577665       8.91213323      28.84697315
H       13.74783691       9.60798579      28.53488610
C       18.19828543       5.83920824      31.26887458
C       16.92521859       5.26424746      31.69800255
C       15.90997995       6.04367948      31.09665705
C       16.58470061       7.07260439      30.31232828
C       16.60950553       4.17053200      32.50624104
C       14.56152450       5.73267060      31.27636291
H       17.39589446       3.56922142      32.96160185
C       15.25994526       3.86169207      32.68133732
C       14.25047771       4.62680394      32.07026179
H       13.78475945       6.32513488      30.79218241
H       14.97789722       2.99928359      33.28327655
H       13.20808506       4.34049120      32.21567452
H       25.60944153       4.70140242      32.33349532
C       24.55468081       4.91036210      32.14891599
C       24.19495103       5.98857874      31.33888265
H       24.93856952       6.63624874      30.87413214
C       23.58021455       4.07725215      32.73027028
C       22.83518220       6.21131774      31.12247340
H       23.89574364       3.23198143      33.34178312
C       22.21747564       4.30535694      32.52438694
C       21.85502324       5.38063272      31.71147630
C       22.12115707       7.19835660      30.31764991
H       21.46211286       3.65406473      32.96457470
C       20.55813515       5.89147987      31.26930214
N       20.72571897       9.14331244      28.63678273
N       22.72254253       8.13900853      29.59467307
N       20.76810431       6.96969294      30.44427788
N       19.38979918       5.36259824      31.63653971
N       17.94532999       6.91085162      30.44879230
N       15.94779893       7.99314068      29.59504237
N       17.90348178       9.08531652      28.64102417
N       19.27814091      10.68907332      27.43853834
Zn      19.33746946       8.01369086      29.53044359
C       32.98342461       7.51623981      28.28515738
C       31.58814963       7.61050805      27.85881363
C       31.04719577       8.74951530      28.49716820
C       32.11380316       9.30915273      29.32063824
C       29.70595655       9.10190674      28.34167388
H       29.30503622       9.98686785      28.83578689
C       28.90774844       8.27898998      27.54313781
H       27.85345326       8.52051292      27.39971365
C       29.43796689       7.12850827      26.92969229
H       28.77991400       6.49657935      26.33290299
C       30.78398499       6.78182804      27.07861141
H       31.19290842       5.88006915      26.62392350
H       34.91472771       4.16957079      26.40426988
C       35.80772596       4.25627850      27.02328343
C       36.85594522       3.34230670      26.91280758
H       36.78521722       2.52804635      26.19132451
C       35.92393673       5.27101331      27.98048204
C       37.99399546       3.42910235      27.73850344
C       35.02993738       6.35275087      28.39840173
C       37.06449511       5.35056949      28.81608729
C       38.10730633       4.42609334      28.70694021
H       38.78616153       2.68533232      27.63710624
C       36.83742153       6.46737513      29.72930223
H       38.96246366       4.47717812      29.38169441
C       36.59981130       9.59424311      32.59448823
C       37.75899689       9.18896186      33.38232422
C       38.28761273       8.03790376      32.75641534
C       37.46029070       7.78721623      31.57840995
C       38.30062770       9.68273105      34.56932791
C       39.34442435       7.33374467      33.33102996
H       37.89425643      10.57928472      35.03668396
C       39.36811324       8.98301905      35.13270685
C       39.87154825       7.81592963      34.52945604
H       39.73205730       6.42644169      32.87475457
H       39.80726714       9.33579852      36.06491236
H       40.68450855       7.27199925      35.00875078
H       30.90735635      14.54796306      33.13405203
C       31.70828522      13.81677672      33.01161718
C       31.58324561      12.82028792      32.04207739
H       30.70167827      12.75212258      31.40325699
C       32.85711626      13.90747044      33.81971883
C       32.63866508      11.91682497      31.89635388
H       32.93273338      14.71125794      34.55272703
C       33.91034141      13.00127368      33.68486487
C       33.79006880      12.00366543      32.71394926
C       32.85050179      10.78353882      30.99982451
H       34.80797403      13.07618537      34.29911584
C       34.66895939      10.90996718      32.30791299
N       33.24458089       8.54015940      29.16349572
N       31.94244587      10.35656583      30.12477181
N       34.08325497      10.23697230      31.26322593
N       35.81152693      10.61637716      32.92663882
N       36.45821066       8.72824495      31.53792973
N       37.66865170       6.78902289      30.72101479
N       35.62733787       7.04160536      29.42685430
N       33.81527539       6.55211119      27.88570320
Zn      34.87591847       8.66558512      30.31452147
C       20.46921010      15.68805052      27.81525020
C       21.74115414      16.30139275      27.44109969
C       22.75465242      15.55449143      28.08395442
C       22.08197594      14.50277988      28.83747050
C       24.09759955      15.92330343      27.98097509
H       24.86968601      15.35349984      28.49816200
C       24.40223149      17.06200581      27.23605218
H       25.43913091      17.39159513      27.15049065
C       23.39337979      17.80598134      26.59732589
H       23.66569604      18.70513344      26.04422732
C       22.05353854      17.43127054      26.68383179
H       21.26697963      18.01791692      26.21141674
H       17.18181073      17.98834969      26.28111731
C       16.43104547      17.35220178      26.75077506
C       15.07374461      17.67628110      26.71589687
H       14.75589155      18.59370549      26.22265677
C       16.80806084      16.21339351      27.46717088
C       14.10658396      16.86366171      27.33827341
C       18.10837418      15.64568892      27.82314605
C       15.83604967      15.41175072      28.10768337
C       14.47676264      15.71402194      28.03150838
H       13.05270278      17.13993700      27.28012923
C       16.55577665      14.38499411      28.84697315
H       13.74783691      15.08084667      28.53488610
C       18.19828543      11.31206912      31.26887458
C       16.92521859      10.73710834      31.69800255
C       15.90997995      11.51654036      31.09665705
C       16.58470061      12.54546527      30.31232828
C       16.60950553       9.64339288      32.50624104
C       14.56152450      11.20553148      31.27636291
H       17.39589446       9.04208230      32.96160185
C       15.25994526       9.33455295      32.68133732
C       14.25047771      10.09966482      32.07026179
H       13.78475945      11.79799576      30.79218241
H       14.97789722       8.47214447      33.28327655
H       13.20808506       9.81335208      32.21567452
H       25.60944153      10.17426330      32.33349532
C       24.55468081      10.38322298      32.14891599
C       24.19495103      11.46143962      31.33888265
H       24.93856952      12.10910962      30.87413214
C       23.58021455       9.55011303      32.73027028
C       22.83518220      11.68417862      31.12247340
H       23.89574364       8.70484231      33.34178312
C       22.21747564       9.77821782      32.52438694
C       21.85502324      10.85349360      31.71147630
C       22.12115707      12.67121748      30.31764991
H       21.46211286       9.12692561      32.96457470
C       20.55813515      11.36434075      31.26930214
N       20.72571897      14.61617332      28.63678273
N       22.72254253      13.61186941      29.59467307
N       20.76810431      12.44255382      30.44427788
N       19.38979918      10.83545912      31.63653971
N       17.94532999      12.38371250      30.44879230
N       15.94779893      13.46600156      29.59504237
N       17.90348178      14.55817740      28.64102417
N       19.27814091      16.16193420      27.43853834
Zn      19.33746946      13.48655174      29.53044359
C       32.98342461      12.98910069      28.28515738
C       31.58814963      13.08336893      27.85881363
C       31.04719577      14.22237618      28.49716820
C       32.11380316      14.78201361      29.32063824
C       29.70595655      14.57476762      28.34167388
H       29.30503622      15.45972873      28.83578689
C       28.90774844      13.75185086      27.54313781
H       27.85345326      13.99337380      27.39971365
C       29.43796689      12.60136915      26.92969229
H       28.77991400      11.96944023      26.33290299
C       30.78398499      12.25468892      27.07861141
H       31.19290842      11.35293003      26.62392350
H       34.91472771       9.64243167      26.40426988
C       35.80772596       9.72913938      27.02328343
C       36.85594522       8.81516758      26.91280758
H       36.78521722       8.00090723      26.19132451
C       35.92393673      10.74387419      27.98048204
C       37.99399546       8.90196323      27.73850344
C       35.02993738      11.82561175      28.39840173
C       37.06449511      10.82343037      28.81608729
C       38.10730633       9.89895422      28.70694021
H       38.78616153       8.15819320      27.63710624
C       36.83742153      11.94023601      29.72930223
H       38.96246366       9.95003900      29.38169441
C       36.59981130      15.06710399      32.59448823
C       37.75899689      14.66182274      33.38232422
C       38.28761273      13.51076464      32.75641534
C       37.46029070      13.26007711      31.57840995
C       38.30062770      15.15559193      34.56932791
C       39.34442435      12.80660555      33.33102996
H       37.89425643      16.05214560      35.03668396
C       39.36811324      14.45587993      35.13270685
C       39.87154825      13.28879051      34.52945604
H       39.73205730      11.89930257      32.87475457
H       39.80726714      14.80865940      36.06491236
H       40.68450855      12.74486013      35.00875078
H       30.90735635      20.02082394      33.13405203
C       31.70828522      19.28963760      33.01161718
C       31.58324561      18.29314880      32.04207739
H       30.70167827      18.22498346      31.40325699
C       32.85711626      19.38033132      33.81971883
C       32.63866508      17.38968585      31.89635388
H       32.93273338      20.18411882      34.55272703
C       33.91034141      18.47413456      33.68486487
C       33.79006880      17.47652631      32.71394926
C       32.85050179      16.25639970      30.99982451
H       34.80797403      18.54904625      34.29911584
C       34.66895939      16.38282806      32.30791299
N       33.24458089      14.01302028      29.16349572
N       31.94244587      15.82942671      30.12477181
N       34.08325497      15.70983318      31.26322593
N       35.81152693      16.08923804      32.92663882
N       36.45821066      14.20110583      31.53792973
N       37.66865170      12.26188377      30.72101479
N       35.62733787      12.51446624      29.42685430
N       33.81527539      12.02497207      27.88570320
Zn      34.87591847      14.13844600      30.31452147
C       20.46921010      21.16091140      27.81525020
C       21.74115414      21.77425363      27.44109969
C       22.75465242      21.02735231      28.08395442
C       22.08197594      19.97564076      28.83747050
C       24.09759955      21.39616431      27.98097509
H       24.86968601      20.82636072      28.49816200
C       24.40223149      22.53486669      27.23605218
H       25.43913091      22.86445601      27.15049065
C       23.39337979      23.27884222      26.59732589
H       23.66569604      24.17799432      26.04422732
C       22.05353854      22.90413142      26.68383179
H       21.26697963      23.49077780      26.21141674
H       17.18181073      23.46121057      26.28111731
C       16.43104547      22.82506266      26.75077506
C       15.07374461      23.14914198      26.71589687
H       14.75589155      24.06656637      26.22265677
C       16.80806084      21.68625439      27.46717088
C       14.10658396      22.33652259      27.33827341
C       18.10837418      21.11854980      27.82314605
C       15.83604967      20.88461160      28.10768337
C       14.47676264      21.18688282      28.03150838
H       13.05270278      22.61279788      27.28012923
C       16.55577665      19.85785499      28.84697315
H       13.74783691      20.55370755      28.53488610
C       18.19828543      16.78493000      31.26887458
C       16.92521859      16.20996922      31.69800255
C       15.90997995      16.98940124      31.09665705
C       16.58470061      18.01832615      30.31232828
C       16.60950553      15.11625376      32.50624104
C       14.56152450      16.67839236      31.27636291
H       17.39589446      14.51494318      32.96160185
C       15.25994526      14.80741383      32.68133732
C       14.25047771      15.57252570      32.07026179
H       13.78475945      17.27085664      30.79218241
H       14.97789722      13.94500535      33.28327655
H       13.20808506      15.28621296      32.21567452
H       25.60944153      15.64712418      32.33349532
C       24.55468081      15.85608386      32.14891599
C       24.19495103      16.93430050      31.33888265
H       24.93856952      17.58197050      30.87413214
C       23.58021455      15.02297391      32.73027028
C       22.83518220      17.15703950      31.12247340
H       23.89574364      14.17770319      33.34178312
C       22.21747564      15.25107870      32.52438694
C       21.85502324      16.32635448      31.71147630
C       22.12115707      18.14407836      30.31764991
H       21.46211286      14.59978649      32.96457470
C       20.55813515      16.83720163      31.26930214
N       20.72571897      20.08903420      28.63678273
N       22.72254253      19.08473029      29.59467307
N       20.76810431      17.91541470      30.44427788
N       19.38979918      16.30832000      31.63653971
N       17.94532999      17.85657338      30.44879230
N       15.94779893      18.93886244      29.59504237
N       17.90348178      20.03103828      28.64102417
N       19.27814091      21.63479508      27.43853834
Zn      19.33746946      18.95941262      29.53044359
C       32.98342461      18.46196157      28.28515738
C       31.58814963      18.55622981      27.85881363
C       31.04719577      19.69523706      28.49716820
C       32.11380316      20.25487449      29.32063824
C       29.70595655      20.04762850      28.34167388
H       29.30503622      20.93258961      28.83578689
C       28.90774844      19.22471174      27.54313781
H       27.85345326      19.46623468      27.39971365
C       29.43796689      18.07423003      26.92969229
H       28.77991400      17.44230111      26.33290299
C       30.78398499      17.72754980      27.07861141
H       31.19290842      16.82579091      26.62392350
H       34.91472771      15.11529255      26.40426988
C       35.80772596      15.20200026      27.02328343
C       36.85594522      14.28802846      26.91280758
H       36.78521722      13.47376811      26.19132451
C       35.92393673      16.21673507      27.98048204
C       37.99399546      14.37482411      27.73850344
C       35.02993738      17.29847263      28.39840173
C       37.06449511      16.29629125      28.81608729
C       38.10730633      15.37181510      28.70694021
H       38.78616153      13.63105408      27.63710624
C       36.83742153      17.41309689      29.72930223
H       38.96246366      15.42289988      29.38169441
C       36.59981130      20.53996487      32.59448823
C       37.75899689      20.13468362      33.38232422
C       38.28761273      18.98362552      32.75641534
C       37.46029070      18.73293799      31.57840995
C       38.30062770      20.62845281      34.56932791
C       39.34442435      18.27946643      33.33102996
H       37.89425643      21.52500648      35.03668396
C       39.36811324      19.92874081      35.13270685
C       39.87154825      18.76165139      34.52945604
H       39.73205730      17.37216345      32.87475457
H       39.80726714      20.28152028      36.06491236
H       40.68450855      18.21772101      35.00875078
H       30.90735635      25.49368482      33.13405203
C       31.70828522      24.76249848      33.01161718
C       31.58324561      23.76600968      32.04207739
H       30.70167827      23.69784434      31.40325699
C       32.85711626      24.85319220      33.81971883
C       32.63866508      22.86254673      31.89635388
H       32.93273338      25.65697970      34.55272703
C       33.91034141      23.94699544      33.68486487
C       33.79006880      22.94938719      32.71394926
C       32.85050179      21.72926058      30.99982451
H       34.80797403      24.02190713      34.29911584
C       34.66895939      21.85568894      32.30791299
N       33.24458089      19.48588116      29.16349572
N       31.94244587      21.30228759      30.12477181
N       34.08325497      21.18269406      31.26322593
N       35.81152693      21.56209892      32.92663882
N       36.45821066      19.67396671      31.53792973
N       37.66865170      17.73474465      30.72101479
N       35.62733787      17.98732712      29.42685430
N       33.81527539      17.49783295      27.88570320
Zn      34.87591847      19.61130688      30.31452147
