# Supplementary material for: Super-resolution techniques to simulate electronic spectra of large molecular systems
Source: Nat Commun. 2024 Sep 12;15:8001. doi: 10.1038/s41467-024-52368-5 (PMC11393058; doi:10.1038/s41467-024-52368-5)
Supplement: Supplementary file 4 — Supplementary Data 1 [file 41467_2024_52368_MOESM4_ESM.zip › tddft_input/qd_znpc_dpa_x.in]

#--------------------------------
#  Physical model settings
#--------------------------------

    xc               pbe
    charge           0.
    spin             none
#   relativistic     none
#   override_relativity .true.
    relativistic     zora scalar 1E-12

#    fixed_spin_moment 0. 
#    default_initial_moment 0.01

    RT_TDDFT_input_units atomic

    RT_TDDFT_propagation 4000 0.2 0.2

    RT_TDDFT_propagator crank_nicolson
    RT_TDDFT_crank_nicolson_solve_inv .true.

    RT_TDDFT_td_field 0 0.2 1 0 0 0 0 0.01 0 0

    RT_TDDFT_td_field_gauge length

    RT_TDDFT_output_energies T T
    RT_TDDFT_output_dipole T T
    #RT_TDDFT_output_state_dipoles T

    RT_TDDFT_write_file_prefix x

    RT_TDDFT_output_level 2

#--------------------------------
#  SCF convergence settings
#--------------------------------

#    KS_method elpa_2013

    occupation_type  	gaussian 	0.0001
    mixer            	pulay
    n_max_pulay             		10
    charge_mix_param        		0.1
    # ini_linear_mixing     		10
    # ini_linear_mix_param  		0.05
    #preconditioner kerker 		2.5
    # precondition_max_l    		0
    #preconditioner turnoff charge 	1e-3
    # preconditioner turnoff sum_ev 	1e-1

    sc_accuracy_rho  	1E-4
    sc_accuracy_eev  	1E-2
    sc_accuracy_etot 	1E-5
    sc_iter_limit    	800

#    sc_accuracy_forces 1E-1

#----------------------------------
# relaxation options
#----------------------------------

#  relax_geometry bfgs 0.01
#  relax_unit_cell full
#  stress_for_relaxation numerical
#  restart_relaxations .true.
#----------------------------------
#  For periodic boundary conditions
#----------------------------------

#    k_grid 8 8 8
#    k_offset 0. 0. 0.

#    use_dipole_correction

#----------------------------------
#  output options
#----------------------------------

#     output mulliken

#output dos              -10 5 2000 0.1
#output species_proj_dos -10 5 2000 0.1
#output atom_proj_dos    -10 5 2000 0.1
#     output cube spin_density
#    cube origin 	    6.54729514      5.93521198     23.16280724
#     output cube eigenstate 868
#     cube spinstate 1
#     output cube eigenstate 869   
#     cube spinstate 2
#    cube edge 		100 0.2 0.0 0.0
#    cube edge 		100 0.0 0.2 0.0
#    cube edge 		100 0.0 0.0 0.2
#
#output dos -20 20 2000 0.001
#output atom_proj_dos -20 20 1000 0.001
#dos_kgrid_factors 5 5 5
#
#output band  0            0            0            0            0.5          0            100 Gamma X
#output band  0            0.5          0            0.5          0.5          0            100 X M
#output band  0.5          0.5          0            0            0            0            100 M Gamma
#output band  0            0            0            0            0            0.5          100 Gamma Z
#output band  0            0            0.5          0            0.5          0.5          100 Z R
#output band  0            0.5          0.5          0.5          0.5          0.5          100 R A


#----------------------------------
# restart options
#----------------------------------

# restart polaron_restart.file
# elsi_restart read_and_write restar_elsi.file
# restart_save_iterations 10

#----------------------------------
# plus_u settings
#----------------------------------

#plus_u_use_hydros
#plus_u_petukhov_mixing 	1.0
#plus_u_matrix_release 1.E-03
#plus_u_matrix_control
################################################################################
#
#  FHI-aims code project
#  VB, Fritz-Haber Institut, 2009
#
#  Suggested "light" defaults for Se atom (to be pasted into control.in file)
#  Be sure to double-check any results obtained with these settings for post-processing,
#  e.g., with the "tight" defaults and larger basis sets.
#
#  2020/09/15 Added f function to light settings to improve bulk properties of Ga-Br.
#
################################################################################
  species        Se
#     global species definitions
    nucleus             34
    mass                78.96
#
    l_hartree           4
#
    cut_pot             3.5          1.5  1.0
    basis_dep_cutoff    1e-4
#
    radial_base         55 5.0
    radial_multiplier   1
    angular_grids       specified
      division   0.0830  110
      division   0.1357  194
      division   0.7377  302
#      division   0.8610  434
#      division   0.9640  590
#      division   1.0773  770
#      division   2.5539  974
#      outer_grid  974
      outer_grid  302
################################################################################
#
#  Definition of "minimal" basis
#
################################################################################
#     valence basis states
    valence      4  s   2.
    valence      4  p   4.
    valence      3  d  10.
#     ion occupancy
    ion_occ      4  s   1.
    ion_occ      4  p   3.
    ion_occ      3  d  10.
################################################################################
#
#  Suggested additional basis functions. For production calculations, 
#  uncomment them one after another (the most important basis functions are
#  listed first).
#
#  Constructed for dimers: 1.85 A, 2.15 A, 2.50 A, 3.00 A, 4.00 A
#
################################################################################
#  "First tier" - improvements: -336.21 meV to -36.85 meV 
     hydro 3 d 4.3
     hydro 2 p 1.6
     hydro 4 f 7.2
     ionic 4 s auto
#  "Second tier" - improvements: -14.39 meV to -1.49 meV
#     hydro 5 g 10.4  
#     hydro 4 p 4.5
#     hydro 4 d 6.2
#     hydro 4 f 11.2
#     hydro 1 s 0.65
#     hydro 6 h 15.2
#  "Third tier" - improvements: -0.46 meV and below
#     hydro 5 g 14.4
#     ionic 4 d auto
#     hydro 4 f 22.4
#     hydro 5 f 7.4
#     hydro 5 p 8
#     hydro 5 s 9.4    
#  "Fourth tier" - improvements: -0.12 meV and below
#     hydro 5 d 11.6
#     hydro 6 h 18
#     hydro 4 p 4
#     hydro 5 f 16
#     hydro 4 s 3.9    
################################################################################
#
#  FHI-aims code project
#  VB, Fritz-Haber Institut, 2009
#
#  Suggested "light" defaults for C atom (to be pasted into control.in file)
#  Be sure to double-check any results obtained with these settings for post-processing,
#  e.g., with the "tight" defaults and larger basis sets.
#
################################################################################
  species        C
#     global species definitions
    nucleus             6
    mass                12.0107
#
    l_hartree           4
#
    cut_pot             3.5  1.5  1.0
    basis_dep_cutoff    1e-4
#
    radial_base         34 5.0
    radial_multiplier   1
    angular_grids specified
      division   0.3326   50
      division   0.5710  110
      division   0.7727  194
      division   0.8772  302
#      division   0.9334  434
#      division   0.9625  590
#      division   0.9924  770
#      division   1.0230  974
#      division   1.4589 1202
#     outer_grid  974
     outer_grid 302
################################################################################
#
#  Definition of "minimal" basis
#
################################################################################
#     valence basis states
    valence      2  s   2.
    valence      2  p   2.
#     ion occupancy
    ion_occ      2  s   1.
    ion_occ      2  p   1.
################################################################################
#
#  Suggested additional basis functions. For production calculations, 
#  uncomment them one after another (the most important basis functions are
#  listed first).
#
#  Constructed for dimers: 1.0 A, 1.25 A, 1.5 A, 2.0 A, 3.0 A
#
################################################################################
#  "First tier" - improvements: -1214.57 meV to -155.61 meV
     hydro 2 p 1.7
     hydro 3 d 6
     hydro 2 s 4.9
#  "Second tier" - improvements: -67.75 meV to -5.23 meV
#     hydro 4 f 9.8
#     hydro 3 p 5.2
#     hydro 3 s 4.3
#     hydro 5 g 14.4
#     hydro 3 d 6.2
#  "Third tier" - improvements: -2.43 meV to -0.60 meV
#     hydro 2 p 5.6
#     hydro 2 s 1.4
#     hydro 3 d 4.9
#     hydro 4 f 11.2
#  "Fourth tier" - improvements: -0.39 meV to -0.18 meV
#     hydro 2 p 2.1
#     hydro 5 g 16.4
#     hydro 4 d 13.2
#     hydro 3 s 13.6
#     hydro 4 f 17.6
#  Further basis functions - improvements: -0.08 meV and below
#     hydro 3 s 2
#     hydro 3 p 6
#     hydro 4 d 20
################################################################################
#
#  FHI-aims code project
#  VB, Fritz-Haber Institut, 2009
#
#  Suggested "light" defaults for H atom (to be pasted into control.in file)
#  Be sure to double-check any results obtained with these settings for post-processing,
#  e.g., with the "tight" defaults and larger basis sets.
#
################################################################################
  species        H
#     global species definitions
    nucleus             1
    mass                1.00794
#
    l_hartree           4
#
    cut_pot             3.5  1.5  1.0
    basis_dep_cutoff    1e-4
#     
    radial_base         24 5.0
    radial_multiplier   1
    angular_grids       specified
      division   0.2421   50
      division   0.3822  110
      division   0.4799  194
      division   0.5341  302
#      division   0.5626  434
#      division   0.5922  590
#      division   0.6542  770
#      division   0.6868 1202
#      outer_grid  770
      outer_grid  302
################################################################################
#
#  Definition of "minimal" basis
#
################################################################################
#     valence basis states
    valence      1  s   1.
#     ion occupancy
    ion_occ      1  s   0.5
################################################################################
#
#  Suggested additional basis functions. For production calculations, 
#  uncomment them one after another (the most important basis functions are
#  listed first).
#
#  Basis constructed for dimers: 0.5 A, 0.7 A, 1.0 A, 1.5 A, 2.5 A
#
################################################################################
#  "First tier" - improvements: -1014.90 meV to -62.69 meV
     hydro 2 s 2.1
     hydro 2 p 3.5
#  "Second tier" - improvements: -12.89 meV to -1.83 meV
#     hydro 1 s 0.85
#     hydro 2 p 3.7
#     hydro 2 s 1.2
#     hydro 3 d 7
#  "Third tier" - improvements: -0.25 meV to -0.12 meV
#     hydro 4 f 11.2
#     hydro 3 p 4.8
#     hydro 4 d 9
#     hydro 3 s 3.2
################################################################################
#
#  FHI-aims code project
#  VB, Fritz-Haber Institut, 2009
#
#  Suggested "light" defaults for N atom (to be pasted into control.in file)
#  Be sure to double-check any results obtained with these settings for post-processing,
#  e.g., with the "tight" defaults and larger basis sets.
#
################################################################################
  species        N
#     global species definitions
    nucleus             7
    mass                14.0067
#
    l_hartree           4
#
    cut_pot             3.5  1.5  1.0
    basis_dep_cutoff    1e-4
#
    radial_base         35 5.0
    radial_multiplier   1
    angular_grids       specified
      division   0.2599   50
      division   0.4601  110
      division   0.5885  194
      division   0.6503  302
#      division   0.6939  434
#      division   0.7396  590
#      division   0.7632  770
#      division   0.8122  974
#      division   1.1604 1202
#      outer_grid  974
      outer_grid  302
################################################################################
#
#  Definition of "minimal" basis
#
################################################################################
#     valence basis states
    valence      2  s   2.
    valence      2  p   3.
#     ion occupancy
    ion_occ      2  s   1.
    ion_occ      2  p   2.
################################################################################
#
#  Suggested additional basis functions. For production calculations, 
#  uncomment them one after another (the most important basis functions are
#  listed first).
#
#  Constructed for dimers: 1.0 A, 1.1 A, 1.5 A, 2.0 A, 3.0 A
#
################################################################################
#  "First tier" - improvements: -1193.42 meV to -220.60 meV
     hydro 2 p 1.8
     hydro 3 d 6.8
     hydro 3 s 5.8
#  "Second tier" - improvements: -80.21 meV to -6.86 meV
#     hydro 4 f 10.8
#     hydro 3 p 5.8
#     hydro 1 s 0.8
#     hydro 5 g 16
#     hydro 3 d 4.9
#  "Third tier" - improvements: -4.29 meV to -0.53 meV
#     hydro 3 s 16
#     ionic 2 p auto
#     hydro 3 d 6.6
#     hydro 4 f 11.6
#  "Fourth tier" - improvements: -0.75 meV to -0.25 meV
#     hydro 2 p 4.5
#     hydro 2 s 2.4
#     hydro 5 g 14.4
#     hydro 4 d 14.4
#     hydro 4 f 16.8
# Further basis functions - -0.21 meV and below
#     hydro 3 p 14.8
#     hydro 3 s 4.4
#     hydro 3 d 19.6
#     hydro 5 g 12.8
################################################################################
#
#  FHI-aims code project
#  VB, Fritz-Haber Institut, 2009
#
#  Suggested "light" defaults for Cd atom (to be pasted into control.in file)
#  Be sure to double-check any results obtained with these settings for post-processing,
#  e.g., with the "tight" defaults and larger basis sets.
#
################################################################################
  species        Cd
#     global species definitions
    nucleus             48
    mass                112.411
#
    l_hartree           4
#
    cut_pot             3.5  1.5  1.0
    basis_dep_cutoff    1e-4
#
    radial_base         62 5.0
    radial_multiplier   1
    angular_grids specified
      division   0.5937   50
      division   1.0282  110
      division   1.3769  194
      division   1.7301  302
#      division   2.2341  434
#      division   2.2741  590
#      division   2.3152  770
#      division   2.3574  974
#      division   2.9077 1202
#      outer_grid  974
      outer_grid  302
################################################################################
#
#  Definition of "minimal" basis
#
################################################################################
#     valence basis states
    valence      5  s   2.
    valence      4  p   6.
    valence      4  d  10.
#     ion occupancy
    ion_occ     5  s   1.
    ion_occ     4  p   6.
    ion_occ     4  d   9.
################################################################################
#
#  Suggested additional basis functions. For production calculations, 
#  uncomment them one after another (the most important basis functions are
#  listed first).
#
#  Constructed for dimers: 2.15 A, 2.50 A, 3.10 A, 4.00 A, 5.00 A
#
################################################################################
#  "First tier" - max. impr. -224.92  meV, min. impr. -5.81 meV
     hydro 2 p 1.6
     hydro 4 f 7
     hydro 3 s 2.8
     hydro 3 p 5.2
#     hydro 5 g 10.0
     hydro 3 d 3.8
#  "Second tier" - max. impr. -2.57  meV, min. impr. -0.38 meV
#     hydro 4 f 17.6
#     hydro 6 h 13.6
#     hydro 3 p 7
#     hydro 5 s 17.6
#     hydro 3 d 3.4
#  "Third tier" - max. impr. -0.37 meV, min. impr. -0.09 meV
#     hydro 3 p 2.4
#     hydro 4 f 6.4
#     hydro 4 s 4
#     hydro 5 f 15.6
#     hydro 5 g 10.8
#     hydro 2 p 6.4
#     hydro 6 h 12.8
#     hydro 5 d 9.0
#  Further functions: -0.05 meV and below
#     hydro 5 d 5.8  
################################################################################
#
#  FHI-aims code project
#  VB, Fritz-Haber Institut, 2009
#
#  Suggested "light" defaults for O atom (to be pasted into control.in file)
#  Be sure to double-check any results obtained with these settings for post-processing,
#  e.g., with the "tight" defaults and larger basis sets.
#
################################################################################
  species        O
#     global species definitions
    nucleus             8
    mass                15.9994
#
    l_hartree           4
#
    cut_pot             3.5  1.5  1.0
    basis_dep_cutoff    1e-4
#
    radial_base         36 5.0
    radial_multiplier   1
     angular_grids specified
      division   0.2659   50
      division   0.4451  110
      division   0.6052  194
      division   0.7543  302
#      division   0.8014  434
#      division   0.8507  590
#      division   0.8762  770
#      division   0.9023  974
#      division   1.2339 1202
#      outer_grid 974
      outer_grid 302
################################################################################
#
#  Definition of "minimal" basis
#
################################################################################
#     valence basis states
    valence      2  s   2.
    valence      2  p   4.
#     ion occupancy
    ion_occ      2  s   1.
    ion_occ      2  p   3.
################################################################################
#
#  Suggested additional basis functions. For production calculations, 
#  uncomment them one after another (the most important basis functions are
#  listed first).
#
#  Constructed for dimers: 1.0 A, 1.208 A, 1.5 A, 2.0 A, 3.0 A
#
################################################################################
#  "First tier" - improvements: -699.05 meV to -159.38 meV
     hydro 2 p 1.8
     hydro 3 d 7.6
     hydro 3 s 6.4
#  "Second tier" - improvements: -49.91 meV to -5.39 meV
#     hydro 4 f 11.6
#     hydro 3 p 6.2
#     hydro 3 d 5.6
#     hydro 5 g 17.6
#     hydro 1 s 0.75
#  "Third tier" - improvements: -2.83 meV to -0.50 meV
#     ionic 2 p auto
#     hydro 4 f 10.8
#     hydro 4 d 4.7
#     hydro 2 s 6.8
#  "Fourth tier" - improvements: -0.40 meV to -0.12 meV
#     hydro 3 p 5
#     hydro 3 s 3.3
#     hydro 5 g 15.6
#     hydro 4 f 17.6
#     hydro 4 d 14
# Further basis functions - -0.08 meV and below
#     hydro 3 s 2.1
#     hydro 4 d 11.6
#     hydro 3 p 16
#     hydro 2 s 17.2
################################################################################
#
#  FHI-aims code project
#  VB, Fritz-Haber Institut, 2010
#
#  Suggested "light" defaults for Zn atom (to be pasted into control.in file)
#  Be sure to double-check any results obtained with these settings for post-processing,
#  e.g., with the "tight" defaults and larger basis sets.
#
################################################################################
  species        Zn
#     global species definitions
    nucleus             30
    mass                65.409
#
    l_hartree           4
#
    cut_pot             3.5          1.5  1.0
    basis_dep_cutoff    1e-4
#
    radial_base         53 5.0
    radial_multiplier   1
    angular_grids       specified
      division   0.5114   50
      division   0.8989  110
      division   1.2692  194
      division   1.6226  302
#      division   1.7854  434
#      division   2.0877  590
#      division   2.1298  770
#      division   2.1730  974
#      division   2.5659 1202
      outer_grid  302
################################################################################
#
#  Definition of "minimal" basis
#
################################################################################
#     valence basis states
    valence      4  s   2.
    valence      3  p   6.
    valence      3  d  10.
#     ion occupancy
    ion_occ      4  s   1.
    ion_occ      3  p   6.
    ion_occ      3  d   9.
################################################################################
#
#  Suggested additional basis functions. For production calculations, 
#  uncomment them one after another (the most important basis functions are
#  listed first).
#
#  Constructed for dimers: 2.00 A, 2.30 A, 2.85 A, 3.50 A, 4.25 A
#
################################################################################
#  "First tier" - improvements: -270.82 meV to -12.81 meV 
     hydro 2 p 1.7
     hydro 3 s 2.9
     hydro 4 p 5.4
     hydro 4 f 7.8
     hydro 3 d 4.5
#  "Second tier" - improvements: -3.35 meV to -0.82 meV
#     hydro 5 g 10.8
#     hydro 2 p 2.4
#     hydro 3 s 6.2
#     hydro 3 d 3
#  "Third tier" - improvements: -0.61 meV to -0.12 meV
#     hydro 6 h 15.2
#     ionic 4 p auto
#     hydro 5 s 12.8
#     hydro 4 f 5.4    
#     hydro 4 d 7      
#  Further functions - improvements: -0.16 meV and below
#     hydro 4 f 20   
#     hydro 3 p 2.2  
#     hydro 5 f 6.4  
#     hydro 5 g 8    
