# Supplementary material for: Super-resolution techniques to simulate electronic spectra of large molecular systems
Source: Nat Commun. 2024 Sep 12;15:8001. doi: 10.1038/s41467-024-52368-5 (PMC11393058; doi:10.1038/s41467-024-52368-5)
Supplement: Supplementary file 4 — Supplementary Data 1 [file 41467_2024_52368_MOESM4_ESM.zip › tddft_input/ru_tio2_x.in]

#
#  Physical model
#

  xc                 pbe
  spin               none

  relativistic     atomic_zora scalar 1E-12


#
# RT-TDDFT
#

  RT_TDDFT_input_units atomic

  RT_TDDFT_propagation 4000 0.2 0.2

  RT_TDDFT_propagator crank_nicolson
  RT_TDDFT_crank_nicolson_solve_inv .true.

  RT_TDDFT_td_field 0 0.2 1 0 0 0 0 0.01 0 0

  RT_TDDFT_td_field_gauge length

  RT_TDDFT_output_energies T T
  RT_TDDFT_output_dipole T T
#  RT_TDDFT_output_state_dipoles T

  RT_TDDFT_write_file_prefix x

  RT_TDDFT_output_level 2


################################################################################
#
#  FHI-aims code project
#  VB, Fritz-Haber Institut, 2009
#
#  Suggested "light" defaults for Ti atom (to be pasted into control.in file)
#  Be sure to double-check any results obtained with these settings for post-processing,
#  e.g., with the "tight" defaults and larger basis sets.
#
################################################################################
  species        Ti
#     global species definitions
    nucleus             22
    mass                47.867
#
    l_hartree           4
#
    cut_pot             3.5          1.5  1.0
    basis_dep_cutoff    1e-4
#
    radial_base         48 5.0
    radial_multiplier   1
    angular_grids       specified
      division   0.5171   50
      division   0.9824  110
      division   1.2917  194
      division   1.4940  302
#      division   1.6934  434
#      division   1.8425  590
#      division   2.1901  770
#      division   2.2896  974
#      division   2.8244 1202
#      outer_grid  974
      outer_grid  302
################################################################################
#
#  Definition of "minimal" basis
#
################################################################################
#     valence basis states
    valence      4  s   2.
    valence      3  p   6.
    valence      3  d   2.
#     ion occupancy
    ion_occ      4  s   1.
    ion_occ      3  p   6.
    ion_occ      3  d   1.
################################################################################
#
#  Suggested additional basis functions. For production calculations, 
#  uncomment them one after another (the most important basis functions are
#  listed first).
#
#  Constructed for dimers: 1.6 A, 1.85 A, 2.5 A, 3.25 A, 4.25 A
#
################################################################################
#  "First tier" - improvements: -396.25 meV to -19.41 meV
     hydro 4 f 8
#     hydro 3 d 2.7
     ionic 4 p auto
     hydro 5 g 11.6
     ionic 4 s auto
#  "Second tier" - improvements: -16.30 meV to -2.03 meV
     hydro 3 d 4.4
#     hydro 6 h 16
#     hydro 4 f 9.4
#     hydro 4 p 4.5
#     hydro 1 s 0.5
#  "Third tier" - improvements: -6.28 meV to -0.37 meV
#     hydro 4 d 6.4
#     hydro 4 f 10
#     hydro 5 g 12
#     hydro 2 p 1.7
#     hydro 6 h 16.4
#     hydro 4 s 3.8
#  Further basis functions: -0.45 meV and smaller improvements
#     hydro 3 d 8.8
#     hydro 5 p 18
#     hydro 4 f 22.4
#     hydro 5 f 7.2  # -0.16 meV
#     hydro 3 d 2.1  # -0.11 meV
#     hydro 5 g 7.4  # -0.09 meV
#      plus_u 3 d 2.65
################################################################################
#
#  FHI-aims code project
#  VB, Fritz-Haber Institut, 2009
#
#  Suggested "light" defaults for Li atom (to be pasted into control.in file)
#  Be sure to double-check any results obtained with these settings for post-processing,
#  e.g., with the "tight" defaults and larger basis sets.
#
################################################################################
  species        Li
#     global species definitions
    nucleus             3
    mass                6.941
#
    l_hartree           4
#
    cut_pot             3.5  1.5  1.0
    basis_dep_cutoff    1e-4
#     
    radial_base         29 5.0
    radial_multiplier   1
    angular_grids       specified
      division   0.4484  110
      division   0.5659  194
      division   0.6315  302
#      division   0.6662  434
#      division   0.8186  590
#      division   0.9037  770
#      division   6.2760  974
#      outer_grid   974
      outer_grid   302
################################################################################
#
#  Definition of "minimal" basis
#
################################################################################
#     valence basis states
    valence      2  s   1.
#     ion occupancy
    ion_occ      1  s   2.
################################################################################
#
#  Suggested additional basis functions. For production calculations, 
#  uncomment them one after another (the most important basis functions are
#  listed first).
#
#  Constructed for dimers: 1.80 A, 2.25 A, 2.75 A, 3.50 A, 4.50 A
#
################################################################################
#  "First tier" - improvements: -189.23 meV to -6.35 meV
     hydro 2 p 1.6
     hydro 2 s 2
     hydro 3 d 2.6
#  "Second tier" - improvements: -4.69 meV to -0.41 meV
#     hydro 3 p 4.6
#     hydro 2 p 1.8
#     hydro 3 s 6.2
#     hydro 4 d 4.7
#     hydro 4 f 4.1
#  "Third tier" - improvements: -0.20 meV to -0.15 meV
#     hydro 4 d 0.95
#     hydro 3 p 6.2
#     hydro 3 s 1.7
#  Further functions, listed for completeness
#     VB: The following functions are only listed for completeness; test very
#         carefully before any kind of production use. From the point of view 
#         of the basis construction, their main role is to fill up space, 
#         and they are solely determined by the location of the cutoff potential.
#     hydro 3 p 0.1  # -0.15 meV
#     hydro 4 d 5    # -0.12 meV
#     hydro 4 f 0.1  # -0.14 meV
#     hydro 5 g 0.1  # -0.06 meV
################################################################################
#
#  FHI-aims code project
#  VB, Fritz-Haber Institut, 2009
#
#  Suggested "light" defaults for O atom (to be pasted into control.in file)
#  Be sure to double-check any results obtained with these settings for post-processing,
#  e.g., with the "tight" defaults and larger basis sets.
#
################################################################################
  species        O
#     global species definitions
    nucleus             8
    mass                15.9994
#
    l_hartree           4
#
    cut_pot             3.5  1.5  1.0
    basis_dep_cutoff    1e-4
#
    radial_base         36 5.0
    radial_multiplier   1
     angular_grids specified
      division   0.2659   50
      division   0.4451  110
      division   0.6052  194
      division   0.7543  302
#      division   0.8014  434
#      division   0.8507  590
#      division   0.8762  770
#      division   0.9023  974
#      division   1.2339 1202
#      outer_grid 974
      outer_grid 302
################################################################################
#
#  Definition of "minimal" basis
#
################################################################################
#     valence basis states
    valence      2  s   2.
    valence      2  p   4.
#     ion occupancy
    ion_occ      2  s   1.
    ion_occ      2  p   3.
################################################################################
#
#  Suggested additional basis functions. For production calculations, 
#  uncomment them one after another (the most important basis functions are
#  listed first).
#
#  Constructed for dimers: 1.0 A, 1.208 A, 1.5 A, 2.0 A, 3.0 A
#
################################################################################
#  "First tier" - improvements: -699.05 meV to -159.38 meV
     hydro 2 p 1.8
     hydro 3 d 7.6
     hydro 3 s 6.4
#  "Second tier" - improvements: -49.91 meV to -5.39 meV
#     hydro 4 f 11.6
#     hydro 3 p 6.2
#     hydro 3 d 5.6
#     hydro 5 g 17.6
#     hydro 1 s 0.75
#  "Third tier" - improvements: -2.83 meV to -0.50 meV
#     ionic 2 p auto
#     hydro 4 f 10.8
#     hydro 4 d 4.7
#     hydro 2 s 6.8
#  "Fourth tier" - improvements: -0.40 meV to -0.12 meV
#     hydro 3 p 5
#     hydro 3 s 3.3
#     hydro 5 g 15.6
#     hydro 4 f 17.6
#     hydro 4 d 14
# Further basis functions - -0.08 meV and below
#     hydro 3 s 2.1
#     hydro 4 d 11.6
#     hydro 3 p 16
#     hydro 2 s 17.2
################################################################################
#
#  FHI-aims code project
#  VB, Fritz-Haber Institut, 2009
#
#  Suggested "light" defaults for H atom (to be pasted into control.in file)
#  Be sure to double-check any results obtained with these settings for post-processing,
#  e.g., with the "tight" defaults and larger basis sets.
#
################################################################################
  species        H
#     global species definitions
    nucleus             1
    mass                1.00794
#
    l_hartree           4
#
    cut_pot             3.5  1.5  1.0
    basis_dep_cutoff    1e-4
#     
    radial_base         24 5.0
    radial_multiplier   1
    angular_grids       specified
      division   0.2421   50
      division   0.3822  110
      division   0.4799  194
      division   0.5341  302
#      division   0.5626  434
#      division   0.5922  590
#      division   0.6542  770
#      division   0.6868 1202
#      outer_grid  770
      outer_grid  302
################################################################################
#
#  Definition of "minimal" basis
#
################################################################################
#     valence basis states
    valence      1  s   1.
#     ion occupancy
    ion_occ      1  s   0.5
################################################################################
#
#  Suggested additional basis functions. For production calculations, 
#  uncomment them one after another (the most important basis functions are
#  listed first).
#
#  Basis constructed for dimers: 0.5 A, 0.7 A, 1.0 A, 1.5 A, 2.5 A
#
################################################################################
#  "First tier" - improvements: -1014.90 meV to -62.69 meV
     hydro 2 s 2.1
     hydro 2 p 3.5
#  "Second tier" - improvements: -12.89 meV to -1.83 meV
#     hydro 1 s 0.85
#     hydro 2 p 3.7
#     hydro 2 s 1.2
#     hydro 3 d 7
#  "Third tier" - improvements: -0.25 meV to -0.12 meV
#     hydro 4 f 11.2
#     hydro 3 p 4.8
#     hydro 4 d 9
#     hydro 3 s 3.2
################################################################################
#
#  FHI-aims code project
#  VB, Fritz-Haber Institut, 2009
#
#  Suggested "light" defaults for C atom (to be pasted into control.in file)
#  Be sure to double-check any results obtained with these settings for post-processing,
#  e.g., with the "tight" defaults and larger basis sets.
#
################################################################################
  species        C
#     global species definitions
    nucleus             6
    mass                12.0107
#
    l_hartree           4
#
    cut_pot             3.5  1.5  1.0
    basis_dep_cutoff    1e-4
#
    radial_base         34 5.0
    radial_multiplier   1
    angular_grids specified
      division   0.3326   50
      division   0.5710  110
      division   0.7727  194
      division   0.8772  302
#      division   0.9334  434
#      division   0.9625  590
#      division   0.9924  770
#      division   1.0230  974
#      division   1.4589 1202
#     outer_grid  974
     outer_grid 302
################################################################################
#
#  Definition of "minimal" basis
#
################################################################################
#     valence basis states
    valence      2  s   2.
    valence      2  p   2.
#     ion occupancy
    ion_occ      2  s   1.
    ion_occ      2  p   1.
################################################################################
#
#  Suggested additional basis functions. For production calculations, 
#  uncomment them one after another (the most important basis functions are
#  listed first).
#
#  Constructed for dimers: 1.0 A, 1.25 A, 1.5 A, 2.0 A, 3.0 A
#
################################################################################
#  "First tier" - improvements: -1214.57 meV to -155.61 meV
     hydro 2 p 1.7
     hydro 3 d 6
     hydro 2 s 4.9
#  "Second tier" - improvements: -67.75 meV to -5.23 meV
#     hydro 4 f 9.8
#     hydro 3 p 5.2
#     hydro 3 s 4.3
#     hydro 5 g 14.4
#     hydro 3 d 6.2
#  "Third tier" - improvements: -2.43 meV to -0.60 meV
#     hydro 2 p 5.6
#     hydro 2 s 1.4
#     hydro 3 d 4.9
#     hydro 4 f 11.2
#  "Fourth tier" - improvements: -0.39 meV to -0.18 meV
#     hydro 2 p 2.1
#     hydro 5 g 16.4
#     hydro 4 d 13.2
#     hydro 3 s 13.6
#     hydro 4 f 17.6
#  Further basis functions - improvements: -0.08 meV and below
#     hydro 3 s 2
#     hydro 3 p 6
#     hydro 4 d 20
################################################################################
#
#  FHI-aims code project
#  VB, Fritz-Haber Institut, 2009
#
#  Suggested "light" defaults for Si atom (to be pasted into control.in file)
#  Be sure to double-check any results obtained with these settings for post-processing,
#  e.g., with the "tight" defaults and larger basis sets.
#
################################################################################
  species        Si
#     global species definitions
    nucleus             14
    mass                28.0855
#
    l_hartree           4
#
    cut_pot             3.5          1.5  1.0
    basis_dep_cutoff    1e-4
#
    radial_base         42 5.0
    radial_multiplier   1
    angular_grids       specified
      division   0.5866   50
      division   0.9616  110
      division   1.2249  194
      division   1.3795  302
#      division   1.4810  434
#      division   1.5529  590
#      division   1.6284  770
#      division   1.7077  974
#      division   2.4068 1202
#      outer_grid   974
      outer_grid 302
################################################################################
#
#  Definition of "minimal" basis
#
################################################################################
#     valence basis states
    valence      3  s   2.
    valence      3  p   2.
#     ion occupancy
    ion_occ      3  s   1.
    ion_occ      3  p   1.
################################################################################
#
#  Suggested additional basis functions. For production calculations, 
#  uncomment them one after another (the most important basis functions are
#  listed first).
#
#  Constructed for dimers: 1.75 A, 2.0 A, 2.25 A, 2.75 A, 3.75 A
#
################################################################################
#  "First tier" - improvements: -571.96 meV to -37.03 meV
     hydro 3 d 4.2
     hydro 2 p 1.4
     hydro 4 f 6.2
     ionic 3 s auto
#  "Second tier" - improvements: -16.76 meV to -3.03 meV
#     hydro 3 d 9
#     hydro 5 g 9.4
#     hydro 4 p 4
#     hydro 1 s 0.65
#  "Third tier" - improvements: -3.89 meV to -0.60 meV
#     ionic 3 d auto
#     hydro 3 s 2.6
#     hydro 4 f 8.4
#     hydro 3 d 3.4
#     hydro 3 p 7.8
#  "Fourth tier" - improvements: -0.33 meV to -0.11 meV
#     hydro 2 p 1.6
#     hydro 5 g 10.8
#     hydro 5 f 11.2
#     hydro 3 d 1
#     hydro 4 s 4.5
#  Further basis functions that fell out of the optimization - noise
#  level... < -0.08 meV
#     hydro 4 d 6.6
#     hydro 5 g 16.4
#     hydro 4 d 9
################################################################################
#
#  FHI-aims code project
#  VB, Fritz-Haber Institut, 2009
#
#  Suggested "light" defaults for N atom (to be pasted into control.in file)
#  Be sure to double-check any results obtained with these settings for post-processing,
#  e.g., with the "tight" defaults and larger basis sets.
#
################################################################################
  species        N
#     global species definitions
    nucleus             7
    mass                14.0067
#
    l_hartree           4
#
    cut_pot             3.5  1.5  1.0
    basis_dep_cutoff    1e-4
#
    radial_base         35 5.0
    radial_multiplier   1
    angular_grids       specified
      division   0.2599   50
      division   0.4601  110
      division   0.5885  194
      division   0.6503  302
#      division   0.6939  434
#      division   0.7396  590
#      division   0.7632  770
#      division   0.8122  974
#      division   1.1604 1202
#      outer_grid  974
      outer_grid  302
################################################################################
#
#  Definition of "minimal" basis
#
################################################################################
#     valence basis states
    valence      2  s   2.
    valence      2  p   3.
#     ion occupancy
    ion_occ      2  s   1.
    ion_occ      2  p   2.
################################################################################
#
#  Suggested additional basis functions. For production calculations, 
#  uncomment them one after another (the most important basis functions are
#  listed first).
#
#  Constructed for dimers: 1.0 A, 1.1 A, 1.5 A, 2.0 A, 3.0 A
#
################################################################################
#  "First tier" - improvements: -1193.42 meV to -220.60 meV
     hydro 2 p 1.8
     hydro 3 d 6.8
     hydro 3 s 5.8
#  "Second tier" - improvements: -80.21 meV to -6.86 meV
#     hydro 4 f 10.8
#     hydro 3 p 5.8
#     hydro 1 s 0.8
#     hydro 5 g 16
#     hydro 3 d 4.9
#  "Third tier" - improvements: -4.29 meV to -0.53 meV
#     hydro 3 s 16
#     ionic 2 p auto
#     hydro 3 d 6.6
#     hydro 4 f 11.6
#  "Fourth tier" - improvements: -0.75 meV to -0.25 meV
#     hydro 2 p 4.5
#     hydro 2 s 2.4
#     hydro 5 g 14.4
#     hydro 4 d 14.4
#     hydro 4 f 16.8
# Further basis functions - -0.21 meV and below
#     hydro 3 p 14.8
#     hydro 3 s 4.4
#     hydro 3 d 19.6
#     hydro 5 g 12.8
################################################################################
#
#  FHI-aims code project
#  VB, Fritz-Haber Institut, 2010
#
#  Suggested "light" defaults for Zn atom (to be pasted into control.in file)
#  Be sure to double-check any results obtained with these settings for post-processing,
#  e.g., with the "tight" defaults and larger basis sets.
#
################################################################################
  species        Zn
#     global species definitions
    nucleus             30
    mass                65.409
#
    l_hartree           4
#
    cut_pot             3.5          1.5  1.0
    basis_dep_cutoff    1e-4
#
    radial_base         53 5.0
    radial_multiplier   1
    angular_grids       specified
      division   0.5114   50
      division   0.8989  110
      division   1.2692  194
      division   1.6226  302
#      division   1.7854  434
#      division   2.0877  590
#      division   2.1298  770
#      division   2.1730  974
#      division   2.5659 1202
      outer_grid  302
################################################################################
#
#  Definition of "minimal" basis
#
################################################################################
#     valence basis states
    valence      4  s   2.
    valence      3  p   6.
    valence      3  d  10.
#     ion occupancy
    ion_occ      4  s   1.
    ion_occ      3  p   6.
    ion_occ      3  d   9.
################################################################################
#
#  Suggested additional basis functions. For production calculations, 
#  uncomment them one after another (the most important basis functions are
#  listed first).
#
#  Constructed for dimers: 2.00 A, 2.30 A, 2.85 A, 3.50 A, 4.25 A
#
################################################################################
#  "First tier" - improvements: -270.82 meV to -12.81 meV 
     hydro 2 p 1.7
     hydro 3 s 2.9
     hydro 4 p 5.4
     hydro 4 f 7.8
     hydro 3 d 4.5
#  "Second tier" - improvements: -3.35 meV to -0.82 meV
#     hydro 5 g 10.8
#     hydro 2 p 2.4
#     hydro 3 s 6.2
#     hydro 3 d 3
#  "Third tier" - improvements: -0.61 meV to -0.12 meV
#     hydro 6 h 15.2
#     ionic 4 p auto
#     hydro 5 s 12.8
#     hydro 4 f 5.4    
#     hydro 4 d 7      
#  Further functions - improvements: -0.16 meV and below
#     hydro 4 f 20   
#     hydro 3 p 2.2  
#     hydro 5 f 6.4  
#     hydro 5 g 8
################################################################################
#
#  FHI-aims code project
#  VB, Fritz-Haber Institut, 2009
#
#  Suggested "light" defaults for S atom (to be pasted into control.in file)
#  Be sure to double-check any results obtained with these settings for post-processing,
#  e.g., with the "tight" defaults and larger basis sets.
#
################################################################################
  species        S
#     global species definitions
    nucleus             16
    mass                32.065
#
    l_hartree           4
#
    cut_pot             3.5          1.5  1.0
    basis_dep_cutoff    1e-4
#
    radial_base         44 5.0
    radial_multiplier   1
    angular_grids       specified
      division   0.4665  110
      division   0.5810  194
      division   0.7139  302
#      division   0.8274  434
#      division   0.9105  590
#      division   1.0975  770
#      division   1.2028  974
#      outer_grid  974
      outer_grid  302
################################################################################
#
#  Definition of "minimal" basis
#
################################################################################
#     valence basis states
    valence      3  s   2.
    valence      3  p   4.
#     ion occupancy
    ion_occ      3  s   1.
    ion_occ      3  p   3.
################################################################################
#
#  Suggested additional basis functions. For production calculations, 
#  uncomment them one after another (the most important basis functions are
#  listed first).
#
#  Constructed for dimers: 1.6 A, 1.9 A, 2.5 A, 3.25 A, 4.0 A
#
################################################################################
#  "First tier" - improvements: -652.81 meV to -45.53 meV
     ionic 3 d auto
     hydro 2 p 1.8
#     hydro 4 f 7
     ionic 3 s auto
#  "Second tier" - improvements: -30.20 meV to -1.74 meV
#     hydro 4 d 6.2
#     hydro 5 g 10.8
#     hydro 4 p 4.9
#     hydro 5 f 10
#     hydro 1 s 0.8
#  "Third tier" - improvements: -1.04 meV to -0.20 meV
#     hydro 3 d 3.9
#     hydro 3 d 2.7
#     hydro 5 g 12
#     hydro 4 p 10.4
#     hydro 5 f 12.4
#     hydro 2 s 1.9
#  "Fourth tier" - improvements: -0.35 meV to -0.06 meV
#     hydro 4 d 10.4
#     hydro 4 p 7.2
#     hydro 4 d 10
#     hydro 5 g 19.2
#     hydro 4 s 12
################################################################################
#
#  FHI-aims code project
#  VB, Fritz-Haber Institut, 2009
#
#  Suggested "light" defaults for Ru atom (to be pasted into control.in file)
#  Be sure to double-check any results obtained with these settings for post-processing,
#  e.g., with the "tight" defaults and larger basis sets.
#
################################################################################
  species        Ru
#     global species definitions
    nucleus             44
    mass                101.07
#
    l_hartree           4
#
    cut_pot             3.5  1.5  1.0
    basis_dep_cutoff    1e-4
#
    radial_base         60 5.0
    radial_multiplier   1
    angular_grids specified
      division   0.4743   50
      division   0.8754  110
      division   1.1882  194
      division   1.6059  302
#      division   1.8727  434
#      division   1.9389  590
#      division   2.0082  770
#      division   2.0439  974
#      division   2.6509 1202
#      outer_grid   974
      outer_grid   302
################################################################################
#
#  Definition of "minimal" basis
#
################################################################################
#     valence basis states
    valence      5  s   1.
    valence      4  p   6.
    valence      4  d   7.
#     ion occupancy
    ion_occ     5  s   0.
    ion_occ     4  p   6.
    ion_occ     4  d   6.
################################################################################
#
#  Suggested additional basis functions. For production calculations, 
#  uncomment them one after another (the most important basis functions are
#  listed first).
#
#  Constructed for dimers: 1.725 A, 1.925 A, 2.375 A, 3.00 A, 4.00 A
#
################################################################################
#  "First tier"  - max. impr. -429.72  meV, min. impr. -24.83 meV
     hydro 4 f 8.8
     ionic 4 d auto
     ionic 5 p auto
#     hydro 5 g 12.4
     hydro 3 s 2.4
#  "Second tier" - max. impr. -18.57  meV, min. impr. -0.96 meV
#     hydro 4 f 20
#     hydro 6 h 16.8
#     hydro 5 f 8.6
#     hydro 5 g 8
#     hydro 4 d 8
#     hydro 4 p 5.4
#     hydro 5 s 8.8  
#  "Third tier"  - max. impr. -1.17  meV, min. impr. -0.22 meV
#     hydro 6 h 12.4 
#     hydro 5 f 38.4
#     hydro 3 d 2.6
#     hydro 5 p 10.4
#     hydro 4 s 3.7  
#  "Fourth tier"  - max. impr. -0.29  meV, min. impr. -0.11 meV
#     hydro 5 d 13.6
#     hydro 5 f 14
#     hydro 5 g 11.2
#     hydro 2 p 1.7
#     hydro 4 s 5.6
