# Supplementary material for: Super-resolution techniques to simulate electronic spectra of large molecular systems
Source: Nat Commun. 2024 Sep 12;15:8001. doi: 10.1038/s41467-024-52368-5 (PMC11393058; doi:10.1038/s41467-024-52368-5)
Supplement: Supplementary file 4 — Supplementary Data 1 [file 41467_2024_52368_MOESM4_ESM.zip › sma_frq/znpc_si.txt]

# ZnPc@Si(111): Initial excitation energies [eV]
1.611
1.758
1.769
1.777
1.791
1.796
1.801
1.839
1.875
1.875
1.888
1.908
1.916
1.924
1.932
1.935
1.973
2.049
2.057
3.132         
