# Supplementary material for: Super-resolution techniques to simulate electronic spectra of large molecular systems
Source: Nat Commun. 2024 Sep 12;15:8001. doi: 10.1038/s41467-024-52368-5 (PMC11393058; doi:10.1038/s41467-024-52368-5)
Supplement: Supplementary file 4 — Supplementary Data 1 [file 41467_2024_52368_MOESM4_ESM.zip › sma_frq/cd33_znpc_znpc.txt]

# Cd33Se33-Zn93S93-2(ZnPc): Initial excitation energies [eV]
1.527
1.712
1.739
2.038
2.049
2.065
2.071
2.133
2.142
2.316
2.359
2.395
2.604
3.023
3.110
4.923
