# Supplementary material for: Super-resolution techniques to simulate electronic spectra of large molecular systems
Source: Nat Commun. 2024 Sep 12;15:8001. doi: 10.1038/s41467-024-52368-5 (PMC11393058; doi:10.1038/s41467-024-52368-5)
Supplement: Supplementary file 4 — Supplementary Data 1 [file 41467_2024_52368_MOESM4_ESM.zip › sma_frq/ru_tio2.txt]

# cis-Ru@anatase(101): Initial excitation energies [eV]
0.914
0.922
0.980
1.426
2.474
2.528
2.558
3.766
3.791
3.859
