# Supplementary material for: Super-resolution techniques to simulate electronic spectra of large molecular systems
Source: Nat Commun. 2024 Sep 12;15:8001. doi: 10.1038/s41467-024-52368-5 (PMC11393058; doi:10.1038/s41467-024-52368-5)
Supplement: Supplementary file 4 — Supplementary Data 1 [file 41467_2024_52368_MOESM4_ESM.zip › sma_frq/qd_znpc.txt]

# Cd38Se38-ZnPc-32(NH2CH3): Initial excitation energies [eV]
1.622
1.845
1.899
1.905
1.951
2.019
2.400
2.405
3.861
3.889
4.830
