# Supplementary material for: Super-resolution techniques to simulate electronic spectra of large molecular systems
Source: Nat Commun. 2024 Sep 12;15:8001. doi: 10.1038/s41467-024-52368-5 (PMC11393058; doi:10.1038/s41467-024-52368-5)
Supplement: Supplementary file 4 — Supplementary Data 1 [file 41467_2024_52368_MOESM4_ESM.zip › sma_frq/nano_tube.txt]

# Zinc porphyirne @ carbon nanotube: Initial excitation energies [eV]
0.759
0.803
1.867
1.872
1.992
2.011
2.204
2.218
2.816
2.863
2.933
2.961     
