# Supplementary material for: Super-resolution techniques to simulate electronic spectra of large molecular systems
Source: Nat Commun. 2024 Sep 12;15:8001. doi: 10.1038/s41467-024-52368-5 (PMC11393058; doi:10.1038/s41467-024-52368-5)
Supplement: Supplementary file 4 — Supplementary Data 1 [file 41467_2024_52368_MOESM4_ESM.zip › sma_frq/butadiene.txt]

# Butadiene: Initial excitation energies [eV]
 6.833
11.200
12.093
13.051
13.549
13.905
15.214
16.245
17.277
18.566
19.916
23.021
25.674
26.515
31.157
32.577
33.220
33.652
35.696
37.704
