# Supplementary material for: Super-resolution techniques to simulate electronic spectra of large molecular systems
Source: Nat Commun. 2024 Sep 12;15:8001. doi: 10.1038/s41467-024-52368-5 (PMC11393058; doi:10.1038/s41467-024-52368-5)
Supplement: Supplementary file 4 — Supplementary Data 1 [file 41467_2024_52368_MOESM4_ESM.zip › sma_frq/cd33_znpc_znpc_dpa.txt]

# Cd33Se33-Zn93S93-2(ZnPc)-DPA: Initial excitation energies for 500 time steps [eV]
2.060
2.063
2.117
2.120
3.687
3.742
3.774
4.242
4.683
6.599
6.629

# Cd33Se33-Zn93S93-2(ZnPc)-DPA: Initial excitation energies for 1,500 time steps and more [eV]
2.060
2.063
2.117
2.120
3.687
3.742
3.774
4.242
4.253
4.683
5.524
6.599
6.629
8.079
