# Supplementary material for: Super-resolution techniques to simulate electronic spectra of large molecular systems
Source: Nat Commun. 2024 Sep 12;15:8001. doi: 10.1038/s41467-024-52368-5 (PMC11393058; doi:10.1038/s41467-024-52368-5)
Supplement: Supplementary file 4 — Supplementary Data 1 [file 41467_2024_52368_MOESM4_ESM.zip › sma_frq/benzene.txt]

# Benzene: Initial excitation energies [eV]
7.053
7.053
7.720
7.720
11.916
11.916
13.331
13.331
15.189
15.189
15.369
15.369
17.979
17.979
18.360
18.724
18.724
23.407
23.407
30.245
33.783
34.403
34.403
34.743
34.743
35.326
35.326
