# Supplementary material for: Super-resolution techniques to simulate electronic spectra of large molecular systems
Source: Nat Commun. 2024 Sep 12;15:8001. doi: 10.1038/s41467-024-52368-5 (PMC11393058; doi:10.1038/s41467-024-52368-5)
Supplement: Supplementary file 6 — Source Data [file 41467_2024_52368_MOESM6_ESM.zip]

Archive with 18 entries (18 files):
- figure_1b.txt
- figure_1c.txt
- figure_1d.txt
- figure_1e.txt
- figure_2a_linear.txt
- figure_2a.txt
- figure_2b.txt
- figure_3a.txt
- figure_3b.txt
- figure_3c.txt
- figure_3d.txt
- figure_4.txt
- figure_5.txt
- figure_6a.txt
- figure_6b.txt
- figure_6c.txt
- figure_6d.txt
- figure_7.txt
