# Supplementary material for: Super-resolution techniques to simulate electronic spectra of large molecular systems
Source: Nat Commun. 2024 Sep 12;15:8001. doi: 10.1038/s41467-024-52368-5 (PMC11393058; doi:10.1038/s41467-024-52368-5)
Supplement: Supplementary file 6 — Source Data [file 41467_2024_52368_MOESM6_ESM.zip › figure_1b.txt]

# DATA POINTS FOR FIGURE 1b MAIN ARTICLE

# exact
# energy [eV]       Int. [arb. u.]
    0.0000             0.0000
    0.0437             0.0005
    0.0874             0.0007
    0.1311             0.0007
    0.1748             0.0009
    0.2184             0.0008
    0.2621             0.0007
    0.3058             0.0009
    0.3495             0.0006
    0.3932             0.0005
    0.4369             0.0003
    0.4806             0.0003
    0.5243             0.0005
    0.5680             0.0009
    0.6117             0.0008
    0.6553             0.0014
    0.6990             0.0017
    0.7427             0.0024
    0.7864             0.0029
    0.8301             0.0031
    0.8738             0.0036
    0.9175             0.0049
    0.9612             0.0056
    1.0049             0.0064
    1.0485             0.0055
    1.0922             0.0074
    1.1359             0.0113
    1.1796             0.0071
    1.2233             0.0039
    1.2670             0.0046
    1.3107             0.0039
    1.3544             0.0054
    1.3981             0.0163
    1.4418             0.0201
    1.4854             0.0075
    1.5291             0.0184
    1.5728             0.0345
    1.6165             0.0063
    1.6602             0.0271
    1.7039             0.0629
    1.7476             0.0470
    1.7913             0.0996
    1.8350             0.1280
    1.8786             0.0974
    1.9223             0.1664
    1.9660             1.1852
    2.0097             0.3184
    2.0534             0.0366
    2.0971             0.0023
    2.1408             0.0575
    2.1845             0.0320
    2.2282             0.0290
    2.2718             0.0073
    2.3155             0.0456
    2.3592             0.0315
    2.4029             0.0039
    2.4466             0.0084
    2.4903             0.0423
    2.5340             0.0411
    2.5777             0.0184
    2.6214             0.0786
    2.6651             0.0459
    2.7087             0.0642
    2.7524             0.0298
    2.7961             0.0030
    2.8398             0.0772
    2.8835             0.0620
    2.9272             0.0881
    2.9709             0.0793
    3.0146             0.0849
    3.0583             0.1595
    3.1019             0.1608
    3.1456             0.1169
    3.1893             0.0582
    3.2330             0.1584
    3.2767             0.1339
    3.3204             0.3226
    3.3641             0.7856
    3.4078             0.2922
    3.4515             0.9498
    3.4952             0.3669
    3.5388             0.2119
    3.5825             0.3226
    3.6262             0.1732
    3.6699             0.0426
    3.7136             0.0135
    3.7573             0.7685
    3.8010             0.2317
    3.8447             0.2283
    3.8884             0.0127
    3.9320             0.0377
    3.9757             0.2338
    4.0194             0.1679
    4.0631             0.2069
    4.1068             0.0179
    4.1505             0.0068
    4.1942             0.0105
    4.2379             0.1092
    4.2816             0.0158
    4.3253             0.0269
    4.3689             0.1001
    4.4126             0.0447
    4.4563             0.0242
    4.5000             0.0831
    4.5437             0.1092
    4.5874             0.0248
    4.6311             0.0817
    4.6748             0.1264
    4.7185             0.0203
    4.7621             0.1214
    4.8058             0.1240
    4.8495             0.1175
    4.8932             0.1852
    4.9369             0.0370
    4.9806             0.1518
    5.0243             0.3078
    5.0680             0.2810
    5.1117             0.2210
    5.1554             0.1593
    5.1990             0.0715
    5.2427             0.2628
    5.2864             0.2936
    5.3301             0.6063
    5.3738             1.2230
    5.4175             1.5182
    5.4612             0.8278
    5.5049             0.5522
    5.5486             0.4214
    5.5922             0.3521
    5.6359             0.0874
    5.6796             0.1968
    5.7233             0.1051
    5.7670             0.1380
    5.8107             0.3242
    5.8544             0.1888
    5.8981             0.0325
    5.9418             0.1897
    5.9854             0.2976
    6.0291             0.1983
    6.0728             0.1861
    6.1165             0.0965
    6.1602             0.0242
    6.2039             0.1696
    6.2476             0.3040
    6.2913             0.1866
    6.3350             0.2346
    6.3787             0.3090
    6.4223             0.1725
    6.4660             0.3420
    6.5097             0.3198
    6.5534             0.0353
    6.5971             0.1285
    6.6408             0.0338
    6.6845             0.1120
    6.7282             0.0359
    6.7719             0.2627
    6.8155             0.0487
    6.8592             0.1469
    6.9029             0.2264
    6.9466             0.5853
    6.9903             0.3468
    7.0340             0.0406
    7.0777             0.3727
    7.1214             0.1925
    7.1651             0.6597
    7.2088             0.0560
    7.2524             0.2554
    7.2961             0.6889
    7.3398             0.5046
    7.3835             0.3116
    7.4272             0.0547
    7.4709             0.3674
    7.5146             0.2189
    7.5583             0.3729
    7.6020             0.2421
    7.6456             0.5737
    7.6893             0.3649
    7.7330             0.5551
    7.7767             0.0950
    7.8204             0.0911
    7.8641             0.0955
    7.9078             0.1225
    7.9515             0.1922
    7.9952             0.4552
    8.0389             0.1607
    8.0825             0.0563
    8.1262             0.2959
    8.1699             0.4016
    8.2136             0.5464
    8.2573             0.2213
    8.3010             0.6110
    8.3447             0.5245
    8.3884             0.5490
    8.4321             0.7182
    8.4757             0.3211
    8.5194             0.2977
    8.5631             0.2643
    8.6068             0.1283
    8.6505             0.5058
    8.6942             0.1565
    8.7379             0.3235
    8.7816             0.0236
    8.8253             0.2393
    8.8690             0.2379
    8.9126             0.1706
    8.9563             0.1642
    9.0000             0.0670
    9.0437             0.2896
    9.0874             0.3956
    9.1311             0.0563
    9.1748             0.3726
    9.2185             0.4551
    9.2622             0.2064
    9.3058             0.2865
    9.3495             0.1904
    9.3932             0.1368
    9.4369             0.2270
    9.4806             0.0959
    9.5243             0.2521
    9.5680             0.3361
    9.6117             0.0395
    9.6554             0.3306
    9.6990             0.1431
    9.7427             0.1557
    9.7864             0.1345
    9.8301             0.2702
    9.8738             0.0435
    9.9175             0.0491
    9.9612             0.0046
   10.0049             0.0372
   10.0486             0.2965
   10.0923             0.1134
   10.1359             0.3202
   10.1796             0.2317
   10.2233             0.3516
   10.2670             0.1017
   10.3107             0.0372
   10.3544             0.0527
   10.3981             0.3616
   10.4418             0.0607
   10.4855             0.3778
   10.5291             0.0640
   10.5728             0.3995
   10.6165             0.3047
   10.6602             0.1010
   10.7039             0.3364
   10.7476             0.2395
   10.7913             0.2545
   10.8350             0.3337
   10.8787             0.5715
   10.9224             0.5054
   10.9660             0.6373
   11.0097             0.3690
   11.0534             0.0819
   11.0971             0.1954
   11.1408             0.1650
   11.1845             0.2888
   11.2282             0.1880
   11.2719             0.2912
   11.3156             0.0897
   11.3592             0.3088
   11.4029             0.1282
   11.4466             0.0558
   11.4903             0.4136
   11.5340             0.2008
   11.5777             0.0477
   11.6214             0.3571
   11.6651             0.0415
   11.7088             0.1076
   11.7525             0.0337
   11.7961             0.1313
   11.8398             0.0528
   11.8835             0.0937
   11.9272             0.1144
   11.9709             0.0668
   12.0146             0.2251
   12.0583             0.0153
   12.1020             0.1357
   12.1457             0.3523
   12.1893             0.1195
   12.2330             0.1559
   12.2767             0.2660
   12.3204             0.6285
   12.3641             0.0895
   12.4078             0.0186
   12.4515             0.2672
   12.4952             0.0236
   12.5389             0.2818
   12.5825             0.5848
   12.6262             0.4180
   12.6699             0.2088
   12.7136             0.0541
   12.7573             0.2539
   12.8010             0.5427
   12.8447             0.3111
   12.8884             0.4008
   12.9321             0.4493
   12.9758             0.4733
   13.0194             0.0670
   13.0631             0.2654
   13.1068             0.0576
   13.1505             0.2637
   13.1942             0.3048
   13.2379             0.0141
   13.2816             0.1042
   13.3253             0.1391
   13.3690             0.0585
   13.4126             0.2854
   13.4563             0.0987
   13.5000             0.3255
   13.5437             0.3088
   13.5874             0.1920
   13.6311             0.1610
   13.6748             0.0067
   13.7185             0.2448
   13.7622             0.2266
   13.8059             0.2259
   13.8495             0.1723
   13.8932             0.3146
   13.9369             0.3963
   13.9806             0.3209
   14.0243             0.2895
   14.0680             0.2257
   14.1117             0.2626
   14.1554             0.9053
   14.1991             0.8372
   14.2427             0.8377
   14.2864             0.3995
   14.3301             0.2660
   14.3738             0.0606
   14.4175             0.0948
   14.4612             0.4172
   14.5049             0.5780
   14.5486             0.1522
   14.5923             0.0428
   14.6360             0.0244
   14.6796             0.1654
   14.7233             0.0526
   14.7670             0.1895
   14.8107             0.7968
   14.8544             0.4491
   14.8981             0.0894
   14.9418             0.0904
   14.9855             0.1637
   15.0292             0.0089
   15.0728             0.3706
   15.1165             0.8424
   15.1602             1.0413
   15.2039             0.3232
   15.2476             0.3546
   15.2913             0.0717
   15.3350             0.7779
   15.3787             0.1204
   15.4224             0.1256
   15.4661             0.0228
   15.5097             0.3643
   15.5534             0.6239
   15.5971             1.0010
   15.6408             0.7906
   15.6845             1.1764
   15.7282             1.0793
   15.7719             0.3624
   15.8156             0.9681
   15.8593             0.7280
   15.9029             0.8574
   15.9466             0.7834
   15.9903             1.0638
   16.0340             0.5581
   16.0777             0.6137
   16.1214             0.7882
   16.1651             0.8940
   16.2088             0.9486
   16.2525             0.9795
   16.2961             0.8377
   16.3398             0.4100
   16.3835             0.5109
   16.4272             0.4187
   16.4709             0.4859
   16.5146             0.7712
   16.5583             0.7484
   16.6020             0.3210
   16.6457             0.2341
   16.6894             0.3900
   16.7330             0.7320
   16.7767             0.5829
   16.8204             0.6635
   16.8641             0.4818
   16.9078             0.3892
   16.9515             0.5176
   16.9952             0.8042
   17.0389             0.8825
   17.0826             0.9143
   17.1262             0.4034
   17.1699             0.1554
   17.2136             0.3969
   17.2573             0.7024
   17.3010             0.3938
   17.3447             0.0341
   17.3884             0.7341
   17.4321             0.5523
   17.4758             0.2709
   17.5195             0.2791
   17.5631             0.3426
   17.6068             0.1297
   17.6505             0.1974
   17.6942             0.4733
   17.7379             0.5325
   17.7816             0.2067
   17.8253             0.3250
   17.8690             0.1176
   17.9127             0.1825
   17.9563             0.0655
   18.0000             0.1084
   18.0437             0.5466
   18.0874             0.4524
   18.1311             0.6265
   18.1748             0.2573
   18.2185             0.4739
   18.2622             0.0532
   18.3059             0.0242
   18.3496             0.0620
   18.3932             0.0574
   18.4369             0.0098
   18.4806             0.2804
   18.5243             0.0585
   18.5680             0.1963
   18.6117             0.2135
   18.6554             0.2784
   18.6991             0.4210
   18.7428             0.1141
   18.7864             0.4125
   18.8301             0.1661
   18.8738             0.1460
   18.9175             0.0403
   18.9612             0.0416
   19.0049             0.0585
   19.0486             0.0032
   19.0923             0.1028
   19.1360             0.1185
   19.1797             0.0810
   19.2233             0.2616
   19.2670             0.0583
   19.3107             0.0155
   19.3544             0.2864
   19.3981             0.1469
   19.4418             0.1158
   19.4855             0.0155
   19.5292             0.2055
   19.5729             0.2301
   19.6165             0.1219
   19.6602             0.2535
   19.7039             0.2231
   19.7476             0.4083
   19.7913             0.2393
   19.8350             0.2381
   19.8787             0.1755
   19.9224             0.0456
   19.9661             0.0010

# Compressed Sensing
# energy [eV]       Int. [arb. u.]
    0.0000             0.0000
    0.0437             0.0001
    0.0874             0.0001
    0.1311             0.0001
    0.1747             0.0001
    0.2184             0.0001
    0.2621             0.0001
    0.3058             0.0001
    0.3495             0.0001
    0.3932             0.0000
    0.4369             0.0000
    0.4806             0.0000
    0.5242             0.0000
    0.5679             0.0000
    0.6116             0.0000
    0.6553             0.0000
    0.6990             0.0001
    0.7427             0.0001
    0.7864             0.0001
    0.8301             0.0001
    0.8737             0.0001
    0.9174             0.0002
    0.9611             0.0002
    1.0048             0.0002
    1.0485             0.0003
    1.0922             0.0003
    1.1359             0.0003
    1.1796             0.0004
    1.2232             0.0004
    1.2669             0.0004
    1.3106             0.0005
    1.3543             0.0005
    1.3980             0.0005
    1.4417             0.0006
    1.4854             0.0006
    1.5291             0.0007
    1.5727             0.0007
    1.6164             0.0008
    1.6601             0.0008
    1.7038             0.0008
    1.7475             0.0009
    1.7912             0.0009
    1.8349             0.0009
    1.8786             0.0008
    1.9222             0.0025
    1.9659             0.2099
    2.0096             0.0111
    2.0533             0.0027
    2.0970             0.0020
    2.1407             0.0019
    2.1844             0.0019
    2.2281             0.0020
    2.2717             0.0020
    2.3154             0.0021
    2.3591             0.0022
    2.4028             0.0023
    2.4465             0.0024
    2.4902             0.0025
    2.5339             0.0026
    2.5776             0.0027
    2.6212             0.0029
    2.6649             0.0030
    2.7086             0.0031
    2.7523             0.0033
    2.7960             0.0035
    2.8397             0.0036
    2.8834             0.0038
    2.9271             0.0040
    2.9707             0.0042
    3.0144             0.0044
    3.0581             0.0046
    3.1018             0.0049
    3.1455             0.0052
    3.1892             0.0055
    3.2329             0.0059
    3.2765             0.0064
    3.3202             0.0070
    3.3639             0.0079
    3.4076             0.0095
    3.4513             0.0133
    3.4950             0.0247
    3.5387             0.0109
    3.5824             0.0004
    3.6260             0.0028
    3.6697             0.0041
    3.7134             0.0049
    3.7571             0.0056
    3.8008             0.0062
    3.8445             0.0067
    3.8882             0.0072
    3.9319             0.0077
    3.9755             0.0082
    4.0192             0.0087
    4.0629             0.0092
    4.1066             0.0097
    4.1503             0.0103
    4.1940             0.0109
    4.2377             0.0115
    4.2814             0.0121
    4.3250             0.0128
    4.3687             0.0136
    4.4124             0.0144
    4.4561             0.0152
    4.4998             0.0162
    4.5435             0.0172
    4.5872             0.0183
    4.6309             0.0195
    4.6745             0.0209
    4.7182             0.0223
    4.7619             0.0240
    4.8056             0.0259
    4.8493             0.0280
    4.8930             0.0304
    4.9367             0.0333
    4.9804             0.0366
    5.0240             0.0405
    5.0677             0.0453
    5.1114             0.0512
    5.1551             0.0587
    5.1988             0.0686
    5.2425             0.0823
    5.2862             0.1026
    5.3299             0.1358
    5.3735             0.2016
    5.4172             0.4108
    5.4609             0.6622
    5.5046             0.5368
    5.5483             0.2960
    5.5920             0.1748
    5.6357             0.1248
    5.6794             0.0972
    5.7230             0.0795
    5.7667             0.0672
    5.8104             0.0580
    5.8541             0.0509
    5.8978             0.0453
    5.9415             0.0406
    5.9852             0.0366
    6.0289             0.0332
    6.0725             0.0302
    6.1162             0.0275
    6.1599             0.0251
    6.2036             0.0229
    6.2473             0.0208
    6.2910             0.0188
    6.3347             0.0169
    6.3784             0.0150
    6.4220             0.0132
    6.4657             0.0113
    6.5094             0.0095
    6.5531             0.0075
    6.5968             0.0055
    6.6405             0.0034
    6.6842             0.0011
    6.7278             0.0014
    6.7715             0.0042
    6.8152             0.0074
    6.8589             0.0110
    6.9026             0.0152
    6.9463             0.0202
    6.9900             0.0263
    7.0337             0.0340
    7.0773             0.0438
    7.1210             0.0571
    7.1647             0.0760
    7.2084             0.1052
    7.2521             0.1567
    7.2958             0.2769
    7.3395             0.5158
    7.3832             0.0122
    7.4268             0.2868
    7.4705             0.4808
    7.5142             0.2771
    7.5579             0.2096
    7.6016             0.1755
    7.6453             0.1554
    7.6890             0.1428
    7.7327             0.1349
    7.7763             0.1305
    7.8200             0.1289
    7.8637             0.1301
    7.9074             0.1343
    7.9511             0.1426
    7.9948             0.1572
    8.0385             0.1837
    8.0822             0.2398
    8.1258             0.4305
    8.1695             0.2309
    8.2132             0.5907
    8.2569             0.1341
    8.3006             0.0496
    8.3443             0.0070
    8.3880             0.0283
    8.4317             0.1030
    8.4753             0.0567
    8.5190             0.0596
    8.5627             0.4190
    8.6064             0.2027
    8.6501             0.1006
    8.6938             0.1038
    8.7375             0.0686
    8.7812             0.0506
    8.8248             0.0394
    8.8685             0.0317
    8.9122             0.0260
    8.9559             0.0217
    8.9996             0.0183
    9.0433             0.0155
    9.0870             0.0132
    9.1307             0.0113
    9.1743             0.0097
    9.2180             0.0083
    9.2617             0.0071
    9.3054             0.0060
    9.3491             0.0051
    9.3928             0.0043
    9.4365             0.0036
    9.4802             0.0030
    9.5238             0.0024
    9.5675             0.0019
    9.6112             0.0015
    9.6549             0.0011
    9.6986             0.0007
    9.7423             0.0004
    9.7860             0.0001
    9.8296             0.0001
    9.8733             0.0004
    9.9170             0.0006
    9.9607             0.0008
   10.0044             0.0009
   10.0481             0.0011
   10.0918             0.0012
   10.1355             0.0013
   10.1791             0.0014
   10.2228             0.0015
   10.2665             0.0016
   10.3102             0.0016
   10.3539             0.0017
   10.3976             0.0017
   10.4413             0.0018
   10.4850             0.0018
   10.5286             0.0018
   10.5723             0.0018
   10.6160             0.0018
   10.6597             0.0018
   10.7034             0.0018
   10.7471             0.0018
   10.7908             0.0018
   10.8345             0.0017
   10.8781             0.0017
   10.9218             0.0017
   10.9655             0.0016
   11.0092             0.0016
   11.0529             0.0015
   11.0966             0.0015
   11.1403             0.0014
   11.1840             0.0013
   11.2276             0.0013
   11.2713             0.0012
   11.3150             0.0011
   11.3587             0.0010
   11.4024             0.0009
   11.4461             0.0008
   11.4898             0.0007
   11.5335             0.0006
   11.5771             0.0005
   11.6208             0.0004
   11.6645             0.0003
   11.7082             0.0001
   11.7519             0.0000
   11.7956             0.0001
   11.8393             0.0002
   11.8830             0.0004
   11.9266             0.0005
   11.9703             0.0007
   12.0140             0.0009
   12.0577             0.0010
   12.1014             0.0012
   12.1451             0.0014
   12.1888             0.0015
   12.2325             0.0017
   12.2761             0.0019
   12.3198             0.0021
   12.3635             0.0023
   12.4072             0.0025
   12.4509             0.0028
   12.4946             0.0030
   12.5383             0.0032
   12.5820             0.0035
   12.6256             0.0037
   12.6693             0.0040
   12.7130             0.0043
   12.7567             0.0046
   12.8004             0.0048
   12.8441             0.0052
   12.8878             0.0055
   12.9315             0.0058
   12.9751             0.0061
   13.0188             0.0065
   13.0625             0.0068
   13.1062             0.0072
   13.1499             0.0076
   13.1936             0.0080
   13.2373             0.0084
   13.2809             0.0089
   13.3246             0.0094
   13.3683             0.0098
   13.4120             0.0103
   13.4557             0.0109
   13.4994             0.0114
   13.5431             0.0120
   13.5868             0.0126
   13.6304             0.0132
   13.6741             0.0139
   13.7178             0.0145
   13.7615             0.0152
   13.8052             0.0160
   13.8489             0.0167
   13.8926             0.0175
   13.9363             0.0184
   13.9799             0.0192
   14.0236             0.0200
   14.0673             0.0209
   14.1110             0.0217
   14.1547             0.0225
   14.1984             0.0231
   14.2421             0.0234
   14.2858             0.0233
   14.3294             0.0220
   14.3731             0.0183
   14.4168             0.0070
   14.4605             0.0530
   14.5042             0.1542
   14.5479             0.1421
   14.5916             0.0982
   14.6353             0.0910
   14.6789             0.0915
   14.7226             0.0957
   14.7663             0.1026
   14.8100             0.1122
   14.8537             0.1250
   14.8974             0.1420
   14.9411             0.1650
   14.9848             0.1976
   15.0284             0.2469
   15.0721             0.3302
   15.1158             0.5051
   15.1595             1.2091
   15.2032             0.2001
   15.2469             0.7662
   15.2906             0.3132
   15.3343             0.6027
   15.3779             0.3492
   15.4216             0.2603
   15.4653             0.2107
   15.5090             0.1782
   15.5527             0.1550
   15.5964             0.1376
   15.6401             0.1241
   15.6838             0.1132
   15.7274             0.1042
   15.7711             0.0968
   15.8148             0.0904
   15.8585             0.0850
   15.9022             0.0802
   15.9459             0.0761
   15.9896             0.0724
   16.0333             0.0691
   16.0769             0.0662
   16.1206             0.0636
   16.1643             0.0612
   16.2080             0.0590
   16.2517             0.0570
   16.2954             0.0552
   16.3391             0.0535
   16.3827             0.0519
   16.4264             0.0505
   16.4701             0.0492
   16.5138             0.0479
   16.5575             0.0468
   16.6012             0.0457
   16.6449             0.0446
   16.6886             0.0437
   16.7322             0.0428
   16.7759             0.0419
   16.8196             0.0411
   16.8633             0.0404
   16.9070             0.0397
   16.9507             0.0390
   16.9944             0.0383
   17.0381             0.0377
   17.0817             0.0371
   17.1254             0.0366
   17.1691             0.0360
   17.2128             0.0355
   17.2565             0.0350
   17.3002             0.0345
   17.3439             0.0341
   17.3876             0.0337
   17.4312             0.0332
   17.4749             0.0328
   17.5186             0.0325
   17.5623             0.0321
   17.6060             0.0317
   17.6497             0.0314
   17.6934             0.0311
   17.7371             0.0308
   17.7807             0.0304
   17.8244             0.0301
   17.8681             0.0299
   17.9118             0.0296
   17.9555             0.0293
   17.9992             0.0291
   18.0429             0.0288
   18.0866             0.0286
   18.1302             0.0283
   18.1739             0.0281
   18.2176             0.0279
   18.2613             0.0277
   18.3050             0.0274
   18.3487             0.0272
   18.3924             0.0270
   18.4361             0.0269
   18.4797             0.0267
   18.5234             0.0265
   18.5671             0.0263
   18.6108             0.0261
   18.6545             0.0260
   18.6982             0.0258
   18.7419             0.0256
   18.7856             0.0255
   18.8292             0.0253
   18.8729             0.0252
   18.9166             0.0250
   18.9603             0.0249
   19.0040             0.0247
   19.0477             0.0246
   19.0914             0.0245
   19.1351             0.0243
   19.1787             0.0242
   19.2224             0.0241
   19.2661             0.0240
   19.3098             0.0239
   19.3535             0.0237
   19.3972             0.0236
   19.4409             0.0235
   19.4846             0.0234
   19.5282             0.0233
   19.5719             0.0232
   19.6156             0.0231
   19.6593             0.0230
   19.7030             0.0229
   19.7467             0.0228
   19.7904             0.0227
   19.8340             0.0226
   19.8777             0.0225
   19.9214             0.0224
   19.9651             0.0223

# short time
# energy [eV]       Int. [arb. u.]
    0.0000             0.0000
    1.4588             0.0400
    2.9176             0.0151
    4.3765             0.0427
    5.8353             0.1738
    7.2941             0.2754
    8.7529             0.0772
   10.2118             0.2640
   11.6706             0.1791
   13.1294             0.2894
   14.5882             0.2404
   16.0471             0.1601
   17.5059             0.2742
   18.9647             0.0837
