# Supplementary material for: Super-resolution techniques to simulate electronic spectra of large molecular systems
Source: Nat Commun. 2024 Sep 12;15:8001. doi: 10.1038/s41467-024-52368-5 (PMC11393058; doi:10.1038/s41467-024-52368-5)
Supplement: Supplementary file 6 — Source Data [file 41467_2024_52368_MOESM6_ESM.zip › figure_1c.txt]

# DATA POINTS FOR FIGURE 1c MAIN ARTICLE

# exact
# energy [eV]       Int. [arb. u.]
    0.0000             0.0000
    0.0437             0.0005
    0.0874             0.0007
    0.1311             0.0007
    0.1748             0.0009
    0.2184             0.0008
    0.2621             0.0007
    0.3058             0.0009
    0.3495             0.0006
    0.3932             0.0005
    0.4369             0.0003
    0.4806             0.0003
    0.5243             0.0005
    0.5680             0.0009
    0.6117             0.0008
    0.6553             0.0014
    0.6990             0.0017
    0.7427             0.0024
    0.7864             0.0029
    0.8301             0.0031
    0.8738             0.0036
    0.9175             0.0049
    0.9612             0.0056
    1.0049             0.0064
    1.0485             0.0055
    1.0922             0.0074
    1.1359             0.0113
    1.1796             0.0071
    1.2233             0.0039
    1.2670             0.0046
    1.3107             0.0039
    1.3544             0.0054
    1.3981             0.0163
    1.4418             0.0201
    1.4854             0.0075
    1.5291             0.0184
    1.5728             0.0345
    1.6165             0.0063
    1.6602             0.0271
    1.7039             0.0629
    1.7476             0.0470
    1.7913             0.0996
    1.8350             0.1280
    1.8786             0.0974
    1.9223             0.1664
    1.9660             1.1852
    2.0097             0.3184
    2.0534             0.0366
    2.0971             0.0023
    2.1408             0.0575
    2.1845             0.0320
    2.2282             0.0290
    2.2718             0.0073
    2.3155             0.0456
    2.3592             0.0315
    2.4029             0.0039
    2.4466             0.0084
    2.4903             0.0423
    2.5340             0.0411
    2.5777             0.0184
    2.6214             0.0786
    2.6651             0.0459
    2.7087             0.0642
    2.7524             0.0298
    2.7961             0.0030
    2.8398             0.0772
    2.8835             0.0620
    2.9272             0.0881
    2.9709             0.0793
    3.0146             0.0849
    3.0583             0.1595
    3.1019             0.1608
    3.1456             0.1169
    3.1893             0.0582
    3.2330             0.1584
    3.2767             0.1339
    3.3204             0.3226
    3.3641             0.7856
    3.4078             0.2922
    3.4515             0.9498
    3.4952             0.3669
    3.5388             0.2119
    3.5825             0.3226
    3.6262             0.1732
    3.6699             0.0426
    3.7136             0.0135
    3.7573             0.7685
    3.8010             0.2317
    3.8447             0.2283
    3.8884             0.0127
    3.9320             0.0377
    3.9757             0.2338
    4.0194             0.1679
    4.0631             0.2069
    4.1068             0.0179
    4.1505             0.0068
    4.1942             0.0105
    4.2379             0.1092
    4.2816             0.0158
    4.3253             0.0269
    4.3689             0.1001
    4.4126             0.0447
    4.4563             0.0242
    4.5000             0.0831
    4.5437             0.1092
    4.5874             0.0248
    4.6311             0.0817
    4.6748             0.1264
    4.7185             0.0203
    4.7621             0.1214
    4.8058             0.1240
    4.8495             0.1175
    4.8932             0.1852
    4.9369             0.0370
    4.9806             0.1518
    5.0243             0.3078
    5.0680             0.2810
    5.1117             0.2210
    5.1554             0.1593
    5.1990             0.0715
    5.2427             0.2628
    5.2864             0.2936
    5.3301             0.6063
    5.3738             1.2230
    5.4175             1.5182
    5.4612             0.8278
    5.5049             0.5522
    5.5486             0.4214
    5.5922             0.3521
    5.6359             0.0874
    5.6796             0.1968
    5.7233             0.1051
    5.7670             0.1380
    5.8107             0.3242
    5.8544             0.1888
    5.8981             0.0325
    5.9418             0.1897
    5.9854             0.2976
    6.0291             0.1983
    6.0728             0.1861
    6.1165             0.0965
    6.1602             0.0242
    6.2039             0.1696
    6.2476             0.3040
    6.2913             0.1866
    6.3350             0.2346
    6.3787             0.3090
    6.4223             0.1725
    6.4660             0.3420
    6.5097             0.3198
    6.5534             0.0353
    6.5971             0.1285
    6.6408             0.0338
    6.6845             0.1120
    6.7282             0.0359
    6.7719             0.2627
    6.8155             0.0487
    6.8592             0.1469
    6.9029             0.2264
    6.9466             0.5853
    6.9903             0.3468
    7.0340             0.0406
    7.0777             0.3727
    7.1214             0.1925
    7.1651             0.6597
    7.2088             0.0560
    7.2524             0.2554
    7.2961             0.6889
    7.3398             0.5046
    7.3835             0.3116
    7.4272             0.0547
    7.4709             0.3674
    7.5146             0.2189
    7.5583             0.3729
    7.6020             0.2421
    7.6456             0.5737
    7.6893             0.3649
    7.7330             0.5551
    7.7767             0.0950
    7.8204             0.0911
    7.8641             0.0955
    7.9078             0.1225
    7.9515             0.1922
    7.9952             0.4552
    8.0389             0.1607
    8.0825             0.0563
    8.1262             0.2959
    8.1699             0.4016
    8.2136             0.5464
    8.2573             0.2213
    8.3010             0.6110
    8.3447             0.5245
    8.3884             0.5490
    8.4321             0.7182
    8.4757             0.3211
    8.5194             0.2977
    8.5631             0.2643
    8.6068             0.1283
    8.6505             0.5058
    8.6942             0.1565
    8.7379             0.3235
    8.7816             0.0236
    8.8253             0.2393
    8.8690             0.2379
    8.9126             0.1706
    8.9563             0.1642
    9.0000             0.0670
    9.0437             0.2896
    9.0874             0.3956
    9.1311             0.0563
    9.1748             0.3726
    9.2185             0.4551
    9.2622             0.2064
    9.3058             0.2865
    9.3495             0.1904
    9.3932             0.1368
    9.4369             0.2270
    9.4806             0.0959
    9.5243             0.2521
    9.5680             0.3361
    9.6117             0.0395
    9.6554             0.3306
    9.6990             0.1431
    9.7427             0.1557
    9.7864             0.1345
    9.8301             0.2702
    9.8738             0.0435
    9.9175             0.0491
    9.9612             0.0046
   10.0049             0.0372
   10.0486             0.2965
   10.0923             0.1134
   10.1359             0.3202
   10.1796             0.2317
   10.2233             0.3516
   10.2670             0.1017
   10.3107             0.0372
   10.3544             0.0527
   10.3981             0.3616
   10.4418             0.0607
   10.4855             0.3778
   10.5291             0.0640
   10.5728             0.3995
   10.6165             0.3047
   10.6602             0.1010
   10.7039             0.3364
   10.7476             0.2395
   10.7913             0.2545
   10.8350             0.3337
   10.8787             0.5715
   10.9224             0.5054
   10.9660             0.6373
   11.0097             0.3690
   11.0534             0.0819
   11.0971             0.1954
   11.1408             0.1650
   11.1845             0.2888
   11.2282             0.1880
   11.2719             0.2912
   11.3156             0.0897
   11.3592             0.3088
   11.4029             0.1282
   11.4466             0.0558
   11.4903             0.4136
   11.5340             0.2008
   11.5777             0.0477
   11.6214             0.3571
   11.6651             0.0415
   11.7088             0.1076
   11.7525             0.0337
   11.7961             0.1313
   11.8398             0.0528
   11.8835             0.0937
   11.9272             0.1144
   11.9709             0.0668
   12.0146             0.2251
   12.0583             0.0153
   12.1020             0.1357
   12.1457             0.3523
   12.1893             0.1195
   12.2330             0.1559
   12.2767             0.2660
   12.3204             0.6285
   12.3641             0.0895
   12.4078             0.0186
   12.4515             0.2672
   12.4952             0.0236
   12.5389             0.2818
   12.5825             0.5848
   12.6262             0.4180
   12.6699             0.2088
   12.7136             0.0541
   12.7573             0.2539
   12.8010             0.5427
   12.8447             0.3111
   12.8884             0.4008
   12.9321             0.4493
   12.9758             0.4733
   13.0194             0.0670
   13.0631             0.2654
   13.1068             0.0576
   13.1505             0.2637
   13.1942             0.3048
   13.2379             0.0141
   13.2816             0.1042
   13.3253             0.1391
   13.3690             0.0585
   13.4126             0.2854
   13.4563             0.0987
   13.5000             0.3255
   13.5437             0.3088
   13.5874             0.1920
   13.6311             0.1610
   13.6748             0.0067
   13.7185             0.2448
   13.7622             0.2266
   13.8059             0.2259
   13.8495             0.1723
   13.8932             0.3146
   13.9369             0.3963
   13.9806             0.3209
   14.0243             0.2895
   14.0680             0.2257
   14.1117             0.2626
   14.1554             0.9053
   14.1991             0.8372
   14.2427             0.8377
   14.2864             0.3995
   14.3301             0.2660
   14.3738             0.0606
   14.4175             0.0948
   14.4612             0.4172
   14.5049             0.5780
   14.5486             0.1522
   14.5923             0.0428
   14.6360             0.0244
   14.6796             0.1654
   14.7233             0.0526
   14.7670             0.1895
   14.8107             0.7968
   14.8544             0.4491
   14.8981             0.0894
   14.9418             0.0904
   14.9855             0.1637
   15.0292             0.0089
   15.0728             0.3706
   15.1165             0.8424
   15.1602             1.0413
   15.2039             0.3232
   15.2476             0.3546
   15.2913             0.0717
   15.3350             0.7779
   15.3787             0.1204
   15.4224             0.1256
   15.4661             0.0228
   15.5097             0.3643
   15.5534             0.6239
   15.5971             1.0010
   15.6408             0.7906
   15.6845             1.1764
   15.7282             1.0793
   15.7719             0.3624
   15.8156             0.9681
   15.8593             0.7280
   15.9029             0.8574
   15.9466             0.7834
   15.9903             1.0638
   16.0340             0.5581
   16.0777             0.6137
   16.1214             0.7882
   16.1651             0.8940
   16.2088             0.9486
   16.2525             0.9795
   16.2961             0.8377
   16.3398             0.4100
   16.3835             0.5109
   16.4272             0.4187
   16.4709             0.4859
   16.5146             0.7712
   16.5583             0.7484
   16.6020             0.3210
   16.6457             0.2341
   16.6894             0.3900
   16.7330             0.7320
   16.7767             0.5829
   16.8204             0.6635
   16.8641             0.4818
   16.9078             0.3892
   16.9515             0.5176
   16.9952             0.8042
   17.0389             0.8825
   17.0826             0.9143
   17.1262             0.4034
   17.1699             0.1554
   17.2136             0.3969
   17.2573             0.7024
   17.3010             0.3938
   17.3447             0.0341
   17.3884             0.7341
   17.4321             0.5523
   17.4758             0.2709
   17.5195             0.2791
   17.5631             0.3426
   17.6068             0.1297
   17.6505             0.1974
   17.6942             0.4733
   17.7379             0.5325
   17.7816             0.2067
   17.8253             0.3250
   17.8690             0.1176
   17.9127             0.1825
   17.9563             0.0655
   18.0000             0.1084
   18.0437             0.5466
   18.0874             0.4524
   18.1311             0.6265
   18.1748             0.2573
   18.2185             0.4739
   18.2622             0.0532
   18.3059             0.0242
   18.3496             0.0620
   18.3932             0.0574
   18.4369             0.0098
   18.4806             0.2804
   18.5243             0.0585
   18.5680             0.1963
   18.6117             0.2135
   18.6554             0.2784
   18.6991             0.4210
   18.7428             0.1141
   18.7864             0.4125
   18.8301             0.1661
   18.8738             0.1460
   18.9175             0.0403
   18.9612             0.0416
   19.0049             0.0585
   19.0486             0.0032
   19.0923             0.1028
   19.1360             0.1185
   19.1797             0.0810
   19.2233             0.2616
   19.2670             0.0583
   19.3107             0.0155
   19.3544             0.2864
   19.3981             0.1469
   19.4418             0.1158
   19.4855             0.0155
   19.5292             0.2055
   19.5729             0.2301
   19.6165             0.1219
   19.6602             0.2535
   19.7039             0.2231
   19.7476             0.4083
   19.7913             0.2393
   19.8350             0.2381
   19.8787             0.1755
   19.9224             0.0456
   19.9661             0.0010

# SMA
# energy [eV]       Int. [arb. u.]
    0.0000             0.0000
    0.0437             0.0001
    0.0874             0.0004
    0.1311             0.0005
    0.1747             0.0005
    0.2184             0.0005
    0.2621             0.0005
    0.3058             0.0005
    0.3495             0.0005
    0.3932             0.0006
    0.4369             0.0002
    0.4806             0.0002
    0.5242             0.0000
    0.5679             0.0001
    0.6116             0.0002
    0.6553             0.0003
    0.6990             0.0005
    0.7427             0.0008
    0.7864             0.0011
    0.8301             0.0016
    0.8737             0.0021
    0.9174             0.0029
    0.9611             0.0038
    1.0048             0.0049
    1.0485             0.0053
    1.0922             0.0076
    1.1359             0.0104
    1.1796             0.0157
    1.2232             0.0036
    1.2669             0.0332
    1.3106             0.0001
    1.3543             0.0171
    1.3980             0.0209
    1.4417             0.0628
    1.4854             0.0228
    1.5291             0.1414
    1.5727             0.2531
    1.6164             0.0048
    1.6601             0.1791
    1.7038             0.1042
    1.7475             0.0029
    1.7912             0.0295
    1.8349             0.1161
    1.8786             0.1039
    1.9222             0.0413
    1.9659             0.0312
    2.0096             0.0642
    2.0533             0.0369
    2.0970             0.1381
    2.1407             0.2093
    2.1844             0.1823
    2.2281             0.2548
    2.2717             0.2967
    2.3154             0.5872
    2.3591             1.0453
    2.4028             0.4526
    2.4465             1.0313
    2.4902             0.3910
    2.5339             0.1074
    2.5776             0.2645
    2.6212             0.2674
    2.6649             0.1549
    2.7086             0.0614
    2.7523             0.2823
    2.7960             0.1522
    2.8397             0.0717
    2.8834             0.1305
    2.9271             0.0216
    2.9707             0.1144
    3.0144             0.1331
    3.0581             0.0857
    3.1018             0.1116
    3.1455             0.1714
    3.1892             0.1399
    3.2329             0.0741
    3.2765             0.1206
    3.3202             0.0877
    3.3639             0.2764
    3.4076             0.1127
    3.4513             0.0602
    3.4950             0.0338
    3.5387             0.0098
    3.5824             0.1963
    3.6260             0.1335
    3.6697             0.1784
    3.7134             0.0080
    3.7571             0.0712
    3.8008             0.0573
    3.8445             0.5217
    3.8882             1.0086
    3.9319             0.1117
    3.9755             0.3445
    4.0192             0.0745
    4.0629             0.1328
    4.1066             0.2825
    4.1503             0.0769
    4.1940             0.0773
    4.2377             0.2409
    4.2814             0.0394
    4.3250             0.0867
    4.3687             0.2006
    4.4124             0.1837
    4.4561             0.1627
    4.4998             0.0279
    4.5435             0.2582
    4.5872             0.1589
    4.6309             0.1981
    4.6745             0.3771
    4.7182             0.1600
    4.7619             0.1116
    4.8056             0.2904
    4.8493             0.5747
    4.8930             0.2604
    4.9367             0.0444
    4.9804             0.0790
    5.0240             0.2721
    5.0677             0.2244
    5.1114             0.2506
    5.1551             0.2380
    5.1988             0.0439
    5.2425             0.3585
    5.2862             0.1675
    5.3299             0.4082
    5.3735             0.4486
    5.4172             0.2456
    5.4609             0.1008
    5.5046             0.1153
    5.5483             0.0100
    5.5920             0.0102
    5.6357             0.0665
    5.6794             0.1701
    5.7230             0.1596
    5.7667             0.0367
    5.8104             0.1288
    5.8541             0.0136
    5.8978             0.0173
    5.9415             0.2054
    5.9852             0.0344
    6.0289             0.0835
    6.0725             0.0302
    6.1162             0.0898
    6.1599             0.2957
    6.2036             0.2340
    6.2473             0.1231
    6.2910             0.0010
    6.3347             0.0903
    6.3784             0.1943
    6.4220             0.2416
    6.4657             0.0022
    6.5094             0.1672
    6.5531             0.2102
    6.5968             0.1045
    6.6405             0.0754
    6.6842             0.1008
    6.7278             0.0279
    6.7715             0.1110
    6.8152             0.3150
    6.8589             0.0684
    6.9026             0.0956
    6.9463             0.0742
    6.9900             0.1474
    7.0337             0.0311
    7.0773             0.0642
    7.1210             0.1014
    7.1647             0.0438
    7.2084             0.1120
    7.2521             0.0089
    7.2958             0.0720
    7.3395             0.0717
    7.3832             0.0007
    7.4268             0.0583
    7.4705             0.0420
    7.5142             0.0050
    7.5579             0.0085
    7.6016             0.0133
    7.6453             0.0277
    7.6890             0.0969
    7.7327             0.0747
    7.7763             0.0399
    7.8200             0.0545
    7.8637             0.0637
    7.9074             0.0306
    7.9511             0.0540
    7.9948             0.0268
    8.0385             0.1236
    8.0822             0.0520
    8.1258             0.0107
    8.1695             0.0972
    8.2132             0.0811
    8.2569             0.0658
    8.3006             0.0094
    8.3443             0.0346
    8.3880             0.0374
    8.4317             0.1116
    8.4753             0.2896
    8.5190             0.1466
    8.5627             0.0389
    8.6064             0.0616
    8.6501             0.1173
    8.6938             0.0885
    8.7375             0.0864
    8.7812             0.0754
    8.8248             0.0793
    8.8685             0.0812
    8.9122             0.0376
    8.9559             0.1500
    8.9996             0.0320
    9.0433             0.1872
    9.0870             0.0360
    9.1307             0.0903
    9.1743             0.0459
    9.2180             0.0844
    9.2617             0.0023
    9.3054             0.0343
    9.3491             0.1203
    9.3928             0.0392
    9.4365             0.0192
    9.4802             0.0023
    9.5238             0.0126
    9.5675             0.0005
    9.6112             0.0741
    9.6549             0.0290
    9.6986             0.0382
    9.7423             0.0398
    9.7860             0.0155
    9.8296             0.0103
    9.8733             0.0050
    9.9170             0.0634
    9.9607             0.0426
   10.0044             0.0008
   10.0481             0.0071
   10.0918             0.0035
   10.1355             0.0158
   10.1791             0.0424
   10.2228             0.0298
   10.2665             0.0418
   10.3102             0.0989
   10.3539             0.0213
   10.3976             0.0818
   10.4413             0.0063
   10.4850             0.0020
   10.5286             0.0367
   10.5723             0.0290
   10.6160             0.1374
   10.6597             0.0039
   10.7034             0.0635
   10.7471             0.0396
   10.7908             0.0925
   10.8345             0.0892
   10.8781             0.0878
   10.9218             0.1746
   10.9655             0.0255
   11.0092             0.1147
   11.0529             0.0934
   11.0966             0.0623
   11.1403             0.0125
   11.1840             0.0478
   11.2276             0.1726
   11.2713             0.0219
   11.3150             0.1246
   11.3587             0.1803
   11.4024             0.0915
   11.4461             0.0088
   11.4898             0.2016
   11.5335             0.0842
   11.5771             0.0186
   11.6208             0.1143
   11.6645             0.0037
   11.7082             0.0354
   11.7519             0.1025
   11.7956             0.0535
   11.8393             0.0868
   11.8830             0.0029
   11.9266             0.0216
   11.9703             0.0315
   12.0140             0.1530
   12.0577             0.0102
   12.1014             0.0806
   12.1451             0.0356
   12.1888             0.0180
   12.2325             0.1056
   12.2761             0.0256
   12.3198             0.0910
   12.3635             0.0580
   12.4072             0.0523
   12.4509             0.0687
   12.4946             0.1277
   12.5383             0.2307
   12.5820             0.1192
   12.6256             0.0893
   12.6693             0.1490
   12.7130             0.0264
   12.7567             0.0649
   12.8004             0.0051
   12.8441             0.1611
   12.8878             0.1787
   12.9315             0.1135
   12.9751             0.1180
   13.0188             0.2928
   13.0625             0.1877
   13.1062             0.1526
   13.1499             0.1885
   13.1936             0.2020
   13.2373             0.0528
   13.2809             0.1337
   13.3246             0.0257
   13.3683             0.0459
   13.4120             0.0545
   13.4557             0.0185
   13.4994             0.0401
   13.5431             0.0241
   13.5868             0.1108
   13.6304             0.2131
   13.6741             0.0649
   13.7178             0.0933
   13.7615             0.0318
   13.8052             0.0239
   13.8489             0.1061
   13.8926             0.2030
   13.9363             0.0062
   13.9799             0.0125
   14.0236             0.0746
   14.0673             0.0893
   14.1110             0.1564
   14.1547             0.3513
   14.1984             0.1179
   14.2421             0.0624
   14.2858             0.0909
   14.3294             0.1253
   14.3731             0.0390
   14.4168             0.0708
   14.4605             0.1382
   14.5042             0.0979
   14.5479             0.0060
   14.5916             0.1026
   14.6353             0.0290
   14.6789             0.0346
   14.7226             0.0582
   14.7663             0.0466
   14.8100             0.1133
   14.8537             0.0760
   14.8974             0.2758
   14.9411             0.1047
   14.9848             0.1463
   15.0284             0.0457
   15.0721             0.0786
   15.1158             0.2424
   15.1595             0.2004
   15.2032             0.1139
   15.2469             0.0573
   15.2906             0.0885
   15.3343             0.0768
   15.3779             0.0268
   15.4216             0.0138
   15.4653             0.0302
   15.5090             0.1112
   15.5527             0.1006
   15.5964             0.1533
   15.6401             0.0319
   15.6838             0.0454
   15.7274             0.0175
   15.7711             0.0564
   15.8148             0.0501
   15.8585             0.0769
   15.9022             0.0154
   15.9459             0.0407
   15.9896             0.0191
   16.0333             0.0187
   16.0769             0.0363
   16.1206             0.0312
   16.1643             0.0163
   16.2080             0.0077
   16.2517             0.0289
   16.2954             0.1540
   16.3391             0.0515
   16.3827             0.0422
   16.4264             0.0226
   16.4701             0.0176
   16.5138             0.0101
   16.5575             0.0098
   16.6012             0.0114
   16.6449             0.1379
   16.6886             0.0760
   16.7322             0.0465
   16.7759             0.0607
   16.8196             0.0614
   16.8633             0.0829
   16.9070             0.0429
   16.9507             0.0071
   16.9944             0.1272
   17.0381             0.0284
   17.0817             0.0263
   17.1254             0.0289
   17.1691             0.0274
   17.2128             0.0092
   17.2565             0.0094
   17.3002             0.0418
   17.3439             0.0019
   17.3876             0.0149
   17.4312             0.0339
   17.4749             0.0102
   17.5186             0.0069
   17.5623             0.0049
   17.6060             0.0056
   17.6497             0.0140
   17.6934             0.0048
   17.7371             0.0022
   17.7807             0.0729
   17.8244             0.0184
   17.8681             0.0308
   17.9118             0.0347
   17.9555             0.0014
   17.9992             0.0705
   18.0429             0.0014
   18.0866             0.1126
   18.1302             0.0555
   18.1739             0.0666
   18.2176             0.1011
   18.2613             0.0652
   18.3050             0.0595
   18.3487             0.0748
   18.3924             0.0668
   18.4361             0.0590
   18.4797             0.0528
   18.5234             0.0487
   18.5671             0.0457
   18.6108             0.0433
   18.6545             0.0413
   18.6982             0.0397
   18.7419             0.0383
   18.7856             0.0371
   18.8292             0.0361
   18.8729             0.0351
   18.9166             0.0343
   18.9603             0.0336
   19.0040             0.0329
   19.0477             0.0323
   19.0914             0.0318
   19.1351             0.0313
   19.1787             0.0308
   19.2224             0.0304
   19.2661             0.0300
   19.3098             0.0296
   19.3535             0.0292
   19.3972             0.0289
   19.4409             0.0286
   19.4846             0.0283
   19.5282             0.0280
   19.5719             0.0278
   19.6156             0.0275
   19.6593             0.0273
   19.7030             0.0270
   19.7467             0.0268
   19.7904             0.0266
   19.8340             0.0264
   19.8777             0.0262
   19.9214             0.0260
   19.9651             0.0259
