# Supplementary material for: Super-resolution techniques to simulate electronic spectra of large molecular systems
Source: Nat Commun. 2024 Sep 12;15:8001. doi: 10.1038/s41467-024-52368-5 (PMC11393058; doi:10.1038/s41467-024-52368-5)
Supplement: Supplementary file 6 — Source Data [file 41467_2024_52368_MOESM6_ESM.zip › figure_1d.txt]

# DATA POINTS FOR FIGURE 1d MAIN ARTICLE

# exact
# energy [eV]       Int. [arb. u.]
    0.0000             0.0000
    0.0437             0.0005
    0.0874             0.0007
    0.1311             0.0007
    0.1748             0.0009
    0.2184             0.0008
    0.2621             0.0007
    0.3058             0.0009
    0.3495             0.0006
    0.3932             0.0005
    0.4369             0.0003
    0.4806             0.0003
    0.5243             0.0005
    0.5680             0.0009
    0.6117             0.0008
    0.6553             0.0014
    0.6990             0.0017
    0.7427             0.0024
    0.7864             0.0029
    0.8301             0.0031
    0.8738             0.0036
    0.9175             0.0049
    0.9612             0.0056
    1.0049             0.0064
    1.0485             0.0055
    1.0922             0.0074
    1.1359             0.0113
    1.1796             0.0071
    1.2233             0.0039
    1.2670             0.0046
    1.3107             0.0039
    1.3544             0.0054
    1.3981             0.0163
    1.4418             0.0201
    1.4854             0.0075
    1.5291             0.0184
    1.5728             0.0345
    1.6165             0.0063
    1.6602             0.0271
    1.7039             0.0629
    1.7476             0.0470
    1.7913             0.0996
    1.8350             0.1280
    1.8786             0.0974
    1.9223             0.1664
    1.9660             1.1852
    2.0097             0.3184
    2.0534             0.0366
    2.0971             0.0023
    2.1408             0.0575
    2.1845             0.0320
    2.2282             0.0290
    2.2718             0.0073
    2.3155             0.0456
    2.3592             0.0315
    2.4029             0.0039
    2.4466             0.0084
    2.4903             0.0423
    2.5340             0.0411
    2.5777             0.0184
    2.6214             0.0786
    2.6651             0.0459
    2.7087             0.0642
    2.7524             0.0298
    2.7961             0.0030
    2.8398             0.0772
    2.8835             0.0620
    2.9272             0.0881
    2.9709             0.0793
    3.0146             0.0849
    3.0583             0.1595
    3.1019             0.1608
    3.1456             0.1169
    3.1893             0.0582
    3.2330             0.1584
    3.2767             0.1339
    3.3204             0.3226
    3.3641             0.7856
    3.4078             0.2922
    3.4515             0.9498
    3.4952             0.3669
    3.5388             0.2119
    3.5825             0.3226
    3.6262             0.1732
    3.6699             0.0426
    3.7136             0.0135
    3.7573             0.7685
    3.8010             0.2317
    3.8447             0.2283
    3.8884             0.0127
    3.9320             0.0377
    3.9757             0.2338
    4.0194             0.1679
    4.0631             0.2069
    4.1068             0.0179
    4.1505             0.0068
    4.1942             0.0105
    4.2379             0.1092
    4.2816             0.0158
    4.3253             0.0269
    4.3689             0.1001
    4.4126             0.0447
    4.4563             0.0242
    4.5000             0.0831
    4.5437             0.1092
    4.5874             0.0248
    4.6311             0.0817
    4.6748             0.1264
    4.7185             0.0203
    4.7621             0.1214
    4.8058             0.1240
    4.8495             0.1175
    4.8932             0.1852
    4.9369             0.0370
    4.9806             0.1518
    5.0243             0.3078
    5.0680             0.2810
    5.1117             0.2210
    5.1554             0.1593
    5.1990             0.0715
    5.2427             0.2628
    5.2864             0.2936
    5.3301             0.6063
    5.3738             1.2230
    5.4175             1.5182
    5.4612             0.8278
    5.5049             0.5522
    5.5486             0.4214
    5.5922             0.3521
    5.6359             0.0874
    5.6796             0.1968
    5.7233             0.1051
    5.7670             0.1380
    5.8107             0.3242
    5.8544             0.1888
    5.8981             0.0325
    5.9418             0.1897
    5.9854             0.2976
    6.0291             0.1983
    6.0728             0.1861
    6.1165             0.0965
    6.1602             0.0242
    6.2039             0.1696
    6.2476             0.3040
    6.2913             0.1866
    6.3350             0.2346
    6.3787             0.3090
    6.4223             0.1725
    6.4660             0.3420
    6.5097             0.3198
    6.5534             0.0353
    6.5971             0.1285
    6.6408             0.0338
    6.6845             0.1120
    6.7282             0.0359
    6.7719             0.2627
    6.8155             0.0487
    6.8592             0.1469
    6.9029             0.2264
    6.9466             0.5853
    6.9903             0.3468
    7.0340             0.0406
    7.0777             0.3727
    7.1214             0.1925
    7.1651             0.6597
    7.2088             0.0560
    7.2524             0.2554
    7.2961             0.6889
    7.3398             0.5046
    7.3835             0.3116
    7.4272             0.0547
    7.4709             0.3674
    7.5146             0.2189
    7.5583             0.3729
    7.6020             0.2421
    7.6456             0.5737
    7.6893             0.3649
    7.7330             0.5551
    7.7767             0.0950
    7.8204             0.0911
    7.8641             0.0955
    7.9078             0.1225
    7.9515             0.1922
    7.9952             0.4552
    8.0389             0.1607
    8.0825             0.0563
    8.1262             0.2959
    8.1699             0.4016
    8.2136             0.5464
    8.2573             0.2213
    8.3010             0.6110
    8.3447             0.5245
    8.3884             0.5490
    8.4321             0.7182
    8.4757             0.3211
    8.5194             0.2977
    8.5631             0.2643
    8.6068             0.1283
    8.6505             0.5058
    8.6942             0.1565
    8.7379             0.3235
    8.7816             0.0236
    8.8253             0.2393
    8.8690             0.2379
    8.9126             0.1706
    8.9563             0.1642
    9.0000             0.0670
    9.0437             0.2896
    9.0874             0.3956
    9.1311             0.0563
    9.1748             0.3726
    9.2185             0.4551
    9.2622             0.2064
    9.3058             0.2865
    9.3495             0.1904
    9.3932             0.1368
    9.4369             0.2270
    9.4806             0.0959
    9.5243             0.2521
    9.5680             0.3361
    9.6117             0.0395
    9.6554             0.3306
    9.6990             0.1431
    9.7427             0.1557
    9.7864             0.1345
    9.8301             0.2702
    9.8738             0.0435
    9.9175             0.0491
    9.9612             0.0046
   10.0049             0.0372
   10.0486             0.2965
   10.0923             0.1134
   10.1359             0.3202
   10.1796             0.2317
   10.2233             0.3516
   10.2670             0.1017
   10.3107             0.0372
   10.3544             0.0527
   10.3981             0.3616
   10.4418             0.0607
   10.4855             0.3778
   10.5291             0.0640
   10.5728             0.3995
   10.6165             0.3047
   10.6602             0.1010
   10.7039             0.3364
   10.7476             0.2395
   10.7913             0.2545
   10.8350             0.3337
   10.8787             0.5715
   10.9224             0.5054
   10.9660             0.6373
   11.0097             0.3690
   11.0534             0.0819
   11.0971             0.1954
   11.1408             0.1650
   11.1845             0.2888
   11.2282             0.1880
   11.2719             0.2912
   11.3156             0.0897
   11.3592             0.3088
   11.4029             0.1282
   11.4466             0.0558
   11.4903             0.4136
   11.5340             0.2008
   11.5777             0.0477
   11.6214             0.3571
   11.6651             0.0415
   11.7088             0.1076
   11.7525             0.0337
   11.7961             0.1313
   11.8398             0.0528
   11.8835             0.0937
   11.9272             0.1144
   11.9709             0.0668
   12.0146             0.2251
   12.0583             0.0153
   12.1020             0.1357
   12.1457             0.3523
   12.1893             0.1195
   12.2330             0.1559
   12.2767             0.2660
   12.3204             0.6285
   12.3641             0.0895
   12.4078             0.0186
   12.4515             0.2672
   12.4952             0.0236
   12.5389             0.2818
   12.5825             0.5848
   12.6262             0.4180
   12.6699             0.2088
   12.7136             0.0541
   12.7573             0.2539
   12.8010             0.5427
   12.8447             0.3111
   12.8884             0.4008
   12.9321             0.4493
   12.9758             0.4733
   13.0194             0.0670
   13.0631             0.2654
   13.1068             0.0576
   13.1505             0.2637
   13.1942             0.3048
   13.2379             0.0141
   13.2816             0.1042
   13.3253             0.1391
   13.3690             0.0585
   13.4126             0.2854
   13.4563             0.0987
   13.5000             0.3255
   13.5437             0.3088
   13.5874             0.1920
   13.6311             0.1610
   13.6748             0.0067
   13.7185             0.2448
   13.7622             0.2266
   13.8059             0.2259
   13.8495             0.1723
   13.8932             0.3146
   13.9369             0.3963
   13.9806             0.3209
   14.0243             0.2895
   14.0680             0.2257
   14.1117             0.2626
   14.1554             0.9053
   14.1991             0.8372
   14.2427             0.8377
   14.2864             0.3995
   14.3301             0.2660
   14.3738             0.0606
   14.4175             0.0948
   14.4612             0.4172
   14.5049             0.5780
   14.5486             0.1522
   14.5923             0.0428
   14.6360             0.0244
   14.6796             0.1654
   14.7233             0.0526
   14.7670             0.1895
   14.8107             0.7968
   14.8544             0.4491
   14.8981             0.0894
   14.9418             0.0904
   14.9855             0.1637
   15.0292             0.0089
   15.0728             0.3706
   15.1165             0.8424
   15.1602             1.0413
   15.2039             0.3232
   15.2476             0.3546
   15.2913             0.0717
   15.3350             0.7779
   15.3787             0.1204
   15.4224             0.1256
   15.4661             0.0228
   15.5097             0.3643
   15.5534             0.6239
   15.5971             1.0010
   15.6408             0.7906
   15.6845             1.1764
   15.7282             1.0793
   15.7719             0.3624
   15.8156             0.9681
   15.8593             0.7280
   15.9029             0.8574
   15.9466             0.7834
   15.9903             1.0638
   16.0340             0.5581
   16.0777             0.6137
   16.1214             0.7882
   16.1651             0.8940
   16.2088             0.9486
   16.2525             0.9795
   16.2961             0.8377
   16.3398             0.4100
   16.3835             0.5109
   16.4272             0.4187
   16.4709             0.4859
   16.5146             0.7712
   16.5583             0.7484
   16.6020             0.3210
   16.6457             0.2341
   16.6894             0.3900
   16.7330             0.7320
   16.7767             0.5829
   16.8204             0.6635
   16.8641             0.4818
   16.9078             0.3892
   16.9515             0.5176
   16.9952             0.8042
   17.0389             0.8825
   17.0826             0.9143
   17.1262             0.4034
   17.1699             0.1554
   17.2136             0.3969
   17.2573             0.7024
   17.3010             0.3938
   17.3447             0.0341
   17.3884             0.7341
   17.4321             0.5523
   17.4758             0.2709
   17.5195             0.2791
   17.5631             0.3426
   17.6068             0.1297
   17.6505             0.1974
   17.6942             0.4733
   17.7379             0.5325
   17.7816             0.2067
   17.8253             0.3250
   17.8690             0.1176
   17.9127             0.1825
   17.9563             0.0655
   18.0000             0.1084
   18.0437             0.5466
   18.0874             0.4524
   18.1311             0.6265
   18.1748             0.2573
   18.2185             0.4739
   18.2622             0.0532
   18.3059             0.0242
   18.3496             0.0620
   18.3932             0.0574
   18.4369             0.0098
   18.4806             0.2804
   18.5243             0.0585
   18.5680             0.1963
   18.6117             0.2135
   18.6554             0.2784
   18.6991             0.4210
   18.7428             0.1141
   18.7864             0.4125
   18.8301             0.1661
   18.8738             0.1460
   18.9175             0.0403
   18.9612             0.0416
   19.0049             0.0585
   19.0486             0.0032
   19.0923             0.1028
   19.1360             0.1185
   19.1797             0.0810
   19.2233             0.2616
   19.2670             0.0583
   19.3107             0.0155
   19.3544             0.2864
   19.3981             0.1469
   19.4418             0.1158
   19.4855             0.0155
   19.5292             0.2055
   19.5729             0.2301
   19.6165             0.1219
   19.6602             0.2535
   19.7039             0.2231
   19.7476             0.4083
   19.7913             0.2393
   19.8350             0.2381
   19.8787             0.1755
   19.9224             0.0456
   19.9661             0.0010

# Opt. narrow
# energy [eV]       Int. [arb. u.]
    0.0000             0.0011
    0.0001             0.0011
    0.0002             0.0011
    0.0003             0.0011
    0.0004             0.0011
    0.0005             0.0011
    0.0006             0.0011
    0.0007             0.0011
    0.0008             0.0011
    0.0009             0.0011
    0.0010             0.0011
    0.0011             0.0011
    0.0012             0.0011
    0.0013             0.0011
    0.0014             0.0011
    0.0015             0.0011
    0.0016             0.0011
    0.0017             0.0011
    0.0018             0.0011
    0.0019             0.0011
    0.0020             0.0011
    0.0021             0.0011
    0.0022             0.0011
    0.0023             0.0011
    0.0024             0.0011
    0.0025             0.0011
    0.0026             0.0011
    0.0027             0.0011
    0.0028             0.0011
    0.0029             0.0011
    0.0030             0.0011
    0.0031             0.0011
    0.0032             0.0011
    0.0033             0.0011
    0.0034             0.0011
    0.0035             0.0011
    0.0036             0.0011
    0.0037             0.0011
    0.0038             0.0011
    0.0039             0.0011
    0.0040             0.0011
    0.0041             0.0011
    0.0042             0.0011
    0.0043             0.0011
    0.0044             0.0011
    0.0045             0.0011
    0.0046             0.0011
    0.0047             0.0011
    0.0048             0.0011
    0.0049             0.0011
    0.0050             0.0011
    0.0051             0.0011
    0.0052             0.0011
    0.0053             0.0011
    0.0054             0.0011
    0.0055             0.0011
    0.0056             0.0011
    0.0057             0.0011
    0.0058             0.0011
    0.0059             0.0011
    0.0060             0.0011
    0.0061             0.0011
    0.0062             0.0011
    0.0063             0.0011
    0.0064             0.0011
    0.0065             0.0011
    0.0066             0.0011
    0.0067             0.0011
    0.0068             0.0011
    0.0069             0.0011
    0.0070             0.0011
    0.0071             0.0011
    0.0072             0.0011
    0.0073             0.0011
    0.0074             0.0011
    0.0075             0.0011
    0.0076             0.0011
    0.0077             0.0011
    0.0078             0.0011
    0.0079             0.0011
    0.0080             0.0011
    0.0081             0.0011
    0.0082             0.0011
    0.0083             0.0011
    0.0084             0.0011
    0.0085             0.0011
    0.0086             0.0011
    0.0087             0.0011
    0.0088             0.0011
    0.0089             0.0011
    0.0090             0.0011
    0.0091             0.0011
    0.0092             0.0011
    0.0093             0.0011
    0.0094             0.0011
    0.0095             0.0011
    0.0096             0.0011
    0.0097             0.0011
    0.0098             0.0011
    0.0099             0.0011
    0.0100             0.0011
    0.0101             0.0011
    0.0102             0.0011
    0.0103             0.0011
    0.0104             0.0011
    0.0105             0.0011
    0.0106             0.0011
    0.0107             0.0011
    0.0108             0.0011
    0.0109             0.0011
    0.0110             0.0011
    0.0111             0.0011
    0.0112             0.0011
    0.0113             0.0011
    0.0114             0.0011
    0.0115             0.0011
    0.0116             0.0011
    0.0117             0.0011
    0.0118             0.0011
    0.0119             0.0011
    0.0120             0.0011
    0.0121             0.0011
    0.0122             0.0011
    0.0123             0.0011
    0.0124             0.0011
    0.0125             0.0011
    0.0126             0.0011
    0.0127             0.0011
    0.0128             0.0011
    0.0129             0.0011
    0.0130             0.0011
    0.0131             0.0011
    0.0132             0.0011
    0.0133             0.0011
    0.0134             0.0011
    0.0135             0.0011
    0.0136             0.0011
    0.0137             0.0011
    0.0138             0.0011
    0.0139             0.0011
    0.0140             0.0011
    0.0141             0.0011
    0.0142             0.0011
    0.0143             0.0011
    0.0144             0.0011
    0.0145             0.0011
    0.0146             0.0011
    0.0147             0.0011
    0.0148             0.0011
    0.0149             0.0011
    0.0150             0.0011
    0.0151             0.0011
    0.0152             0.0011
    0.0153             0.0011
    0.0154             0.0011
    0.0155             0.0011
    0.0156             0.0011
    0.0157             0.0011
    0.0158             0.0011
    0.0159             0.0011
    0.0160             0.0011
    0.0161             0.0011
    0.0162             0.0011
    0.0163             0.0011
    0.0164             0.0011
    0.0165             0.0011
    0.0166             0.0011
    0.0167             0.0011
    0.0168             0.0011
    0.0169             0.0011
    0.0170             0.0011
    0.0171             0.0011
    0.0172             0.0011
    0.0173             0.0011
    0.0174             0.0011
    0.0175             0.0011
    0.0176             0.0011
    0.0177             0.0011
    0.0178             0.0011
    0.0179             0.0011
    0.0180             0.0011
    0.0181             0.0011
    0.0182             0.0011
    0.0183             0.0011
    0.0184             0.0011
    0.0185             0.0011
    0.0186             0.0011
    0.0187             0.0011
    0.0188             0.0011
    0.0189             0.0011
    0.0190             0.0011
    0.0191             0.0011
    0.0192             0.0011
    0.0193             0.0011
    0.0194             0.0011
    0.0195             0.0011
    0.0196             0.0011
    0.0197             0.0011
    0.0198             0.0011
    0.0199             0.0011
    0.0200             0.0011
    0.0201             0.0011
    0.0202             0.0011
    0.0203             0.0011
    0.0204             0.0011
    0.0205             0.0011
    0.0206             0.0011
    0.0207             0.0011
    0.0208             0.0011
    0.0209             0.0011
    0.0210             0.0011
    0.0211             0.0011
    0.0212             0.0011
    0.0213             0.0011
    0.0214             0.0011
    0.0215             0.0011
    0.0216             0.0011
    0.0217             0.0011
    0.0218             0.0011
    0.0219             0.0011
    0.0220             0.0011
    0.0221             0.0011
    0.0222             0.0011
    0.0223             0.0011
    0.0224             0.0011
    0.0225             0.0011
    0.0226             0.0011
    0.0227             0.0011
    0.0228             0.0011
    0.0229             0.0011
    0.0230             0.0011
    0.0231             0.0011
    0.0232             0.0011
    0.0233             0.0011
    0.0234             0.0011
    0.0235             0.0011
    0.0236             0.0011
    0.0237             0.0011
    0.0238             0.0011
    0.0239             0.0011
    0.0240             0.0011
    0.0241             0.0011
    0.0242             0.0011
    0.0243             0.0011
    0.0244             0.0011
    0.0245             0.0011
    0.0246             0.0011
    0.0247             0.0011
    0.0248             0.0011
    0.0249             0.0011
    0.0250             0.0011
    0.0251             0.0011
    0.0252             0.0011
    0.0253             0.0011
    0.0254             0.0011
    0.0255             0.0011
    0.0256             0.0011
    0.0257             0.0011
    0.0258             0.0011
    0.0259             0.0011
    0.0260             0.0011
    0.0261             0.0011
    0.0262             0.0011
    0.0263             0.0011
    0.0264             0.0011
    0.0265             0.0011
    0.0266             0.0011
    0.0267             0.0011
    0.0268             0.0011
    0.0269             0.0011
    0.0270             0.0011
    0.0271             0.0011
    0.0272             0.0011
    0.0273             0.0011
    0.0274             0.0011
    0.0275             0.0011
    0.0276             0.0011
    0.0277             0.0011
    0.0278             0.0011
    0.0279             0.0011
    0.0280             0.0011
    0.0281             0.0011
    0.0282             0.0011
    0.0283             0.0011
    0.0284             0.0011
    0.0285             0.0011
    0.0286             0.0011
    0.0287             0.0011
    0.0288             0.0011
    0.0289             0.0011
    0.0290             0.0011
    0.0291             0.0011
    0.0292             0.0011
    0.0293             0.0011
    0.0294             0.0011
    0.0295             0.0011
    0.0296             0.0011
    0.0297             0.0011
    0.0298             0.0011
    0.0299             0.0011
    0.0300             0.0011
    0.0301             0.0011
    0.0302             0.0011
    0.0303             0.0011
    0.0304             0.0011
    0.0305             0.0011
    0.0306             0.0011
    0.0307             0.0011
    0.0308             0.0011
    0.0309             0.0011
    0.0310             0.0011
    0.0311             0.0011
    0.0312             0.0011
    0.0313             0.0011
    0.0314             0.0011
    0.0315             0.0011
    0.0316             0.0011
    0.0317             0.0011
    0.0318             0.0011
    0.0319             0.0011
    0.0320             0.0011
    0.0321             0.0011
    0.0322             0.0011
    0.0323             0.0011
    0.0324             0.0011
    0.0325             0.0011
    0.0326             0.0011
    0.0327             0.0011
    0.0328             0.0011
    0.0329             0.0011
    0.0330             0.0011
    0.0331             0.0011
    0.0332             0.0011
    0.0333             0.0011
    0.0334             0.0011
    0.0335             0.0011
    0.0336             0.0011
    0.0337             0.0011
    0.0338             0.0011
    0.0339             0.0011
    0.0340             0.0011
    0.0341             0.0011
    0.0342             0.0011
    0.0343             0.0011
    0.0344             0.0011
    0.0345             0.0011
    0.0346             0.0011
    0.0347             0.0011
    0.0348             0.0011
    0.0349             0.0011
    0.0350             0.0011
    0.0351             0.0011
    0.0352             0.0011
    0.0353             0.0011
    0.0354             0.0011
    0.0355             0.0011
    0.0356             0.0011
    0.0357             0.0011
    0.0358             0.0011
    0.0359             0.0011
    0.0360             0.0011
    0.0361             0.0011
    0.0362             0.0011
    0.0363             0.0011
    0.0364             0.0011
    0.0365             0.0011
    0.0366             0.0011
    0.0367             0.0011
    0.0368             0.0011
    0.0369             0.0011
    0.0370             0.0011
    0.0371             0.0011
    0.0372             0.0011
    0.0373             0.0011
    0.0374             0.0011
    0.0375             0.0011
    0.0376             0.0011
    0.0377             0.0011
    0.0378             0.0011
    0.0379             0.0011
    0.0380             0.0011
    0.0381             0.0011
    0.0382             0.0011
    0.0383             0.0011
    0.0384             0.0011
    0.0385             0.0011
    0.0386             0.0011
    0.0387             0.0011
    0.0388             0.0011
    0.0389             0.0011
    0.0390             0.0011
    0.0391             0.0011
    0.0392             0.0011
    0.0393             0.0011
    0.0394             0.0011
    0.0395             0.0011
    0.0396             0.0011
    0.0397             0.0011
    0.0398             0.0011
    0.0399             0.0011
    0.0400             0.0011
    0.0401             0.0011
    0.0402             0.0011
    0.0403             0.0011
    0.0404             0.0011
    0.0405             0.0011
    0.0406             0.0011
    0.0407             0.0011
    0.0408             0.0011
    0.0409             0.0011
    0.0410             0.0011
    0.0411             0.0011
    0.0412             0.0011
    0.0413             0.0011
    0.0414             0.0011
    0.0415             0.0011
    0.0416             0.0011
    0.0417             0.0011
    0.0418             0.0011
    0.0419             0.0011
    0.0420             0.0011
    0.0421             0.0011
    0.0422             0.0011
    0.0423             0.0011
    0.0424             0.0011
    0.0425             0.0011
    0.0426             0.0011
    0.0427             0.0011
    0.0428             0.0011
    0.0429             0.0011
    0.0430             0.0011
    0.0431             0.0011
    0.0432             0.0011
    0.0433             0.0011
    0.0434             0.0011
    0.0435             0.0011
    0.0436             0.0011
    0.0437             0.0011
    0.0438             0.0011
    0.0439             0.0011
    0.0440             0.0011
    0.0441             0.0011
    0.0442             0.0011
    0.0443             0.0011
    0.0444             0.0011
    0.0445             0.0011
    0.0446             0.0011
    0.0447             0.0011
    0.0448             0.0011
    0.0449             0.0011
    0.0450             0.0011
    0.0451             0.0011
    0.0452             0.0011
    0.0453             0.0011
    0.0454             0.0011
    0.0455             0.0011
    0.0456             0.0011
    0.0457             0.0011
    0.0458             0.0011
    0.0459             0.0011
    0.0460             0.0011
    0.0461             0.0011
    0.0462             0.0011
    0.0463             0.0011
    0.0464             0.0011
    0.0465             0.0011
    0.0466             0.0011
    0.0467             0.0011
    0.0468             0.0011
    0.0469             0.0011
    0.0470             0.0011
    0.0471             0.0011
    0.0472             0.0011
    0.0473             0.0011
    0.0474             0.0011
    0.0475             0.0011
    0.0476             0.0011
    0.0477             0.0011
    0.0478             0.0011
    0.0479             0.0011
    0.0480             0.0011
    0.0481             0.0011
    0.0482             0.0011
    0.0483             0.0011
    0.0484             0.0011
    0.0485             0.0011
    0.0486             0.0011
    0.0487             0.0011
    0.0488             0.0011
    0.0489             0.0011
    0.0490             0.0011
    0.0491             0.0011
    0.0492             0.0011
    0.0493             0.0011
    0.0494             0.0011
    0.0495             0.0011
    0.0496             0.0011
    0.0497             0.0011
    0.0498             0.0011
    0.0499             0.0011
    0.0500             0.0011
    0.0501             0.0011
    0.0502             0.0011
    0.0503             0.0011
    0.0504             0.0011
    0.0505             0.0011
    0.0506             0.0011
    0.0507             0.0011
    0.0508             0.0011
    0.0509             0.0011
    0.0510             0.0011
    0.0511             0.0011
    0.0512             0.0011
    0.0513             0.0011
    0.0514             0.0011
    0.0515             0.0011
    0.0516             0.0011
    0.0517             0.0011
    0.0518             0.0011
    0.0519             0.0011
    0.0520             0.0011
    0.0521             0.0011
    0.0522             0.0011
    0.0523             0.0011
    0.0524             0.0011
    0.0525             0.0011
    0.0526             0.0011
    0.0527             0.0011
    0.0528             0.0011
    0.0529             0.0011
    0.0530             0.0011
    0.0531             0.0011
    0.0532             0.0011
    0.0533             0.0011
    0.0534             0.0011
    0.0535             0.0011
    0.0536             0.0011
    0.0537             0.0011
    0.0538             0.0011
    0.0539             0.0011
    0.0540             0.0011
    0.0541             0.0011
    0.0542             0.0011
    0.0543             0.0011
    0.0544             0.0011
    0.0545             0.0011
    0.0546             0.0011
    0.0547             0.0011
    0.0548             0.0011
    0.0549             0.0011
    0.0550             0.0011
    0.0551             0.0011
    0.0552             0.0011
    0.0553             0.0011
    0.0554             0.0011
    0.0555             0.0011
    0.0556             0.0011
    0.0557             0.0011
    0.0558             0.0011
    0.0559             0.0011
    0.0560             0.0011
    0.0561             0.0011
    0.0562             0.0011
    0.0563             0.0011
    0.0564             0.0011
    0.0565             0.0011
    0.0566             0.0011
    0.0567             0.0011
    0.0568             0.0011
    0.0569             0.0011
    0.0570             0.0011
    0.0571             0.0011
    0.0572             0.0011
    0.0573             0.0011
    0.0574             0.0011
    0.0575             0.0011
    0.0576             0.0011
    0.0577             0.0011
    0.0578             0.0011
    0.0579             0.0011
    0.0580             0.0011
    0.0581             0.0011
    0.0582             0.0011
    0.0583             0.0011
    0.0584             0.0011
    0.0585             0.0011
    0.0586             0.0011
    0.0587             0.0011
    0.0588             0.0011
    0.0589             0.0011
    0.0590             0.0011
    0.0591             0.0011
    0.0592             0.0011
    0.0593             0.0011
    0.0594             0.0011
    0.0595             0.0011
    0.0596             0.0011
    0.0597             0.0011
    0.0598             0.0011
    0.0599             0.0011
    0.0600             0.0011
    0.0601             0.0011
    0.0602             0.0011
    0.0603             0.0011
    0.0604             0.0011
    0.0605             0.0011
    0.0606             0.0011
    0.0607             0.0011
    0.0608             0.0011
    0.0609             0.0011
    0.0610             0.0011
    0.0611             0.0011
    0.0612             0.0011
    0.0613             0.0011
    0.0614             0.0011
    0.0615             0.0011
    0.0616             0.0011
    0.0617             0.0011
    0.0618             0.0011
    0.0619             0.0011
    0.0620             0.0011
    0.0621             0.0011
    0.0622             0.0011
    0.0623             0.0011
    0.0624             0.0011
    0.0625             0.0011
    0.0626             0.0011
    0.0627             0.0011
    0.0628             0.0011
    0.0629             0.0011
    0.0630             0.0011
    0.0631             0.0011
    0.0632             0.0011
    0.0633             0.0011
    0.0634             0.0011
    0.0635             0.0011
    0.0636             0.0011
    0.0637             0.0011
    0.0638             0.0011
    0.0639             0.0011
    0.0640             0.0011
    0.0641             0.0011
    0.0642             0.0011
    0.0643             0.0011
    0.0644             0.0011
    0.0645             0.0011
    0.0646             0.0011
    0.0647             0.0011
    0.0648             0.0011
    0.0649             0.0011
    0.0650             0.0011
    0.0651             0.0011
    0.0652             0.0011
    0.0653             0.0011
    0.0654             0.0011
    0.0655             0.0011
    0.0656             0.0011
    0.0657             0.0011
    0.0658             0.0011
    0.0659             0.0011
    0.0660             0.0011
    0.0661             0.0011
    0.0662             0.0011
    0.0663             0.0011
    0.0664             0.0011
    0.0665             0.0011
    0.0666             0.0011
    0.0667             0.0011
    0.0668             0.0011
    0.0669             0.0011
    0.0670             0.0011
    0.0671             0.0011
    0.0672             0.0011
    0.0673             0.0011
    0.0674             0.0011
    0.0675             0.0011
    0.0676             0.0011
    0.0677             0.0011
    0.0678             0.0011
    0.0679             0.0011
    0.0680             0.0011
    0.0681             0.0011
    0.0682             0.0011
    0.0683             0.0011
    0.0684             0.0011
    0.0685             0.0011
    0.0686             0.0011
    0.0687             0.0011
    0.0688             0.0011
    0.0689             0.0011
    0.0690             0.0011
    0.0691             0.0011
    0.0692             0.0011
    0.0693             0.0011
    0.0694             0.0011
    0.0695             0.0011
    0.0696             0.0011
    0.0697             0.0011
    0.0698             0.0011
    0.0699             0.0011
    0.0700             0.0011
    0.0701             0.0011
    0.0702             0.0011
    0.0703             0.0011
    0.0704             0.0011
    0.0705             0.0011
    0.0706             0.0011
    0.0707             0.0011
    0.0708             0.0011
    0.0709             0.0011
    0.0710             0.0011
    0.0711             0.0011
    0.0712             0.0011
    0.0713             0.0011
    0.0714             0.0011
    0.0715             0.0011
    0.0716             0.0011
    0.0717             0.0011
    0.0718             0.0011
    0.0719             0.0011
    0.0720             0.0011
    0.0721             0.0011
    0.0722             0.0011
    0.0723             0.0011
    0.0724             0.0011
    0.0725             0.0011
    0.0726             0.0011
    0.0727             0.0011
    0.0728             0.0011
    0.0729             0.0011
    0.0730             0.0011
    0.0731             0.0011
    0.0732             0.0011
    0.0733             0.0011
    0.0734             0.0011
    0.0735             0.0011
    0.0736             0.0011
    0.0737             0.0011
    0.0738             0.0011
    0.0739             0.0011
    0.0740             0.0011
    0.0741             0.0011
    0.0742             0.0011
    0.0743             0.0011
    0.0744             0.0011
    0.0745             0.0011
    0.0746             0.0011
    0.0747             0.0011
    0.0748             0.0011
    0.0749             0.0011
    0.0750             0.0011
    0.0751             0.0011
    0.0752             0.0011
    0.0753             0.0011
    0.0754             0.0011
    0.0755             0.0011
    0.0756             0.0011
    0.0757             0.0011
    0.0758             0.0011
    0.0759             0.0011
    0.0760             0.0011
    0.0761             0.0011
    0.0762             0.0011
    0.0763             0.0011
    0.0764             0.0011
    0.0765             0.0011
    0.0766             0.0011
    0.0767             0.0011
    0.0768             0.0011
    0.0769             0.0011
    0.0770             0.0011
    0.0771             0.0011
    0.0772             0.0011
    0.0773             0.0011
    0.0774             0.0011
    0.0775             0.0011
    0.0776             0.0011
    0.0777             0.0011
    0.0778             0.0011
    0.0779             0.0011
    0.0780             0.0011
    0.0781             0.0011
    0.0782             0.0011
    0.0783             0.0011
    0.0784             0.0011
    0.0785             0.0011
    0.0786             0.0011
    0.0787             0.0011
    0.0788             0.0011
    0.0789             0.0011
    0.0790             0.0011
    0.0791             0.0011
    0.0792             0.0011
    0.0793             0.0011
    0.0794             0.0011
    0.0795             0.0011
    0.0796             0.0011
    0.0797             0.0011
    0.0798             0.0011
    0.0799             0.0011
    0.0800             0.0011
    0.0801             0.0011
    0.0802             0.0011
    0.0803             0.0011
    0.0804             0.0011
    0.0805             0.0011
    0.0806             0.0011
    0.0807             0.0011
    0.0808             0.0011
    0.0809             0.0011
    0.0810             0.0011
    0.0811             0.0011
    0.0812             0.0011
    0.0813             0.0011
    0.0814             0.0011
    0.0815             0.0011
    0.0816             0.0012
    0.0817             0.0012
    0.0818             0.0012
    0.0819             0.0012
    0.0820             0.0012
    0.0821             0.0012
    0.0822             0.0012
    0.0823             0.0012
    0.0824             0.0012
    0.0825             0.0012
    0.0826             0.0012
    0.0827             0.0012
    0.0828             0.0012
    0.0829             0.0012
    0.0830             0.0012
    0.0831             0.0012
    0.0832             0.0012
    0.0833             0.0012
    0.0834             0.0012
    0.0835             0.0012
    0.0836             0.0012
    0.0837             0.0012
    0.0838             0.0012
    0.0839             0.0012
    0.0840             0.0012
    0.0841             0.0012
    0.0842             0.0012
    0.0843             0.0012
    0.0844             0.0012
    0.0845             0.0012
    0.0846             0.0012
    0.0847             0.0012
    0.0848             0.0012
    0.0849             0.0012
    0.0850             0.0012
    0.0851             0.0012
    0.0852             0.0012
    0.0853             0.0012
    0.0854             0.0012
    0.0855             0.0012
    0.0856             0.0012
    0.0857             0.0012
    0.0858             0.0012
    0.0859             0.0012
    0.0860             0.0012
    0.0861             0.0012
    0.0862             0.0012
    0.0863             0.0012
    0.0864             0.0012
    0.0865             0.0012
    0.0866             0.0012
    0.0867             0.0012
    0.0868             0.0012
    0.0869             0.0012
    0.0870             0.0012
    0.0871             0.0012
    0.0872             0.0012
    0.0873             0.0012
    0.0874             0.0012
    0.0875             0.0012
    0.0876             0.0012
    0.0877             0.0012
    0.0878             0.0012
    0.0879             0.0012
    0.0880             0.0012
    0.0881             0.0012
    0.0882             0.0012
    0.0883             0.0012
    0.0884             0.0012
    0.0885             0.0012
    0.0886             0.0012
    0.0887             0.0012
    0.0888             0.0012
    0.0889             0.0012
    0.0890             0.0012
    0.0891             0.0012
    0.0892             0.0012
    0.0893             0.0012
    0.0894             0.0012
    0.0895             0.0012
    0.0896             0.0012
    0.0897             0.0012
    0.0898             0.0012
    0.0899             0.0012
    0.0900             0.0012
    0.0901             0.0012
    0.0902             0.0012
    0.0903             0.0012
    0.0904             0.0012
    0.0905             0.0012
    0.0906             0.0012
    0.0907             0.0012
    0.0908             0.0012
    0.0909             0.0012
    0.0910             0.0012
    0.0911             0.0012
    0.0912             0.0012
    0.0913             0.0012
    0.0914             0.0012
    0.0915             0.0012
    0.0916             0.0012
    0.0917             0.0012
    0.0918             0.0012
    0.0919             0.0012
    0.0920             0.0012
    0.0921             0.0012
    0.0922             0.0012
    0.0923             0.0012
    0.0924             0.0012
    0.0925             0.0012
    0.0926             0.0012
    0.0927             0.0012
    0.0928             0.0012
    0.0929             0.0012
    0.0930             0.0012
    0.0931             0.0012
    0.0932             0.0012
    0.0933             0.0012
    0.0934             0.0012
    0.0935             0.0012
    0.0936             0.0012
    0.0937             0.0012
    0.0938             0.0012
    0.0939             0.0012
    0.0940             0.0012
    0.0941             0.0012
    0.0942             0.0012
    0.0943             0.0012
    0.0944             0.0012
    0.0945             0.0012
    0.0946             0.0012
    0.0947             0.0012
    0.0948             0.0012
    0.0949             0.0012
    0.0950             0.0012
    0.0951             0.0012
    0.0952             0.0012
    0.0953             0.0012
    0.0954             0.0012
    0.0955             0.0012
    0.0956             0.0012
    0.0957             0.0012
    0.0958             0.0012
    0.0959             0.0012
    0.0960             0.0012
    0.0961             0.0012
    0.0962             0.0012
    0.0963             0.0012
    0.0964             0.0012
    0.0965             0.0012
    0.0966             0.0012
    0.0967             0.0012
    0.0968             0.0012
    0.0969             0.0012
    0.0970             0.0012
    0.0971             0.0012
    0.0972             0.0012
    0.0973             0.0012
    0.0974             0.0012
    0.0975             0.0012
    0.0976             0.0012
    0.0977             0.0012
    0.0978             0.0012
    0.0979             0.0012
    0.0980             0.0012
    0.0981             0.0012
    0.0982             0.0012
    0.0983             0.0012
    0.0984             0.0012
    0.0985             0.0012
    0.0986             0.0012
    0.0987             0.0012
    0.0988             0.0012
    0.0989             0.0012
    0.0990             0.0012
    0.0991             0.0012
    0.0992             0.0012
    0.0993             0.0012
    0.0994             0.0012
    0.0995             0.0012
    0.0996             0.0012
    0.0997             0.0012
    0.0998             0.0012
    0.0999             0.0012
    0.1000             0.0012
    0.1001             0.0012
    0.1002             0.0012
    0.1003             0.0012
    0.1004             0.0012
    0.1005             0.0012
    0.1006             0.0012
    0.1007             0.0012
    0.1008             0.0012
    0.1009             0.0012
    0.1010             0.0012
    0.1011             0.0012
    0.1012             0.0012
    0.1013             0.0012
    0.1014             0.0012
    0.1015             0.0012
    0.1016             0.0012
    0.1017             0.0012
    0.1018             0.0012
    0.1019             0.0012
    0.1020             0.0012
    0.1021             0.0012
    0.1022             0.0012
    0.1023             0.0012
    0.1024             0.0012
    0.1025             0.0012
    0.1026             0.0012
    0.1027             0.0012
    0.1028             0.0012
    0.1029             0.0012
    0.1030             0.0012
    0.1031             0.0012
    0.1032             0.0012
    0.1033             0.0012
    0.1034             0.0012
    0.1035             0.0012
    0.1036             0.0012
    0.1037             0.0012
    0.1038             0.0012
    0.1039             0.0012
    0.1040             0.0012
    0.1041             0.0012
    0.1042             0.0012
    0.1043             0.0012
    0.1044             0.0012
    0.1045             0.0012
    0.1046             0.0012
    0.1047             0.0012
    0.1048             0.0012
    0.1049             0.0012
    0.1050             0.0012
    0.1051             0.0012
    0.1052             0.0012
    0.1053             0.0012
    0.1054             0.0012
    0.1055             0.0012
    0.1056             0.0012
    0.1057             0.0012
    0.1058             0.0012
    0.1059             0.0012
    0.1060             0.0012
    0.1061             0.0012
    0.1062             0.0012
    0.1063             0.0012
    0.1064             0.0012
    0.1065             0.0012
    0.1066             0.0012
    0.1067             0.0012
    0.1068             0.0012
    0.1069             0.0012
    0.1070             0.0012
    0.1071             0.0012
    0.1072             0.0012
    0.1073             0.0012
    0.1074             0.0012
    0.1075             0.0012
    0.1076             0.0012
    0.1077             0.0012
    0.1078             0.0012
    0.1079             0.0012
    0.1080             0.0012
    0.1081             0.0012
    0.1082             0.0012
    0.1083             0.0012
    0.1084             0.0012
    0.1085             0.0012
    0.1086             0.0012
    0.1087             0.0012
    0.1088             0.0012
    0.1089             0.0012
    0.1090             0.0012
    0.1091             0.0012
    0.1092             0.0012
    0.1093             0.0012
    0.1094             0.0012
    0.1095             0.0012
    0.1096             0.0012
    0.1097             0.0012
    0.1098             0.0012
    0.1099             0.0012
    0.1100             0.0012
    0.1101             0.0012
    0.1102             0.0012
    0.1103             0.0012
    0.1104             0.0012
    0.1105             0.0012
    0.1106             0.0012
    0.1107             0.0012
    0.1108             0.0012
    0.1109             0.0012
    0.1110             0.0012
    0.1111             0.0012
    0.1112             0.0012
    0.1113             0.0012
    0.1114             0.0012
    0.1115             0.0012
    0.1116             0.0012
    0.1117             0.0012
    0.1118             0.0012
    0.1119             0.0012
    0.1120             0.0012
    0.1121             0.0012
    0.1122             0.0012
    0.1123             0.0012
    0.1124             0.0012
    0.1125             0.0012
    0.1126             0.0012
    0.1127             0.0012
    0.1128             0.0012
    0.1129             0.0012
    0.1130             0.0012
    0.1131             0.0012
    0.1132             0.0012
    0.1133             0.0012
    0.1134             0.0012
    0.1135             0.0012
    0.1136             0.0012
    0.1137             0.0012
    0.1138             0.0012
    0.1139             0.0012
    0.1140             0.0012
    0.1141             0.0012
    0.1142             0.0012
    0.1143             0.0012
    0.1144             0.0012
    0.1145             0.0012
    0.1146             0.0012
    0.1147             0.0012
    0.1148             0.0012
    0.1149             0.0012
    0.1150             0.0012
    0.1151             0.0012
    0.1152             0.0012
    0.1153             0.0012
    0.1154             0.0012
    0.1155             0.0012
    0.1156             0.0012
    0.1157             0.0012
    0.1158             0.0012
    0.1159             0.0012
    0.1160             0.0012
    0.1161             0.0012
    0.1162             0.0012
    0.1163             0.0012
    0.1164             0.0012
    0.1165             0.0012
    0.1166             0.0012
    0.1167             0.0012
    0.1168             0.0012
    0.1169             0.0012
    0.1170             0.0012
    0.1171             0.0012
    0.1172             0.0012
    0.1173             0.0012
    0.1174             0.0012
    0.1175             0.0012
    0.1176             0.0012
    0.1177             0.0012
    0.1178             0.0012
    0.1179             0.0012
    0.1180             0.0012
    0.1181             0.0012
    0.1182             0.0012
    0.1183             0.0012
    0.1184             0.0012
    0.1185             0.0012
    0.1186             0.0012
    0.1187             0.0012
    0.1188             0.0012
    0.1189             0.0012
    0.1190             0.0012
    0.1191             0.0012
    0.1192             0.0012
    0.1193             0.0012
    0.1194             0.0012
    0.1195             0.0012
    0.1196             0.0012
    0.1197             0.0012
    0.1198             0.0012
    0.1199             0.0012
    0.1200             0.0012
    0.1201             0.0012
    0.1202             0.0012
    0.1203             0.0012
    0.1204             0.0012
    0.1205             0.0012
    0.1206             0.0012
    0.1207             0.0012
    0.1208             0.0012
    0.1209             0.0012
    0.1210             0.0012
    0.1211             0.0012
    0.1212             0.0012
    0.1213             0.0012
    0.1214             0.0012
    0.1215             0.0012
    0.1216             0.0012
    0.1217             0.0012
    0.1218             0.0012
    0.1219             0.0012
    0.1220             0.0012
    0.1221             0.0012
    0.1222             0.0012
    0.1223             0.0012
    0.1224             0.0012
    0.1225             0.0012
    0.1226             0.0012
    0.1227             0.0012
    0.1228             0.0012
    0.1229             0.0012
    0.1230             0.0012
    0.1231             0.0012
    0.1232             0.0012
    0.1233             0.0012
    0.1234             0.0012
    0.1235             0.0012
    0.1236             0.0012
    0.1237             0.0012
    0.1238             0.0012
    0.1239             0.0012
    0.1240             0.0012
    0.1241             0.0012
    0.1242             0.0012
    0.1243             0.0012
    0.1244             0.0012
    0.1245             0.0012
    0.1246             0.0012
    0.1247             0.0012
    0.1248             0.0012
    0.1249             0.0012
    0.1250             0.0012
    0.1251             0.0012
    0.1252             0.0012
    0.1253             0.0012
    0.1254             0.0012
    0.1255             0.0012
    0.1256             0.0012
    0.1257             0.0012
    0.1258             0.0012
    0.1259             0.0012
    0.1260             0.0012
    0.1261             0.0012
    0.1262             0.0012
    0.1263             0.0012
    0.1264             0.0012
    0.1265             0.0012
    0.1266             0.0012
    0.1267             0.0012
    0.1268             0.0012
    0.1269             0.0012
    0.1270             0.0012
    0.1271             0.0012
    0.1272             0.0012
    0.1273             0.0012
    0.1274             0.0012
    0.1275             0.0012
    0.1276             0.0012
    0.1277             0.0012
    0.1278             0.0012
    0.1279             0.0012
    0.1280             0.0012
    0.1281             0.0012
    0.1282             0.0012
    0.1283             0.0012
    0.1284             0.0012
    0.1285             0.0012
    0.1286             0.0012
    0.1287             0.0012
    0.1288             0.0012
    0.1289             0.0012
    0.1290             0.0012
    0.1291             0.0012
    0.1292             0.0012
    0.1293             0.0012
    0.1294             0.0012
    0.1295             0.0012
    0.1296             0.0012
    0.1297             0.0012
    0.1298             0.0012
    0.1299             0.0012
    0.1300             0.0012
    0.1301             0.0012
    0.1302             0.0012
    0.1303             0.0012
    0.1304             0.0012
    0.1305             0.0012
    0.1306             0.0012
    0.1307             0.0012
    0.1308             0.0012
    0.1309             0.0012
    0.1310             0.0012
    0.1311             0.0012
    0.1312             0.0012
    0.1313             0.0012
    0.1314             0.0012
    0.1315             0.0012
    0.1316             0.0012
    0.1317             0.0012
    0.1318             0.0012
    0.1319             0.0012
    0.1320             0.0012
    0.1321             0.0012
    0.1322             0.0012
    0.1323             0.0012
    0.1324             0.0012
    0.1325             0.0012
    0.1326             0.0012
    0.1327             0.0012
    0.1328             0.0012
    0.1329             0.0012
    0.1330             0.0012
    0.1331             0.0012
    0.1332             0.0012
    0.1333             0.0012
    0.1334             0.0012
    0.1335             0.0012
    0.1336             0.0012
    0.1337             0.0012
    0.1338             0.0012
    0.1339             0.0012
    0.1340             0.0012
    0.1341             0.0012
    0.1342             0.0012
    0.1343             0.0012
    0.1344             0.0012
    0.1345             0.0012
    0.1346             0.0012
    0.1347             0.0012
    0.1348             0.0012
    0.1349             0.0012
    0.1350             0.0012
    0.1351             0.0012
    0.1352             0.0012
    0.1353             0.0012
    0.1354             0.0012
    0.1355             0.0012
    0.1356             0.0012
    0.1357             0.0012
    0.1358             0.0012
    0.1359             0.0012
    0.1360             0.0012
    0.1361             0.0012
    0.1362             0.0012
    0.1363             0.0012
    0.1364             0.0012
    0.1365             0.0012
    0.1366             0.0012
    0.1367             0.0012
    0.1368             0.0012
    0.1369             0.0012
    0.1370             0.0012
    0.1371             0.0012
    0.1372             0.0012
    0.1373             0.0012
    0.1374             0.0012
    0.1375             0.0012
    0.1376             0.0012
    0.1377             0.0012
    0.1378             0.0012
    0.1379             0.0012
    0.1380             0.0012
    0.1381             0.0012
    0.1382             0.0012
    0.1383             0.0012
    0.1384             0.0012
    0.1385             0.0012
    0.1386             0.0012
    0.1387             0.0012
    0.1388             0.0012
    0.1389             0.0012
    0.1390             0.0012
    0.1391             0.0012
    0.1392             0.0012
    0.1393             0.0012
    0.1394             0.0012
    0.1395             0.0012
    0.1396             0.0012
    0.1397             0.0012
    0.1398             0.0012
    0.1399             0.0012
    0.1400             0.0012
    0.1401             0.0012
    0.1402             0.0012
    0.1403             0.0012
    0.1404             0.0012
    0.1405             0.0012
    0.1406             0.0012
    0.1407             0.0012
    0.1408             0.0012
    0.1409             0.0012
    0.1410             0.0012
    0.1411             0.0012
    0.1412             0.0012
    0.1413             0.0012
    0.1414             0.0012
    0.1415             0.0012
    0.1416             0.0012
    0.1417             0.0012
    0.1418             0.0012
    0.1419             0.0012
    0.1420             0.0012
    0.1421             0.0012
    0.1422             0.0012
    0.1423             0.0012
    0.1424             0.0012
    0.1425             0.0012
    0.1426             0.0012
    0.1427             0.0012
    0.1428             0.0012
    0.1429             0.0012
    0.1430             0.0012
    0.1431             0.0012
    0.1432             0.0012
    0.1433             0.0012
    0.1434             0.0012
    0.1435             0.0012
    0.1436             0.0012
    0.1437             0.0012
    0.1438             0.0012
    0.1439             0.0012
    0.1440             0.0012
    0.1441             0.0012
    0.1442             0.0012
    0.1443             0.0012
    0.1444             0.0012
    0.1445             0.0012
    0.1446             0.0012
    0.1447             0.0012
    0.1448             0.0012
    0.1449             0.0012
    0.1450             0.0012
    0.1451             0.0012
    0.1452             0.0012
    0.1453             0.0012
    0.1454             0.0012
    0.1455             0.0012
    0.1456             0.0012
    0.1457             0.0012
    0.1458             0.0012
    0.1459             0.0012
    0.1460             0.0012
    0.1461             0.0012
    0.1462             0.0012
    0.1463             0.0012
    0.1464             0.0012
    0.1465             0.0012
    0.1466             0.0012
    0.1467             0.0012
    0.1468             0.0012
    0.1469             0.0012
    0.1470             0.0012
    0.1471             0.0012
    0.1472             0.0012
    0.1473             0.0012
    0.1474             0.0012
    0.1475             0.0012
    0.1476             0.0012
    0.1477             0.0012
    0.1478             0.0012
    0.1479             0.0012
    0.1480             0.0012
    0.1481             0.0012
    0.1482             0.0012
    0.1483             0.0012
    0.1484             0.0012
    0.1485             0.0012
    0.1486             0.0012
    0.1487             0.0012
    0.1488             0.0012
    0.1489             0.0012
    0.1490             0.0012
    0.1491             0.0012
    0.1492             0.0012
    0.1493             0.0012
    0.1494             0.0012
    0.1495             0.0012
    0.1496             0.0012
    0.1497             0.0012
    0.1498             0.0012
    0.1499             0.0012
    0.1500             0.0012
    0.1501             0.0012
    0.1502             0.0012
    0.1503             0.0012
    0.1504             0.0012
    0.1505             0.0012
    0.1506             0.0012
    0.1507             0.0012
    0.1508             0.0012
    0.1509             0.0012
    0.1510             0.0012
    0.1511             0.0012
    0.1512             0.0012
    0.1513             0.0012
    0.1514             0.0012
    0.1515             0.0012
    0.1516             0.0012
    0.1517             0.0012
    0.1518             0.0012
    0.1519             0.0012
    0.1520             0.0012
    0.1521             0.0012
    0.1522             0.0012
    0.1523             0.0012
    0.1524             0.0012
    0.1525             0.0012
    0.1526             0.0012
    0.1527             0.0012
    0.1528             0.0012
    0.1529             0.0012
    0.1530             0.0012
    0.1531             0.0012
    0.1532             0.0012
    0.1533             0.0012
    0.1534             0.0012
    0.1535             0.0012
    0.1536             0.0012
    0.1537             0.0012
    0.1538             0.0012
    0.1539             0.0012
    0.1540             0.0012
    0.1541             0.0012
    0.1542             0.0012
    0.1543             0.0012
    0.1544             0.0012
    0.1545             0.0012
    0.1546             0.0012
    0.1547             0.0012
    0.1548             0.0012
    0.1549             0.0012
    0.1550             0.0012
    0.1551             0.0012
    0.1552             0.0012
    0.1553             0.0012
    0.1554             0.0012
    0.1555             0.0012
    0.1556             0.0012
    0.1557             0.0012
    0.1558             0.0012
    0.1559             0.0012
    0.1560             0.0012
    0.1561             0.0012
    0.1562             0.0012
    0.1563             0.0012
    0.1564             0.0012
    0.1565             0.0012
    0.1566             0.0012
    0.1567             0.0012
    0.1568             0.0012
    0.1569             0.0012
    0.1570             0.0012
    0.1571             0.0012
    0.1572             0.0012
    0.1573             0.0012
    0.1574             0.0012
    0.1575             0.0012
    0.1576             0.0012
    0.1577             0.0012
    0.1578             0.0012
    0.1579             0.0012
    0.1580             0.0012
    0.1581             0.0012
    0.1582             0.0012
    0.1583             0.0012
    0.1584             0.0012
    0.1585             0.0012
    0.1586             0.0012
    0.1587             0.0012
    0.1588             0.0012
    0.1589             0.0012
    0.1590             0.0012
    0.1591             0.0012
    0.1592             0.0012
    0.1593             0.0012
    0.1594             0.0012
    0.1595             0.0012
    0.1596             0.0012
    0.1597             0.0012
    0.1598             0.0012
    0.1599             0.0012
    0.1600             0.0012
    0.1601             0.0012
    0.1602             0.0012
    0.1603             0.0012
    0.1604             0.0012
    0.1605             0.0012
    0.1606             0.0012
    0.1607             0.0012
    0.1608             0.0012
    0.1609             0.0012
    0.1610             0.0012
    0.1611             0.0012
    0.1612             0.0012
    0.1613             0.0012
    0.1614             0.0012
    0.1615             0.0012
    0.1616             0.0012
    0.1617             0.0012
    0.1618             0.0012
    0.1619             0.0012
    0.1620             0.0012
    0.1621             0.0012
    0.1622             0.0012
    0.1623             0.0012
    0.1624             0.0012
    0.1625             0.0012
    0.1626             0.0012
    0.1627             0.0012
    0.1628             0.0012
    0.1629             0.0012
    0.1630             0.0012
    0.1631             0.0012
    0.1632             0.0012
    0.1633             0.0012
    0.1634             0.0012
    0.1635             0.0012
    0.1636             0.0012
    0.1637             0.0012
    0.1638             0.0012
    0.1639             0.0012
    0.1640             0.0012
    0.1641             0.0012
    0.1642             0.0012
    0.1643             0.0012
    0.1644             0.0012
    0.1645             0.0012
    0.1646             0.0012
    0.1647             0.0012
    0.1648             0.0012
    0.1649             0.0012
    0.1650             0.0012
    0.1651             0.0012
    0.1652             0.0012
    0.1653             0.0012
    0.1654             0.0012
    0.1655             0.0012
    0.1656             0.0012
    0.1657             0.0012
    0.1658             0.0012
    0.1659             0.0012
    0.1660             0.0012
    0.1661             0.0012
    0.1662             0.0012
    0.1663             0.0012
    0.1664             0.0012
    0.1665             0.0012
    0.1666             0.0012
    0.1667             0.0012
    0.1668             0.0012
    0.1669             0.0012
    0.1670             0.0012
    0.1671             0.0012
    0.1672             0.0012
    0.1673             0.0012
    0.1674             0.0012
    0.1675             0.0012
    0.1676             0.0012
    0.1677             0.0012
    0.1678             0.0012
    0.1679             0.0012
    0.1680             0.0012
    0.1681             0.0012
    0.1682             0.0012
    0.1683             0.0012
    0.1684             0.0012
    0.1685             0.0012
    0.1686             0.0012
    0.1687             0.0012
    0.1688             0.0012
    0.1689             0.0012
    0.1690             0.0012
    0.1691             0.0012
    0.1692             0.0012
    0.1693             0.0012
    0.1694             0.0012
    0.1695             0.0012
    0.1696             0.0012
    0.1697             0.0012
    0.1698             0.0012
    0.1699             0.0012
    0.1700             0.0012
    0.1701             0.0012
    0.1702             0.0012
    0.1703             0.0012
    0.1704             0.0012
    0.1705             0.0012
    0.1706             0.0012
    0.1707             0.0012
    0.1708             0.0012
    0.1709             0.0012
    0.1710             0.0012
    0.1711             0.0012
    0.1712             0.0012
    0.1713             0.0012
    0.1714             0.0012
    0.1715             0.0012
    0.1716             0.0012
    0.1717             0.0012
    0.1718             0.0012
    0.1719             0.0012
    0.1720             0.0012
    0.1721             0.0012
    0.1722             0.0012
    0.1723             0.0012
    0.1724             0.0012
    0.1725             0.0012
    0.1726             0.0012
    0.1727             0.0012
    0.1728             0.0012
    0.1729             0.0012
    0.1730             0.0012
    0.1731             0.0012
    0.1732             0.0012
    0.1733             0.0012
    0.1734             0.0012
    0.1735             0.0012
    0.1736             0.0012
    0.1737             0.0012
    0.1738             0.0012
    0.1739             0.0012
    0.1740             0.0012
    0.1741             0.0012
    0.1742             0.0012
    0.1743             0.0012
    0.1744             0.0012
    0.1745             0.0012
    0.1746             0.0012
    0.1747             0.0012
    0.1748             0.0012
    0.1749             0.0012
    0.1750             0.0012
    0.1751             0.0012
    0.1752             0.0012
    0.1753             0.0012
    0.1754             0.0012
    0.1755             0.0012
    0.1756             0.0012
    0.1757             0.0012
    0.1758             0.0012
    0.1759             0.0012
    0.1760             0.0012
    0.1761             0.0012
    0.1762             0.0012
    0.1763             0.0012
    0.1764             0.0012
    0.1765             0.0012
    0.1766             0.0012
    0.1767             0.0012
    0.1768             0.0012
    0.1769             0.0012
    0.1770             0.0012
    0.1771             0.0012
    0.1772             0.0012
    0.1773             0.0012
    0.1774             0.0012
    0.1775             0.0012
    0.1776             0.0012
    0.1777             0.0012
    0.1778             0.0012
    0.1779             0.0012
    0.1780             0.0012
    0.1781             0.0012
    0.1782             0.0012
    0.1783             0.0012
    0.1784             0.0012
    0.1785             0.0012
    0.1786             0.0012
    0.1787             0.0012
    0.1788             0.0012
    0.1789             0.0012
    0.1790             0.0012
    0.1791             0.0012
    0.1792             0.0012
    0.1793             0.0012
    0.1794             0.0012
    0.1795             0.0013
    0.1796             0.0013
    0.1797             0.0013
    0.1798             0.0013
    0.1799             0.0013
    0.1800             0.0013
    0.1801             0.0013
    0.1802             0.0013
    0.1803             0.0013
    0.1804             0.0013
    0.1805             0.0013
    0.1806             0.0013
    0.1807             0.0013
    0.1808             0.0013
    0.1809             0.0013
    0.1810             0.0013
    0.1811             0.0013
    0.1812             0.0013
    0.1813             0.0013
    0.1814             0.0013
    0.1815             0.0013
    0.1816             0.0013
    0.1817             0.0013
    0.1818             0.0013
    0.1819             0.0013
    0.1820             0.0013
    0.1821             0.0013
    0.1822             0.0013
    0.1823             0.0013
    0.1824             0.0013
    0.1825             0.0013
    0.1826             0.0013
    0.1827             0.0013
    0.1828             0.0013
    0.1829             0.0013
    0.1830             0.0013
    0.1831             0.0013
    0.1832             0.0013
    0.1833             0.0013
    0.1834             0.0013
    0.1835             0.0013
    0.1836             0.0013
    0.1837             0.0013
    0.1838             0.0013
    0.1839             0.0013
    0.1840             0.0013
    0.1841             0.0013
    0.1842             0.0013
    0.1843             0.0013
    0.1844             0.0013
    0.1845             0.0013
    0.1846             0.0013
    0.1847             0.0013
    0.1848             0.0013
    0.1849             0.0013
    0.1850             0.0013
    0.1851             0.0013
    0.1852             0.0013
    0.1853             0.0013
    0.1854             0.0013
    0.1855             0.0013
    0.1856             0.0013
    0.1857             0.0013
    0.1858             0.0013
    0.1859             0.0013
    0.1860             0.0013
    0.1861             0.0013
    0.1862             0.0013
    0.1863             0.0013
    0.1864             0.0013
    0.1865             0.0013
    0.1866             0.0013
    0.1867             0.0013
    0.1868             0.0013
    0.1869             0.0013
    0.1870             0.0013
    0.1871             0.0013
    0.1872             0.0013
    0.1873             0.0013
    0.1874             0.0013
    0.1875             0.0013
    0.1876             0.0013
    0.1877             0.0013
    0.1878             0.0013
    0.1879             0.0013
    0.1880             0.0013
    0.1881             0.0013
    0.1882             0.0013
    0.1883             0.0013
    0.1884             0.0013
    0.1885             0.0013
    0.1886             0.0013
    0.1887             0.0013
    0.1888             0.0013
    0.1889             0.0013
    0.1890             0.0013
    0.1891             0.0013
    0.1892             0.0013
    0.1893             0.0013
    0.1894             0.0013
    0.1895             0.0013
    0.1896             0.0013
    0.1897             0.0013
    0.1898             0.0013
    0.1899             0.0013
    0.1900             0.0013
    0.1901             0.0013
    0.1902             0.0013
    0.1903             0.0013
    0.1904             0.0013
    0.1905             0.0013
    0.1906             0.0013
    0.1907             0.0013
    0.1908             0.0013
    0.1909             0.0013
    0.1910             0.0013
    0.1911             0.0013
    0.1912             0.0013
    0.1913             0.0013
    0.1914             0.0013
    0.1915             0.0013
    0.1916             0.0013
    0.1917             0.0013
    0.1918             0.0013
    0.1919             0.0013
    0.1920             0.0013
    0.1921             0.0013
    0.1922             0.0013
    0.1923             0.0013
    0.1924             0.0013
    0.1925             0.0013
    0.1926             0.0013
    0.1927             0.0013
    0.1928             0.0013
    0.1929             0.0013
    0.1930             0.0013
    0.1931             0.0013
    0.1932             0.0013
    0.1933             0.0013
    0.1934             0.0013
    0.1935             0.0013
    0.1936             0.0013
    0.1937             0.0013
    0.1938             0.0013
    0.1939             0.0013
    0.1940             0.0013
    0.1941             0.0013
    0.1942             0.0013
    0.1943             0.0013
    0.1944             0.0013
    0.1945             0.0013
    0.1946             0.0013
    0.1947             0.0013
    0.1948             0.0013
    0.1949             0.0013
    0.1950             0.0013
    0.1951             0.0013
    0.1952             0.0013
    0.1953             0.0013
    0.1954             0.0013
    0.1955             0.0013
    0.1956             0.0013
    0.1957             0.0013
    0.1958             0.0013
    0.1959             0.0013
    0.1960             0.0013
    0.1961             0.0013
    0.1962             0.0013
    0.1963             0.0013
    0.1964             0.0013
    0.1965             0.0013
    0.1966             0.0013
    0.1967             0.0013
    0.1968             0.0013
    0.1969             0.0013
    0.1970             0.0013
    0.1971             0.0013
    0.1972             0.0013
    0.1973             0.0013
    0.1974             0.0013
    0.1975             0.0013
    0.1976             0.0013
    0.1977             0.0013
    0.1978             0.0013
    0.1979             0.0013
    0.1980             0.0013
    0.1981             0.0013
    0.1982             0.0013
    0.1983             0.0013
    0.1984             0.0013
    0.1985             0.0013
    0.1986             0.0013
    0.1987             0.0013
    0.1988             0.0013
    0.1989             0.0013
    0.1990             0.0013
    0.1991             0.0013
    0.1992             0.0013
    0.1993             0.0013
    0.1994             0.0013
    0.1995             0.0013
    0.1996             0.0013
    0.1997             0.0013
    0.1998             0.0013
    0.1999             0.0013
    0.2000             0.0013
    0.2001             0.0013
    0.2002             0.0013
    0.2003             0.0013
    0.2004             0.0013
    0.2005             0.0013
    0.2006             0.0013
    0.2007             0.0013
    0.2008             0.0013
    0.2009             0.0013
    0.2010             0.0013
    0.2011             0.0013
    0.2012             0.0013
    0.2013             0.0013
    0.2014             0.0013
    0.2015             0.0013
    0.2016             0.0013
    0.2017             0.0013
    0.2018             0.0013
    0.2019             0.0013
    0.2020             0.0013
    0.2021             0.0013
    0.2022             0.0013
    0.2023             0.0013
    0.2024             0.0013
    0.2025             0.0013
    0.2026             0.0013
    0.2027             0.0013
    0.2028             0.0013
    0.2029             0.0013
    0.2030             0.0013
    0.2031             0.0013
    0.2032             0.0013
    0.2033             0.0013
    0.2034             0.0013
    0.2035             0.0013
    0.2036             0.0013
    0.2037             0.0013
    0.2038             0.0013
    0.2039             0.0013
    0.2040             0.0013
    0.2041             0.0013
    0.2042             0.0013
    0.2043             0.0013
    0.2044             0.0013
    0.2045             0.0013
    0.2046             0.0013
    0.2047             0.0013
    0.2048             0.0013
    0.2049             0.0013
    0.2050             0.0013
    0.2051             0.0013
    0.2052             0.0013
    0.2053             0.0013
    0.2054             0.0013
    0.2055             0.0013
    0.2056             0.0013
    0.2057             0.0013
    0.2058             0.0013
    0.2059             0.0013
    0.2060             0.0013
    0.2061             0.0013
    0.2062             0.0013
    0.2063             0.0013
    0.2064             0.0013
    0.2065             0.0013
    0.2066             0.0013
    0.2067             0.0013
    0.2068             0.0013
    0.2069             0.0013
    0.2070             0.0013
    0.2071             0.0013
    0.2072             0.0013
    0.2073             0.0013
    0.2074             0.0013
    0.2075             0.0013
    0.2076             0.0013
    0.2077             0.0013
    0.2078             0.0013
    0.2079             0.0013
    0.2080             0.0013
    0.2081             0.0013
    0.2082             0.0013
    0.2083             0.0013
    0.2084             0.0013
    0.2085             0.0013
    0.2086             0.0013
    0.2087             0.0013
    0.2088             0.0013
    0.2089             0.0013
    0.2090             0.0013
    0.2091             0.0013
    0.2092             0.0013
    0.2093             0.0013
    0.2094             0.0013
    0.2095             0.0013
    0.2096             0.0013
    0.2097             0.0013
    0.2098             0.0013
    0.2099             0.0013
    0.2100             0.0013
    0.2101             0.0013
    0.2102             0.0013
    0.2103             0.0013
    0.2104             0.0013
    0.2105             0.0013
    0.2106             0.0013
    0.2107             0.0013
    0.2108             0.0013
    0.2109             0.0013
    0.2110             0.0013
    0.2111             0.0013
    0.2112             0.0013
    0.2113             0.0013
    0.2114             0.0013
    0.2115             0.0013
    0.2116             0.0013
    0.2117             0.0013
    0.2118             0.0013
    0.2119             0.0013
    0.2120             0.0013
    0.2121             0.0013
    0.2122             0.0013
    0.2123             0.0013
    0.2124             0.0013
    0.2125             0.0013
    0.2126             0.0013
    0.2127             0.0013
    0.2128             0.0013
    0.2129             0.0013
    0.2130             0.0013
    0.2131             0.0013
    0.2132             0.0013
    0.2133             0.0013
    0.2134             0.0013
    0.2135             0.0013
    0.2136             0.0013
    0.2137             0.0013
    0.2138             0.0013
    0.2139             0.0013
    0.2140             0.0013
    0.2141             0.0013
    0.2142             0.0013
    0.2143             0.0013
    0.2144             0.0013
    0.2145             0.0013
    0.2146             0.0013
    0.2147             0.0013
    0.2148             0.0013
    0.2149             0.0013
    0.2150             0.0013
    0.2151             0.0013
    0.2152             0.0013
    0.2153             0.0013
    0.2154             0.0013
    0.2155             0.0013
    0.2156             0.0013
    0.2157             0.0013
    0.2158             0.0013
    0.2159             0.0013
    0.2160             0.0013
    0.2161             0.0013
    0.2162             0.0013
    0.2163             0.0013
    0.2164             0.0013
    0.2165             0.0013
    0.2166             0.0013
    0.2167             0.0013
    0.2168             0.0013
    0.2169             0.0013
    0.2170             0.0013
    0.2171             0.0013
    0.2172             0.0013
    0.2173             0.0013
    0.2174             0.0013
    0.2175             0.0013
    0.2176             0.0013
    0.2177             0.0013
    0.2178             0.0013
    0.2179             0.0013
    0.2180             0.0013
    0.2181             0.0013
    0.2182             0.0013
    0.2183             0.0013
    0.2184             0.0013
    0.2185             0.0013
    0.2186             0.0013
    0.2187             0.0013
    0.2188             0.0013
    0.2189             0.0013
    0.2190             0.0013
    0.2191             0.0013
    0.2192             0.0013
    0.2193             0.0013
    0.2194             0.0013
    0.2195             0.0013
    0.2196             0.0013
    0.2197             0.0013
    0.2198             0.0013
    0.2199             0.0013
    0.2200             0.0013
    0.2201             0.0013
    0.2202             0.0013
    0.2203             0.0013
    0.2204             0.0013
    0.2205             0.0013
    0.2206             0.0013
    0.2207             0.0013
    0.2208             0.0013
    0.2209             0.0013
    0.2210             0.0013
    0.2211             0.0013
    0.2212             0.0013
    0.2213             0.0013
    0.2214             0.0013
    0.2215             0.0013
    0.2216             0.0013
    0.2217             0.0013
    0.2218             0.0013
    0.2219             0.0013
    0.2220             0.0013
    0.2221             0.0013
    0.2222             0.0013
    0.2223             0.0013
    0.2224             0.0013
    0.2225             0.0013
    0.2226             0.0013
    0.2227             0.0013
    0.2228             0.0013
    0.2229             0.0013
    0.2230             0.0013
    0.2231             0.0013
    0.2232             0.0013
    0.2233             0.0013
    0.2234             0.0013
    0.2235             0.0013
    0.2236             0.0013
    0.2237             0.0013
    0.2238             0.0013
    0.2239             0.0013
    0.2240             0.0013
    0.2241             0.0013
    0.2242             0.0013
    0.2243             0.0013
    0.2244             0.0013
    0.2245             0.0013
    0.2246             0.0013
    0.2247             0.0013
    0.2248             0.0013
    0.2249             0.0013
    0.2250             0.0013
    0.2251             0.0013
    0.2252             0.0013
    0.2253             0.0013
    0.2254             0.0013
    0.2255             0.0013
    0.2256             0.0013
    0.2257             0.0013
    0.2258             0.0013
    0.2259             0.0013
    0.2260             0.0013
    0.2261             0.0013
    0.2262             0.0013
    0.2263             0.0013
    0.2264             0.0013
    0.2265             0.0013
    0.2266             0.0013
    0.2267             0.0013
    0.2268             0.0013
    0.2269             0.0013
    0.2270             0.0013
    0.2271             0.0013
    0.2272             0.0013
    0.2273             0.0013
    0.2274             0.0013
    0.2275             0.0013
    0.2276             0.0013
    0.2277             0.0013
    0.2278             0.0013
    0.2279             0.0013
    0.2280             0.0013
    0.2281             0.0013
    0.2282             0.0013
    0.2283             0.0013
    0.2284             0.0013
    0.2285             0.0013
    0.2286             0.0013
    0.2287             0.0013
    0.2288             0.0013
    0.2289             0.0013
    0.2290             0.0013
    0.2291             0.0013
    0.2292             0.0013
    0.2293             0.0013
    0.2294             0.0013
    0.2295             0.0013
    0.2296             0.0013
    0.2297             0.0013
    0.2298             0.0013
    0.2299             0.0013
    0.2300             0.0013
    0.2301             0.0013
    0.2302             0.0013
    0.2303             0.0013
    0.2304             0.0013
    0.2305             0.0013
    0.2306             0.0013
    0.2307             0.0013
    0.2308             0.0013
    0.2309             0.0013
    0.2310             0.0013
    0.2311             0.0013
    0.2312             0.0013
    0.2313             0.0013
    0.2314             0.0013
    0.2315             0.0013
    0.2316             0.0013
    0.2317             0.0013
    0.2318             0.0013
    0.2319             0.0013
    0.2320             0.0013
    0.2321             0.0013
    0.2322             0.0013
    0.2323             0.0013
    0.2324             0.0013
    0.2325             0.0013
    0.2326             0.0013
    0.2327             0.0013
    0.2328             0.0013
    0.2329             0.0013
    0.2330             0.0013
    0.2331             0.0013
    0.2332             0.0013
    0.2333             0.0013
    0.2334             0.0013
    0.2335             0.0013
    0.2336             0.0013
    0.2337             0.0013
    0.2338             0.0013
    0.2339             0.0013
    0.2340             0.0013
    0.2341             0.0013
    0.2342             0.0013
    0.2343             0.0013
    0.2344             0.0013
    0.2345             0.0013
    0.2346             0.0013
    0.2347             0.0013
    0.2348             0.0013
    0.2349             0.0013
    0.2350             0.0013
    0.2351             0.0013
    0.2352             0.0013
    0.2353             0.0013
    0.2354             0.0013
    0.2355             0.0013
    0.2356             0.0013
    0.2357             0.0013
    0.2358             0.0013
    0.2359             0.0013
    0.2360             0.0013
    0.2361             0.0013
    0.2362             0.0013
    0.2363             0.0013
    0.2364             0.0013
    0.2365             0.0013
    0.2366             0.0013
    0.2367             0.0013
    0.2368             0.0013
    0.2369             0.0013
    0.2370             0.0013
    0.2371             0.0013
    0.2372             0.0013
    0.2373             0.0013
    0.2374             0.0013
    0.2375             0.0013
    0.2376             0.0013
    0.2377             0.0013
    0.2378             0.0013
    0.2379             0.0013
    0.2380             0.0013
    0.2381             0.0013
    0.2382             0.0013
    0.2383             0.0013
    0.2384             0.0013
    0.2385             0.0013
    0.2386             0.0013
    0.2387             0.0013
    0.2388             0.0013
    0.2389             0.0013
    0.2390             0.0013
    0.2391             0.0013
    0.2392             0.0013
    0.2393             0.0013
    0.2394             0.0013
    0.2395             0.0013
    0.2396             0.0013
    0.2397             0.0013
    0.2398             0.0013
    0.2399             0.0013
    0.2400             0.0013
    0.2401             0.0013
    0.2402             0.0013
    0.2403             0.0013
    0.2404             0.0013
    0.2405             0.0013
    0.2406             0.0013
    0.2407             0.0013
    0.2408             0.0013
    0.2409             0.0013
    0.2410             0.0013
    0.2411             0.0013
    0.2412             0.0013
    0.2413             0.0013
    0.2414             0.0013
    0.2415             0.0013
    0.2416             0.0013
    0.2417             0.0013
    0.2418             0.0013
    0.2419             0.0013
    0.2420             0.0013
    0.2421             0.0013
    0.2422             0.0013
    0.2423             0.0013
    0.2424             0.0013
    0.2425             0.0013
    0.2426             0.0013
    0.2427             0.0013
    0.2428             0.0013
    0.2429             0.0013
    0.2430             0.0013
    0.2431             0.0013
    0.2432             0.0013
    0.2433             0.0013
    0.2434             0.0013
    0.2435             0.0013
    0.2436             0.0013
    0.2437             0.0013
    0.2438             0.0013
    0.2439             0.0013
    0.2440             0.0013
    0.2441             0.0013
    0.2442             0.0013
    0.2443             0.0013
    0.2444             0.0013
    0.2445             0.0013
    0.2446             0.0013
    0.2447             0.0013
    0.2448             0.0013
    0.2449             0.0013
    0.2450             0.0013
    0.2451             0.0013
    0.2452             0.0013
    0.2453             0.0013
    0.2454             0.0013
    0.2455             0.0013
    0.2456             0.0013
    0.2457             0.0013
    0.2458             0.0013
    0.2459             0.0013
    0.2460             0.0013
    0.2461             0.0013
    0.2462             0.0013
    0.2463             0.0013
    0.2464             0.0013
    0.2465             0.0013
    0.2466             0.0013
    0.2467             0.0013
    0.2468             0.0013
    0.2469             0.0013
    0.2470             0.0013
    0.2471             0.0013
    0.2472             0.0013
    0.2473             0.0013
    0.2474             0.0013
    0.2475             0.0013
    0.2476             0.0013
    0.2477             0.0013
    0.2478             0.0013
    0.2479             0.0013
    0.2480             0.0013
    0.2481             0.0013
    0.2482             0.0013
    0.2483             0.0013
    0.2484             0.0013
    0.2485             0.0013
    0.2486             0.0013
    0.2487             0.0013
    0.2488             0.0013
    0.2489             0.0013
    0.2490             0.0013
    0.2491             0.0013
    0.2492             0.0013
    0.2493             0.0013
    0.2494             0.0013
    0.2495             0.0013
    0.2496             0.0013
    0.2497             0.0013
    0.2498             0.0013
    0.2499             0.0013
    0.2500             0.0013
    0.2501             0.0013
    0.2502             0.0013
    0.2503             0.0013
    0.2504             0.0013
    0.2505             0.0013
    0.2506             0.0013
    0.2507             0.0013
    0.2508             0.0013
    0.2509             0.0013
    0.2510             0.0013
    0.2511             0.0013
    0.2512             0.0013
    0.2513             0.0013
    0.2514             0.0013
    0.2515             0.0013
    0.2516             0.0013
    0.2517             0.0013
    0.2518             0.0013
    0.2519             0.0013
    0.2520             0.0013
    0.2521             0.0013
    0.2522             0.0013
    0.2523             0.0013
    0.2524             0.0013
    0.2525             0.0013
    0.2526             0.0013
    0.2527             0.0013
    0.2528             0.0013
    0.2529             0.0013
    0.2530             0.0013
    0.2531             0.0013
    0.2532             0.0013
    0.2533             0.0013
    0.2534             0.0013
    0.2535             0.0013
    0.2536             0.0013
    0.2537             0.0013
    0.2538             0.0013
    0.2539             0.0013
    0.2540             0.0013
    0.2541             0.0013
    0.2542             0.0013
    0.2543             0.0013
    0.2544             0.0013
    0.2545             0.0013
    0.2546             0.0013
    0.2547             0.0013
    0.2548             0.0013
    0.2549             0.0013
    0.2550             0.0013
    0.2551             0.0013
    0.2552             0.0013
    0.2553             0.0013
    0.2554             0.0013
    0.2555             0.0013
    0.2556             0.0013
    0.2557             0.0013
    0.2558             0.0013
    0.2559             0.0013
    0.2560             0.0013
    0.2561             0.0013
    0.2562             0.0013
    0.2563             0.0013
    0.2564             0.0013
    0.2565             0.0013
    0.2566             0.0013
    0.2567             0.0013
    0.2568             0.0013
    0.2569             0.0013
    0.2570             0.0013
    0.2571             0.0013
    0.2572             0.0013
    0.2573             0.0013
    0.2574             0.0013
    0.2575             0.0013
    0.2576             0.0013
    0.2577             0.0013
    0.2578             0.0013
    0.2579             0.0013
    0.2580             0.0013
    0.2581             0.0013
    0.2582             0.0013
    0.2583             0.0013
    0.2584             0.0013
    0.2585             0.0013
    0.2586             0.0013
    0.2587             0.0013
    0.2588             0.0013
    0.2589             0.0013
    0.2590             0.0013
    0.2591             0.0013
    0.2592             0.0013
    0.2593             0.0013
    0.2594             0.0013
    0.2595             0.0013
    0.2596             0.0013
    0.2597             0.0013
    0.2598             0.0013
    0.2599             0.0013
    0.2600             0.0013
    0.2601             0.0013
    0.2602             0.0013
    0.2603             0.0013
    0.2604             0.0013
    0.2605             0.0013
    0.2606             0.0013
    0.2607             0.0013
    0.2608             0.0013
    0.2609             0.0013
    0.2610             0.0013
    0.2611             0.0013
    0.2612             0.0013
    0.2613             0.0013
    0.2614             0.0013
    0.2615             0.0013
    0.2616             0.0013
    0.2617             0.0013
    0.2618             0.0013
    0.2619             0.0013
    0.2620             0.0013
    0.2621             0.0013
    0.2622             0.0013
    0.2623             0.0013
    0.2624             0.0013
    0.2625             0.0013
    0.2626             0.0013
    0.2627             0.0013
    0.2628             0.0013
    0.2629             0.0013
    0.2630             0.0013
    0.2631             0.0013
    0.2632             0.0013
    0.2633             0.0013
    0.2634             0.0013
    0.2635             0.0013
    0.2636             0.0013
    0.2637             0.0013
    0.2638             0.0013
    0.2639             0.0013
    0.2640             0.0013
    0.2641             0.0013
    0.2642             0.0013
    0.2643             0.0013
    0.2644             0.0013
    0.2645             0.0013
    0.2646             0.0013
    0.2647             0.0013
    0.2648             0.0013
    0.2649             0.0013
    0.2650             0.0013
    0.2651             0.0013
    0.2652             0.0014
    0.2653             0.0014
    0.2654             0.0014
    0.2655             0.0014
    0.2656             0.0014
    0.2657             0.0014
    0.2658             0.0014
    0.2659             0.0014
    0.2660             0.0014
    0.2661             0.0014
    0.2662             0.0014
    0.2663             0.0014
    0.2664             0.0014
    0.2665             0.0014
    0.2666             0.0014
    0.2667             0.0014
    0.2668             0.0014
    0.2669             0.0014
    0.2670             0.0014
    0.2671             0.0014
    0.2672             0.0014
    0.2673             0.0014
    0.2674             0.0014
    0.2675             0.0014
    0.2676             0.0014
    0.2677             0.0014
    0.2678             0.0014
    0.2679             0.0014
    0.2680             0.0014
    0.2681             0.0014
    0.2682             0.0014
    0.2683             0.0014
    0.2684             0.0014
    0.2685             0.0014
    0.2686             0.0014
    0.2687             0.0014
    0.2688             0.0014
    0.2689             0.0014
    0.2690             0.0014
    0.2691             0.0014
    0.2692             0.0014
    0.2693             0.0014
    0.2694             0.0014
    0.2695             0.0014
    0.2696             0.0014
    0.2697             0.0014
    0.2698             0.0014
    0.2699             0.0014
    0.2700             0.0014
    0.2701             0.0014
    0.2702             0.0014
    0.2703             0.0014
    0.2704             0.0014
    0.2705             0.0014
    0.2706             0.0014
    0.2707             0.0014
    0.2708             0.0014
    0.2709             0.0014
    0.2710             0.0014
    0.2711             0.0014
    0.2712             0.0014
    0.2713             0.0014
    0.2714             0.0014
    0.2715             0.0014
    0.2716             0.0014
    0.2717             0.0014
    0.2718             0.0014
    0.2719             0.0014
    0.2720             0.0014
    0.2721             0.0014
    0.2722             0.0014
    0.2723             0.0014
    0.2724             0.0014
    0.2725             0.0014
    0.2726             0.0014
    0.2727             0.0014
    0.2728             0.0014
    0.2729             0.0014
    0.2730             0.0014
    0.2731             0.0014
    0.2732             0.0014
    0.2733             0.0014
    0.2734             0.0014
    0.2735             0.0014
    0.2736             0.0014
    0.2737             0.0014
    0.2738             0.0014
    0.2739             0.0014
    0.2740             0.0014
    0.2741             0.0014
    0.2742             0.0014
    0.2743             0.0014
    0.2744             0.0014
    0.2745             0.0014
    0.2746             0.0014
    0.2747             0.0014
    0.2748             0.0014
    0.2749             0.0014
    0.2750             0.0014
    0.2751             0.0014
    0.2752             0.0014
    0.2753             0.0014
    0.2754             0.0014
    0.2755             0.0014
    0.2756             0.0014
    0.2757             0.0014
    0.2758             0.0014
    0.2759             0.0014
    0.2760             0.0014
    0.2761             0.0014
    0.2762             0.0014
    0.2763             0.0014
    0.2764             0.0014
    0.2765             0.0014
    0.2766             0.0014
    0.2767             0.0014
    0.2768             0.0014
    0.2769             0.0014
    0.2770             0.0014
    0.2771             0.0014
    0.2772             0.0014
    0.2773             0.0014
    0.2774             0.0014
    0.2775             0.0014
    0.2776             0.0014
    0.2777             0.0014
    0.2778             0.0014
    0.2779             0.0014
    0.2780             0.0014
    0.2781             0.0014
    0.2782             0.0014
    0.2783             0.0014
    0.2784             0.0014
    0.2785             0.0014
    0.2786             0.0014
    0.2787             0.0014
    0.2788             0.0014
    0.2789             0.0014
    0.2790             0.0014
    0.2791             0.0014
    0.2792             0.0014
    0.2793             0.0014
    0.2794             0.0014
    0.2795             0.0014
    0.2796             0.0014
    0.2797             0.0014
    0.2798             0.0014
    0.2799             0.0014
    0.2800             0.0014
    0.2801             0.0014
    0.2802             0.0014
    0.2803             0.0014
    0.2804             0.0014
    0.2805             0.0014
    0.2806             0.0014
    0.2807             0.0014
    0.2808             0.0014
    0.2809             0.0014
    0.2810             0.0014
    0.2811             0.0014
    0.2812             0.0014
    0.2813             0.0014
    0.2814             0.0014
    0.2815             0.0014
    0.2816             0.0014
    0.2817             0.0014
    0.2818             0.0014
    0.2819             0.0014
    0.2820             0.0014
    0.2821             0.0014
    0.2822             0.0014
    0.2823             0.0014
    0.2824             0.0014
    0.2825             0.0014
    0.2826             0.0014
    0.2827             0.0014
    0.2828             0.0014
    0.2829             0.0014
    0.2830             0.0014
    0.2831             0.0014
    0.2832             0.0014
    0.2833             0.0014
    0.2834             0.0014
    0.2835             0.0014
    0.2836             0.0014
    0.2837             0.0014
    0.2838             0.0014
    0.2839             0.0014
    0.2840             0.0014
    0.2841             0.0014
    0.2842             0.0014
    0.2843             0.0014
    0.2844             0.0014
    0.2845             0.0014
    0.2846             0.0014
    0.2847             0.0014
    0.2848             0.0014
    0.2849             0.0014
    0.2850             0.0014
    0.2851             0.0014
    0.2852             0.0014
    0.2853             0.0014
    0.2854             0.0014
    0.2855             0.0014
    0.2856             0.0014
    0.2857             0.0014
    0.2858             0.0014
    0.2859             0.0014
    0.2860             0.0014
    0.2861             0.0014
    0.2862             0.0014
    0.2863             0.0014
    0.2864             0.0014
    0.2865             0.0014
    0.2866             0.0014
    0.2867             0.0014
    0.2868             0.0014
    0.2869             0.0014
    0.2870             0.0014
    0.2871             0.0014
    0.2872             0.0014
    0.2873             0.0014
    0.2874             0.0014
    0.2875             0.0014
    0.2876             0.0014
    0.2877             0.0014
    0.2878             0.0014
    0.2879             0.0014
    0.2880             0.0014
    0.2881             0.0014
    0.2882             0.0014
    0.2883             0.0014
    0.2884             0.0014
    0.2885             0.0014
    0.2886             0.0014
    0.2887             0.0014
    0.2888             0.0014
    0.2889             0.0014
    0.2890             0.0014
    0.2891             0.0014
    0.2892             0.0014
    0.2893             0.0014
    0.2894             0.0014
    0.2895             0.0014
    0.2896             0.0014
    0.2897             0.0014
    0.2898             0.0014
    0.2899             0.0014
    0.2900             0.0014
    0.2901             0.0014
    0.2902             0.0014
    0.2903             0.0014
    0.2904             0.0014
    0.2905             0.0014
    0.2906             0.0014
    0.2907             0.0014
    0.2908             0.0014
    0.2909             0.0014
    0.2910             0.0014
    0.2911             0.0014
    0.2912             0.0014
    0.2913             0.0014
    0.2914             0.0014
    0.2915             0.0014
    0.2916             0.0014
    0.2917             0.0014
    0.2918             0.0014
    0.2919             0.0014
    0.2920             0.0014
    0.2921             0.0014
    0.2922             0.0014
    0.2923             0.0014
    0.2924             0.0014
    0.2925             0.0014
    0.2926             0.0014
    0.2927             0.0014
    0.2928             0.0014
    0.2929             0.0014
    0.2930             0.0014
    0.2931             0.0014
    0.2932             0.0014
    0.2933             0.0014
    0.2934             0.0014
    0.2935             0.0014
    0.2936             0.0014
    0.2937             0.0014
    0.2938             0.0014
    0.2939             0.0014
    0.2940             0.0014
    0.2941             0.0014
    0.2942             0.0014
    0.2943             0.0014
    0.2944             0.0014
    0.2945             0.0014
    0.2946             0.0014
    0.2947             0.0014
    0.2948             0.0014
    0.2949             0.0014
    0.2950             0.0014
    0.2951             0.0014
    0.2952             0.0014
    0.2953             0.0014
    0.2954             0.0014
    0.2955             0.0014
    0.2956             0.0014
    0.2957             0.0014
    0.2958             0.0014
    0.2959             0.0014
    0.2960             0.0014
    0.2961             0.0014
    0.2962             0.0014
    0.2963             0.0014
    0.2964             0.0014
    0.2965             0.0014
    0.2966             0.0014
    0.2967             0.0014
    0.2968             0.0014
    0.2969             0.0014
    0.2970             0.0014
    0.2971             0.0014
    0.2972             0.0014
    0.2973             0.0014
    0.2974             0.0014
    0.2975             0.0014
    0.2976             0.0014
    0.2977             0.0014
    0.2978             0.0014
    0.2979             0.0014
    0.2980             0.0014
    0.2981             0.0014
    0.2982             0.0014
    0.2983             0.0014
    0.2984             0.0014
    0.2985             0.0014
    0.2986             0.0014
    0.2987             0.0014
    0.2988             0.0014
    0.2989             0.0014
    0.2990             0.0014
    0.2991             0.0014
    0.2992             0.0014
    0.2993             0.0014
    0.2994             0.0014
    0.2995             0.0014
    0.2996             0.0014
    0.2997             0.0014
    0.2998             0.0014
    0.2999             0.0014
    0.3000             0.0014
    0.3001             0.0014
    0.3002             0.0014
    0.3003             0.0014
    0.3004             0.0014
    0.3005             0.0014
    0.3006             0.0014
    0.3007             0.0014
    0.3008             0.0014
    0.3009             0.0014
    0.3010             0.0014
    0.3011             0.0014
    0.3012             0.0014
    0.3013             0.0014
    0.3014             0.0014
    0.3015             0.0014
    0.3016             0.0014
    0.3017             0.0014
    0.3018             0.0014
    0.3019             0.0014
    0.3020             0.0014
    0.3021             0.0014
    0.3022             0.0014
    0.3023             0.0014
    0.3024             0.0014
    0.3025             0.0014
    0.3026             0.0014
    0.3027             0.0014
    0.3028             0.0014
    0.3029             0.0014
    0.3030             0.0014
    0.3031             0.0014
    0.3032             0.0014
    0.3033             0.0014
    0.3034             0.0014
    0.3035             0.0014
    0.3036             0.0014
    0.3037             0.0014
    0.3038             0.0014
    0.3039             0.0014
    0.3040             0.0014
    0.3041             0.0014
    0.3042             0.0014
    0.3043             0.0014
    0.3044             0.0014
    0.3045             0.0014
    0.3046             0.0014
    0.3047             0.0014
    0.3048             0.0014
    0.3049             0.0014
    0.3050             0.0014
    0.3051             0.0014
    0.3052             0.0014
    0.3053             0.0014
    0.3054             0.0014
    0.3055             0.0014
    0.3056             0.0014
    0.3057             0.0014
    0.3058             0.0014
    0.3059             0.0014
    0.3060             0.0014
    0.3061             0.0014
    0.3062             0.0014
    0.3063             0.0014
    0.3064             0.0014
    0.3065             0.0014
    0.3066             0.0014
    0.3067             0.0014
    0.3068             0.0014
    0.3069             0.0014
    0.3070             0.0014
    0.3071             0.0014
    0.3072             0.0014
    0.3073             0.0014
    0.3074             0.0014
    0.3075             0.0014
    0.3076             0.0014
    0.3077             0.0014
    0.3078             0.0014
    0.3079             0.0014
    0.3080             0.0014
    0.3081             0.0014
    0.3082             0.0014
    0.3083             0.0014
    0.3084             0.0014
    0.3085             0.0014
    0.3086             0.0014
    0.3087             0.0014
    0.3088             0.0014
    0.3089             0.0014
    0.3090             0.0014
    0.3091             0.0014
    0.3092             0.0014
    0.3093             0.0014
    0.3094             0.0014
    0.3095             0.0014
    0.3096             0.0014
    0.3097             0.0014
    0.3098             0.0014
    0.3099             0.0014
    0.3100             0.0014
    0.3101             0.0014
    0.3102             0.0014
    0.3103             0.0014
    0.3104             0.0014
    0.3105             0.0014
    0.3106             0.0014
    0.3107             0.0014
    0.3108             0.0014
    0.3109             0.0014
    0.3110             0.0014
    0.3111             0.0014
    0.3112             0.0014
    0.3113             0.0014
    0.3114             0.0014
    0.3115             0.0014
    0.3116             0.0014
    0.3117             0.0014
    0.3118             0.0014
    0.3119             0.0014
    0.3120             0.0014
    0.3121             0.0014
    0.3122             0.0014
    0.3123             0.0014
    0.3124             0.0014
    0.3125             0.0014
    0.3126             0.0014
    0.3127             0.0014
    0.3128             0.0014
    0.3129             0.0014
    0.3130             0.0014
    0.3131             0.0014
    0.3132             0.0014
    0.3133             0.0014
    0.3134             0.0014
    0.3135             0.0014
    0.3136             0.0014
    0.3137             0.0014
    0.3138             0.0014
    0.3139             0.0014
    0.3140             0.0014
    0.3141             0.0014
    0.3142             0.0014
    0.3143             0.0014
    0.3144             0.0014
    0.3145             0.0014
    0.3146             0.0014
    0.3147             0.0014
    0.3148             0.0014
    0.3149             0.0014
    0.3150             0.0014
    0.3151             0.0014
    0.3152             0.0014
    0.3153             0.0014
    0.3154             0.0014
    0.3155             0.0014
    0.3156             0.0014
    0.3157             0.0014
    0.3158             0.0014
    0.3159             0.0014
    0.3160             0.0014
    0.3161             0.0014
    0.3162             0.0014
    0.3163             0.0014
    0.3164             0.0014
    0.3165             0.0014
    0.3166             0.0014
    0.3167             0.0014
    0.3168             0.0014
    0.3169             0.0014
    0.3170             0.0014
    0.3171             0.0014
    0.3172             0.0014
    0.3173             0.0014
    0.3174             0.0014
    0.3175             0.0014
    0.3176             0.0014
    0.3177             0.0014
    0.3178             0.0014
    0.3179             0.0014
    0.3180             0.0014
    0.3181             0.0014
    0.3182             0.0014
    0.3183             0.0014
    0.3184             0.0014
    0.3185             0.0014
    0.3186             0.0014
    0.3187             0.0014
    0.3188             0.0014
    0.3189             0.0014
    0.3190             0.0014
    0.3191             0.0014
    0.3192             0.0014
    0.3193             0.0014
    0.3194             0.0014
    0.3195             0.0014
    0.3196             0.0014
    0.3197             0.0014
    0.3198             0.0014
    0.3199             0.0014
    0.3200             0.0014
    0.3201             0.0014
    0.3202             0.0014
    0.3203             0.0014
    0.3204             0.0014
    0.3205             0.0014
    0.3206             0.0014
    0.3207             0.0014
    0.3208             0.0014
    0.3209             0.0014
    0.3210             0.0014
    0.3211             0.0014
    0.3212             0.0014
    0.3213             0.0014
    0.3214             0.0014
    0.3215             0.0014
    0.3216             0.0014
    0.3217             0.0014
    0.3218             0.0014
    0.3219             0.0014
    0.3220             0.0014
    0.3221             0.0014
    0.3222             0.0014
    0.3223             0.0014
    0.3224             0.0014
    0.3225             0.0014
    0.3226             0.0014
    0.3227             0.0014
    0.3228             0.0014
    0.3229             0.0014
    0.3230             0.0014
    0.3231             0.0014
    0.3232             0.0014
    0.3233             0.0014
    0.3234             0.0014
    0.3235             0.0014
    0.3236             0.0014
    0.3237             0.0014
    0.3238             0.0014
    0.3239             0.0014
    0.3240             0.0014
    0.3241             0.0014
    0.3242             0.0014
    0.3243             0.0014
    0.3244             0.0014
    0.3245             0.0014
    0.3246             0.0014
    0.3247             0.0014
    0.3248             0.0014
    0.3249             0.0014
    0.3250             0.0014
    0.3251             0.0014
    0.3252             0.0014
    0.3253             0.0014
    0.3254             0.0014
    0.3255             0.0014
    0.3256             0.0014
    0.3257             0.0014
    0.3258             0.0014
    0.3259             0.0014
    0.3260             0.0014
    0.3261             0.0014
    0.3262             0.0014
    0.3263             0.0014
    0.3264             0.0014
    0.3265             0.0014
    0.3266             0.0014
    0.3267             0.0014
    0.3268             0.0014
    0.3269             0.0014
    0.3270             0.0014
    0.3271             0.0014
    0.3272             0.0014
    0.3273             0.0014
    0.3274             0.0014
    0.3275             0.0014
    0.3276             0.0014
    0.3277             0.0014
    0.3278             0.0014
    0.3279             0.0014
    0.3280             0.0014
    0.3281             0.0014
    0.3282             0.0014
    0.3283             0.0014
    0.3284             0.0014
    0.3285             0.0014
    0.3286             0.0014
    0.3287             0.0014
    0.3288             0.0014
    0.3289             0.0014
    0.3290             0.0014
    0.3291             0.0014
    0.3292             0.0014
    0.3293             0.0014
    0.3294             0.0014
    0.3295             0.0014
    0.3296             0.0014
    0.3297             0.0014
    0.3298             0.0014
    0.3299             0.0014
    0.3300             0.0014
    0.3301             0.0014
    0.3302             0.0014
    0.3303             0.0014
    0.3304             0.0014
    0.3305             0.0014
    0.3306             0.0014
    0.3307             0.0014
    0.3308             0.0014
    0.3309             0.0014
    0.3310             0.0014
    0.3311             0.0014
    0.3312             0.0014
    0.3313             0.0014
    0.3314             0.0014
    0.3315             0.0014
    0.3316             0.0014
    0.3317             0.0014
    0.3318             0.0014
    0.3319             0.0014
    0.3320             0.0014
    0.3321             0.0014
    0.3322             0.0014
    0.3323             0.0014
    0.3324             0.0014
    0.3325             0.0014
    0.3326             0.0014
    0.3327             0.0014
    0.3328             0.0014
    0.3329             0.0014
    0.3330             0.0014
    0.3331             0.0014
    0.3332             0.0014
    0.3333             0.0014
    0.3334             0.0014
    0.3335             0.0014
    0.3336             0.0014
    0.3337             0.0014
    0.3338             0.0014
    0.3339             0.0014
    0.3340             0.0014
    0.3341             0.0014
    0.3342             0.0014
    0.3343             0.0014
    0.3344             0.0014
    0.3345             0.0014
    0.3346             0.0014
    0.3347             0.0014
    0.3348             0.0014
    0.3349             0.0014
    0.3350             0.0014
    0.3351             0.0014
    0.3352             0.0014
    0.3353             0.0014
    0.3354             0.0014
    0.3355             0.0014
    0.3356             0.0014
    0.3357             0.0014
    0.3358             0.0014
    0.3359             0.0014
    0.3360             0.0014
    0.3361             0.0014
    0.3362             0.0014
    0.3363             0.0014
    0.3364             0.0014
    0.3365             0.0014
    0.3366             0.0014
    0.3367             0.0014
    0.3368             0.0014
    0.3369             0.0014
    0.3370             0.0014
    0.3371             0.0014
    0.3372             0.0014
    0.3373             0.0014
    0.3374             0.0014
    0.3375             0.0014
    0.3376             0.0014
    0.3377             0.0014
    0.3378             0.0014
    0.3379             0.0014
    0.3380             0.0014
    0.3381             0.0014
    0.3382             0.0014
    0.3383             0.0014
    0.3384             0.0014
    0.3385             0.0014
    0.3386             0.0014
    0.3387             0.0014
    0.3388             0.0014
    0.3389             0.0014
    0.3390             0.0014
    0.3391             0.0014
    0.3392             0.0014
    0.3393             0.0014
    0.3394             0.0014
    0.3395             0.0014
    0.3396             0.0014
    0.3397             0.0014
    0.3398             0.0014
    0.3399             0.0014
    0.3400             0.0014
    0.3401             0.0014
    0.3402             0.0014
    0.3403             0.0014
    0.3404             0.0014
    0.3405             0.0014
    0.3406             0.0014
    0.3407             0.0014
    0.3408             0.0015
    0.3409             0.0015
    0.3410             0.0015
    0.3411             0.0015
    0.3412             0.0015
    0.3413             0.0015
    0.3414             0.0015
    0.3415             0.0015
    0.3416             0.0015
    0.3417             0.0015
    0.3418             0.0015
    0.3419             0.0015
    0.3420             0.0015
    0.3421             0.0015
    0.3422             0.0015
    0.3423             0.0015
    0.3424             0.0015
    0.3425             0.0015
    0.3426             0.0015
    0.3427             0.0015
    0.3428             0.0015
    0.3429             0.0015
    0.3430             0.0015
    0.3431             0.0015
    0.3432             0.0015
    0.3433             0.0015
    0.3434             0.0015
    0.3435             0.0015
    0.3436             0.0015
    0.3437             0.0015
    0.3438             0.0015
    0.3439             0.0015
    0.3440             0.0015
    0.3441             0.0015
    0.3442             0.0015
    0.3443             0.0015
    0.3444             0.0015
    0.3445             0.0015
    0.3446             0.0015
    0.3447             0.0015
    0.3448             0.0015
    0.3449             0.0015
    0.3450             0.0015
    0.3451             0.0015
    0.3452             0.0015
    0.3453             0.0015
    0.3454             0.0015
    0.3455             0.0015
    0.3456             0.0015
    0.3457             0.0015
    0.3458             0.0015
    0.3459             0.0015
    0.3460             0.0015
    0.3461             0.0015
    0.3462             0.0015
    0.3463             0.0015
    0.3464             0.0015
    0.3465             0.0015
    0.3466             0.0015
    0.3467             0.0015
    0.3468             0.0015
    0.3469             0.0015
    0.3470             0.0015
    0.3471             0.0015
    0.3472             0.0015
    0.3473             0.0015
    0.3474             0.0015
    0.3475             0.0015
    0.3476             0.0015
    0.3477             0.0015
    0.3478             0.0015
    0.3479             0.0015
    0.3480             0.0015
    0.3481             0.0015
    0.3482             0.0015
    0.3483             0.0015
    0.3484             0.0015
    0.3485             0.0015
    0.3486             0.0015
    0.3487             0.0015
    0.3488             0.0015
    0.3489             0.0015
    0.3490             0.0015
    0.3491             0.0015
    0.3492             0.0015
    0.3493             0.0015
    0.3494             0.0015
    0.3495             0.0015
    0.3496             0.0015
    0.3497             0.0015
    0.3498             0.0015
    0.3499             0.0015
    0.3500             0.0015
    0.3501             0.0015
    0.3502             0.0015
    0.3503             0.0015
    0.3504             0.0015
    0.3505             0.0015
    0.3506             0.0015
    0.3507             0.0015
    0.3508             0.0015
    0.3509             0.0015
    0.3510             0.0015
    0.3511             0.0015
    0.3512             0.0015
    0.3513             0.0015
    0.3514             0.0015
    0.3515             0.0015
    0.3516             0.0015
    0.3517             0.0015
    0.3518             0.0015
    0.3519             0.0015
    0.3520             0.0015
    0.3521             0.0015
    0.3522             0.0015
    0.3523             0.0015
    0.3524             0.0015
    0.3525             0.0015
    0.3526             0.0015
    0.3527             0.0015
    0.3528             0.0015
    0.3529             0.0015
    0.3530             0.0015
    0.3531             0.0015
    0.3532             0.0015
    0.3533             0.0015
    0.3534             0.0015
    0.3535             0.0015
    0.3536             0.0015
    0.3537             0.0015
    0.3538             0.0015
    0.3539             0.0015
    0.3540             0.0015
    0.3541             0.0015
    0.3542             0.0015
    0.3543             0.0015
    0.3544             0.0015
    0.3545             0.0015
    0.3546             0.0015
    0.3547             0.0015
    0.3548             0.0015
    0.3549             0.0015
    0.3550             0.0015
    0.3551             0.0015
    0.3552             0.0015
    0.3553             0.0015
    0.3554             0.0015
    0.3555             0.0015
    0.3556             0.0015
    0.3557             0.0015
    0.3558             0.0015
    0.3559             0.0015
    0.3560             0.0015
    0.3561             0.0015
    0.3562             0.0015
    0.3563             0.0015
    0.3564             0.0015
    0.3565             0.0015
    0.3566             0.0015
    0.3567             0.0015
    0.3568             0.0015
    0.3569             0.0015
    0.3570             0.0015
    0.3571             0.0015
    0.3572             0.0015
    0.3573             0.0015
    0.3574             0.0015
    0.3575             0.0015
    0.3576             0.0015
    0.3577             0.0015
    0.3578             0.0015
    0.3579             0.0015
    0.3580             0.0015
    0.3581             0.0015
    0.3582             0.0015
    0.3583             0.0015
    0.3584             0.0015
    0.3585             0.0015
    0.3586             0.0015
    0.3587             0.0015
    0.3588             0.0015
    0.3589             0.0015
    0.3590             0.0015
    0.3591             0.0015
    0.3592             0.0015
    0.3593             0.0015
    0.3594             0.0015
    0.3595             0.0015
    0.3596             0.0015
    0.3597             0.0015
    0.3598             0.0015
    0.3599             0.0015
    0.3600             0.0015
    0.3601             0.0015
    0.3602             0.0015
    0.3603             0.0015
    0.3604             0.0015
    0.3605             0.0015
    0.3606             0.0015
    0.3607             0.0015
    0.3608             0.0015
    0.3609             0.0015
    0.3610             0.0015
    0.3611             0.0015
    0.3612             0.0015
    0.3613             0.0015
    0.3614             0.0015
    0.3615             0.0015
    0.3616             0.0015
    0.3617             0.0015
    0.3618             0.0015
    0.3619             0.0015
    0.3620             0.0015
    0.3621             0.0015
    0.3622             0.0015
    0.3623             0.0015
    0.3624             0.0015
    0.3625             0.0015
    0.3626             0.0015
    0.3627             0.0015
    0.3628             0.0015
    0.3629             0.0015
    0.3630             0.0015
    0.3631             0.0015
    0.3632             0.0015
    0.3633             0.0015
    0.3634             0.0015
    0.3635             0.0015
    0.3636             0.0015
    0.3637             0.0015
    0.3638             0.0015
    0.3639             0.0015
    0.3640             0.0015
    0.3641             0.0015
    0.3642             0.0015
    0.3643             0.0015
    0.3644             0.0015
    0.3645             0.0015
    0.3646             0.0015
    0.3647             0.0015
    0.3648             0.0015
    0.3649             0.0015
    0.3650             0.0015
    0.3651             0.0015
    0.3652             0.0015
    0.3653             0.0015
    0.3654             0.0015
    0.3655             0.0015
    0.3656             0.0015
    0.3657             0.0015
    0.3658             0.0015
    0.3659             0.0015
    0.3660             0.0015
    0.3661             0.0015
    0.3662             0.0015
    0.3663             0.0015
    0.3664             0.0015
    0.3665             0.0015
    0.3666             0.0015
    0.3667             0.0015
    0.3668             0.0015
    0.3669             0.0015
    0.3670             0.0015
    0.3671             0.0015
    0.3672             0.0015
    0.3673             0.0015
    0.3674             0.0015
    0.3675             0.0015
    0.3676             0.0015
    0.3677             0.0015
    0.3678             0.0015
    0.3679             0.0015
    0.3680             0.0015
    0.3681             0.0015
    0.3682             0.0015
    0.3683             0.0015
    0.3684             0.0015
    0.3685             0.0015
    0.3686             0.0015
    0.3687             0.0015
    0.3688             0.0015
    0.3689             0.0015
    0.3690             0.0015
    0.3691             0.0015
    0.3692             0.0015
    0.3693             0.0015
    0.3694             0.0015
    0.3695             0.0015
    0.3696             0.0015
    0.3697             0.0015
    0.3698             0.0015
    0.3699             0.0015
    0.3700             0.0015
    0.3701             0.0015
    0.3702             0.0015
    0.3703             0.0015
    0.3704             0.0015
    0.3705             0.0015
    0.3706             0.0015
    0.3707             0.0015
    0.3708             0.0015
    0.3709             0.0015
    0.3710             0.0015
    0.3711             0.0015
    0.3712             0.0015
    0.3713             0.0015
    0.3714             0.0015
    0.3715             0.0015
    0.3716             0.0015
    0.3717             0.0015
    0.3718             0.0015
    0.3719             0.0015
    0.3720             0.0015
    0.3721             0.0015
    0.3722             0.0015
    0.3723             0.0015
    0.3724             0.0015
    0.3725             0.0015
    0.3726             0.0015
    0.3727             0.0015
    0.3728             0.0015
    0.3729             0.0015
    0.3730             0.0015
    0.3731             0.0015
    0.3732             0.0015
    0.3733             0.0015
    0.3734             0.0015
    0.3735             0.0015
    0.3736             0.0015
    0.3737             0.0015
    0.3738             0.0015
    0.3739             0.0015
    0.3740             0.0015
    0.3741             0.0015
    0.3742             0.0015
    0.3743             0.0015
    0.3744             0.0015
    0.3745             0.0015
    0.3746             0.0015
    0.3747             0.0015
    0.3748             0.0015
    0.3749             0.0015
    0.3750             0.0015
    0.3751             0.0015
    0.3752             0.0015
    0.3753             0.0015
    0.3754             0.0015
    0.3755             0.0015
    0.3756             0.0015
    0.3757             0.0015
    0.3758             0.0015
    0.3759             0.0015
    0.3760             0.0015
    0.3761             0.0015
    0.3762             0.0015
    0.3763             0.0015
    0.3764             0.0015
    0.3765             0.0015
    0.3766             0.0015
    0.3767             0.0015
    0.3768             0.0015
    0.3769             0.0015
    0.3770             0.0015
    0.3771             0.0015
    0.3772             0.0015
    0.3773             0.0015
    0.3774             0.0015
    0.3775             0.0015
    0.3776             0.0015
    0.3777             0.0015
    0.3778             0.0015
    0.3779             0.0015
    0.3780             0.0015
    0.3781             0.0015
    0.3782             0.0015
    0.3783             0.0015
    0.3784             0.0015
    0.3785             0.0015
    0.3786             0.0015
    0.3787             0.0015
    0.3788             0.0015
    0.3789             0.0015
    0.3790             0.0015
    0.3791             0.0015
    0.3792             0.0015
    0.3793             0.0015
    0.3794             0.0015
    0.3795             0.0015
    0.3796             0.0015
    0.3797             0.0015
    0.3798             0.0015
    0.3799             0.0015
    0.3800             0.0015
    0.3801             0.0015
    0.3802             0.0015
    0.3803             0.0015
    0.3804             0.0015
    0.3805             0.0015
    0.3806             0.0015
    0.3807             0.0015
    0.3808             0.0015
    0.3809             0.0015
    0.3810             0.0015
    0.3811             0.0015
    0.3812             0.0015
    0.3813             0.0015
    0.3814             0.0015
    0.3815             0.0015
    0.3816             0.0015
    0.3817             0.0015
    0.3818             0.0015
    0.3819             0.0015
    0.3820             0.0015
    0.3821             0.0015
    0.3822             0.0015
    0.3823             0.0015
    0.3824             0.0015
    0.3825             0.0015
    0.3826             0.0015
    0.3827             0.0015
    0.3828             0.0015
    0.3829             0.0015
    0.3830             0.0015
    0.3831             0.0015
    0.3832             0.0015
    0.3833             0.0015
    0.3834             0.0015
    0.3835             0.0015
    0.3836             0.0015
    0.3837             0.0015
    0.3838             0.0015
    0.3839             0.0015
    0.3840             0.0015
    0.3841             0.0015
    0.3842             0.0015
    0.3843             0.0015
    0.3844             0.0015
    0.3845             0.0015
    0.3846             0.0015
    0.3847             0.0015
    0.3848             0.0015
    0.3849             0.0015
    0.3850             0.0015
    0.3851             0.0015
    0.3852             0.0015
    0.3853             0.0015
    0.3854             0.0015
    0.3855             0.0015
    0.3856             0.0015
    0.3857             0.0015
    0.3858             0.0015
    0.3859             0.0015
    0.3860             0.0015
    0.3861             0.0015
    0.3862             0.0015
    0.3863             0.0015
    0.3864             0.0015
    0.3865             0.0015
    0.3866             0.0015
    0.3867             0.0015
    0.3868             0.0015
    0.3869             0.0015
    0.3870             0.0015
    0.3871             0.0015
    0.3872             0.0015
    0.3873             0.0015
    0.3874             0.0015
    0.3875             0.0015
    0.3876             0.0015
    0.3877             0.0015
    0.3878             0.0015
    0.3879             0.0015
    0.3880             0.0015
    0.3881             0.0015
    0.3882             0.0015
    0.3883             0.0015
    0.3884             0.0015
    0.3885             0.0015
    0.3886             0.0015
    0.3887             0.0015
    0.3888             0.0015
    0.3889             0.0015
    0.3890             0.0015
    0.3891             0.0015
    0.3892             0.0015
    0.3893             0.0015
    0.3894             0.0015
    0.3895             0.0015
    0.3896             0.0015
    0.3897             0.0015
    0.3898             0.0015
    0.3899             0.0015
    0.3900             0.0015
    0.3901             0.0015
    0.3902             0.0015
    0.3903             0.0015
    0.3904             0.0015
    0.3905             0.0015
    0.3906             0.0015
    0.3907             0.0015
    0.3908             0.0015
    0.3909             0.0015
    0.3910             0.0015
    0.3911             0.0015
    0.3912             0.0015
    0.3913             0.0015
    0.3914             0.0015
    0.3915             0.0015
    0.3916             0.0015
    0.3917             0.0015
    0.3918             0.0015
    0.3919             0.0015
    0.3920             0.0015
    0.3921             0.0015
    0.3922             0.0015
    0.3923             0.0015
    0.3924             0.0015
    0.3925             0.0015
    0.3926             0.0015
    0.3927             0.0015
    0.3928             0.0015
    0.3929             0.0015
    0.3930             0.0015
    0.3931             0.0015
    0.3932             0.0015
    0.3933             0.0015
    0.3934             0.0015
    0.3935             0.0015
    0.3936             0.0015
    0.3937             0.0015
    0.3938             0.0015
    0.3939             0.0015
    0.3940             0.0015
    0.3941             0.0015
    0.3942             0.0015
    0.3943             0.0015
    0.3944             0.0015
    0.3945             0.0015
    0.3946             0.0015
    0.3947             0.0015
    0.3948             0.0015
    0.3949             0.0015
    0.3950             0.0015
    0.3951             0.0015
    0.3952             0.0015
    0.3953             0.0015
    0.3954             0.0015
    0.3955             0.0015
    0.3956             0.0015
    0.3957             0.0015
    0.3958             0.0015
    0.3959             0.0015
    0.3960             0.0015
    0.3961             0.0015
    0.3962             0.0015
    0.3963             0.0015
    0.3964             0.0015
    0.3965             0.0015
    0.3966             0.0015
    0.3967             0.0015
    0.3968             0.0015
    0.3969             0.0015
    0.3970             0.0015
    0.3971             0.0015
    0.3972             0.0015
    0.3973             0.0015
    0.3974             0.0015
    0.3975             0.0015
    0.3976             0.0015
    0.3977             0.0015
    0.3978             0.0015
    0.3979             0.0015
    0.3980             0.0015
    0.3981             0.0015
    0.3982             0.0015
    0.3983             0.0015
    0.3984             0.0015
    0.3985             0.0015
    0.3986             0.0015
    0.3987             0.0015
    0.3988             0.0015
    0.3989             0.0015
    0.3990             0.0015
    0.3991             0.0015
    0.3992             0.0015
    0.3993             0.0015
    0.3994             0.0015
    0.3995             0.0015
    0.3996             0.0015
    0.3997             0.0015
    0.3998             0.0015
    0.3999             0.0015
    0.4000             0.0015
    0.4001             0.0015
    0.4002             0.0015
    0.4003             0.0015
    0.4004             0.0015
    0.4005             0.0015
    0.4006             0.0015
    0.4007             0.0015
    0.4008             0.0015
    0.4009             0.0015
    0.4010             0.0015
    0.4011             0.0015
    0.4012             0.0015
    0.4013             0.0015
    0.4014             0.0015
    0.4015             0.0015
    0.4016             0.0015
    0.4017             0.0015
    0.4018             0.0015
    0.4019             0.0015
    0.4020             0.0015
    0.4021             0.0015
    0.4022             0.0015
    0.4023             0.0015
    0.4024             0.0015
    0.4025             0.0015
    0.4026             0.0015
    0.4027             0.0015
    0.4028             0.0015
    0.4029             0.0015
    0.4030             0.0015
    0.4031             0.0015
    0.4032             0.0015
    0.4033             0.0015
    0.4034             0.0015
    0.4035             0.0015
    0.4036             0.0015
    0.4037             0.0015
    0.4038             0.0015
    0.4039             0.0015
    0.4040             0.0015
    0.4041             0.0015
    0.4042             0.0015
    0.4043             0.0015
    0.4044             0.0015
    0.4045             0.0015
    0.4046             0.0015
    0.4047             0.0015
    0.4048             0.0015
    0.4049             0.0015
    0.4050             0.0015
    0.4051             0.0015
    0.4052             0.0015
    0.4053             0.0015
    0.4054             0.0015
    0.4055             0.0015
    0.4056             0.0015
    0.4057             0.0015
    0.4058             0.0015
    0.4059             0.0015
    0.4060             0.0015
    0.4061             0.0015
    0.4062             0.0015
    0.4063             0.0015
    0.4064             0.0015
    0.4065             0.0015
    0.4066             0.0015
    0.4067             0.0015
    0.4068             0.0015
    0.4069             0.0015
    0.4070             0.0015
    0.4071             0.0015
    0.4072             0.0015
    0.4073             0.0015
    0.4074             0.0015
    0.4075             0.0015
    0.4076             0.0015
    0.4077             0.0015
    0.4078             0.0015
    0.4079             0.0015
    0.4080             0.0015
    0.4081             0.0015
    0.4082             0.0016
    0.4083             0.0016
    0.4084             0.0016
    0.4085             0.0016
    0.4086             0.0016
    0.4087             0.0016
    0.4088             0.0016
    0.4089             0.0016
    0.4090             0.0016
    0.4091             0.0016
    0.4092             0.0016
    0.4093             0.0016
    0.4094             0.0016
    0.4095             0.0016
    0.4096             0.0016
    0.4097             0.0016
    0.4098             0.0016
    0.4099             0.0016
    0.4100             0.0016
    0.4101             0.0016
    0.4102             0.0016
    0.4103             0.0016
    0.4104             0.0016
    0.4105             0.0016
    0.4106             0.0016
    0.4107             0.0016
    0.4108             0.0016
    0.4109             0.0016
    0.4110             0.0016
    0.4111             0.0016
    0.4112             0.0016
    0.4113             0.0016
    0.4114             0.0016
    0.4115             0.0016
    0.4116             0.0016
    0.4117             0.0016
    0.4118             0.0016
    0.4119             0.0016
    0.4120             0.0016
    0.4121             0.0016
    0.4122             0.0016
    0.4123             0.0016
    0.4124             0.0016
    0.4125             0.0016
    0.4126             0.0016
    0.4127             0.0016
    0.4128             0.0016
    0.4129             0.0016
    0.4130             0.0016
    0.4131             0.0016
    0.4132             0.0016
    0.4133             0.0016
    0.4134             0.0016
    0.4135             0.0016
    0.4136             0.0016
    0.4137             0.0016
    0.4138             0.0016
    0.4139             0.0016
    0.4140             0.0016
    0.4141             0.0016
    0.4142             0.0016
    0.4143             0.0016
    0.4144             0.0016
    0.4145             0.0016
    0.4146             0.0016
    0.4147             0.0016
    0.4148             0.0016
    0.4149             0.0016
    0.4150             0.0016
    0.4151             0.0016
    0.4152             0.0016
    0.4153             0.0016
    0.4154             0.0016
    0.4155             0.0016
    0.4156             0.0016
    0.4157             0.0016
    0.4158             0.0016
    0.4159             0.0016
    0.4160             0.0016
    0.4161             0.0016
    0.4162             0.0016
    0.4163             0.0016
    0.4164             0.0016
    0.4165             0.0016
    0.4166             0.0016
    0.4167             0.0016
    0.4168             0.0016
    0.4169             0.0016
    0.4170             0.0016
    0.4171             0.0016
    0.4172             0.0016
    0.4173             0.0016
    0.4174             0.0016
    0.4175             0.0016
    0.4176             0.0016
    0.4177             0.0016
    0.4178             0.0016
    0.4179             0.0016
    0.4180             0.0016
    0.4181             0.0016
    0.4182             0.0016
    0.4183             0.0016
    0.4184             0.0016
    0.4185             0.0016
    0.4186             0.0016
    0.4187             0.0016
    0.4188             0.0016
    0.4189             0.0016
    0.4190             0.0016
    0.4191             0.0016
    0.4192             0.0016
    0.4193             0.0016
    0.4194             0.0016
    0.4195             0.0016
    0.4196             0.0016
    0.4197             0.0016
    0.4198             0.0016
    0.4199             0.0016
    0.4200             0.0016
    0.4201             0.0016
    0.4202             0.0016
    0.4203             0.0016
    0.4204             0.0016
    0.4205             0.0016
    0.4206             0.0016
    0.4207             0.0016
    0.4208             0.0016
    0.4209             0.0016
    0.4210             0.0016
    0.4211             0.0016
    0.4212             0.0016
    0.4213             0.0016
    0.4214             0.0016
    0.4215             0.0016
    0.4216             0.0016
    0.4217             0.0016
    0.4218             0.0016
    0.4219             0.0016
    0.4220             0.0016
    0.4221             0.0016
    0.4222             0.0016
    0.4223             0.0016
    0.4224             0.0016
    0.4225             0.0016
    0.4226             0.0016
    0.4227             0.0016
    0.4228             0.0016
    0.4229             0.0016
    0.4230             0.0016
    0.4231             0.0016
    0.4232             0.0016
    0.4233             0.0016
    0.4234             0.0016
    0.4235             0.0016
    0.4236             0.0016
    0.4237             0.0016
    0.4238             0.0016
    0.4239             0.0016
    0.4240             0.0016
    0.4241             0.0016
    0.4242             0.0016
    0.4243             0.0016
    0.4244             0.0016
    0.4245             0.0016
    0.4246             0.0016
    0.4247             0.0016
    0.4248             0.0016
    0.4249             0.0016
    0.4250             0.0016
    0.4251             0.0016
    0.4252             0.0016
    0.4253             0.0016
    0.4254             0.0016
    0.4255             0.0016
    0.4256             0.0016
    0.4257             0.0016
    0.4258             0.0016
    0.4259             0.0016
    0.4260             0.0016
    0.4261             0.0016
    0.4262             0.0016
    0.4263             0.0016
    0.4264             0.0016
    0.4265             0.0016
    0.4266             0.0016
    0.4267             0.0016
    0.4268             0.0016
    0.4269             0.0016
    0.4270             0.0016
    0.4271             0.0016
    0.4272             0.0016
    0.4273             0.0016
    0.4274             0.0016
    0.4275             0.0016
    0.4276             0.0016
    0.4277             0.0016
    0.4278             0.0016
    0.4279             0.0016
    0.4280             0.0016
    0.4281             0.0016
    0.4282             0.0016
    0.4283             0.0016
    0.4284             0.0016
    0.4285             0.0016
    0.4286             0.0016
    0.4287             0.0016
    0.4288             0.0016
    0.4289             0.0016
    0.4290             0.0016
    0.4291             0.0016
    0.4292             0.0016
    0.4293             0.0016
    0.4294             0.0016
    0.4295             0.0016
    0.4296             0.0016
    0.4297             0.0016
    0.4298             0.0016
    0.4299             0.0016
    0.4300             0.0016
    0.4301             0.0016
    0.4302             0.0016
    0.4303             0.0016
    0.4304             0.0016
    0.4305             0.0016
    0.4306             0.0016
    0.4307             0.0016
    0.4308             0.0016
    0.4309             0.0016
    0.4310             0.0016
    0.4311             0.0016
    0.4312             0.0016
    0.4313             0.0016
    0.4314             0.0016
    0.4315             0.0016
    0.4316             0.0016
    0.4317             0.0016
    0.4318             0.0016
    0.4319             0.0016
    0.4320             0.0016
    0.4321             0.0016
    0.4322             0.0016
    0.4323             0.0016
    0.4324             0.0016
    0.4325             0.0016
    0.4326             0.0016
    0.4327             0.0016
    0.4328             0.0016
    0.4329             0.0016
    0.4330             0.0016
    0.4331             0.0016
    0.4332             0.0016
    0.4333             0.0016
    0.4334             0.0016
    0.4335             0.0016
    0.4336             0.0016
    0.4337             0.0016
    0.4338             0.0016
    0.4339             0.0016
    0.4340             0.0016
    0.4341             0.0016
    0.4342             0.0016
    0.4343             0.0016
    0.4344             0.0016
    0.4345             0.0016
    0.4346             0.0016
    0.4347             0.0016
    0.4348             0.0016
    0.4349             0.0016
    0.4350             0.0016
    0.4351             0.0016
    0.4352             0.0016
    0.4353             0.0016
    0.4354             0.0016
    0.4355             0.0016
    0.4356             0.0016
    0.4357             0.0016
    0.4358             0.0016
    0.4359             0.0016
    0.4360             0.0016
    0.4361             0.0016
    0.4362             0.0016
    0.4363             0.0016
    0.4364             0.0016
    0.4365             0.0016
    0.4366             0.0016
    0.4367             0.0016
    0.4368             0.0016
    0.4369             0.0016
    0.4370             0.0016
    0.4371             0.0016
    0.4372             0.0016
    0.4373             0.0016
    0.4374             0.0016
    0.4375             0.0016
    0.4376             0.0016
    0.4377             0.0016
    0.4378             0.0016
    0.4379             0.0016
    0.4380             0.0016
    0.4381             0.0016
    0.4382             0.0016
    0.4383             0.0016
    0.4384             0.0016
    0.4385             0.0016
    0.4386             0.0016
    0.4387             0.0016
    0.4388             0.0016
    0.4389             0.0016
    0.4390             0.0016
    0.4391             0.0016
    0.4392             0.0016
    0.4393             0.0016
    0.4394             0.0016
    0.4395             0.0016
    0.4396             0.0016
    0.4397             0.0016
    0.4398             0.0016
    0.4399             0.0016
    0.4400             0.0016
    0.4401             0.0016
    0.4402             0.0016
    0.4403             0.0016
    0.4404             0.0016
    0.4405             0.0016
    0.4406             0.0016
    0.4407             0.0016
    0.4408             0.0016
    0.4409             0.0016
    0.4410             0.0016
    0.4411             0.0016
    0.4412             0.0016
    0.4413             0.0016
    0.4414             0.0016
    0.4415             0.0016
    0.4416             0.0016
    0.4417             0.0016
    0.4418             0.0016
    0.4419             0.0016
    0.4420             0.0016
    0.4421             0.0016
    0.4422             0.0016
    0.4423             0.0016
    0.4424             0.0016
    0.4425             0.0016
    0.4426             0.0016
    0.4427             0.0016
    0.4428             0.0016
    0.4429             0.0016
    0.4430             0.0016
    0.4431             0.0016
    0.4432             0.0016
    0.4433             0.0016
    0.4434             0.0016
    0.4435             0.0016
    0.4436             0.0016
    0.4437             0.0016
    0.4438             0.0016
    0.4439             0.0016
    0.4440             0.0016
    0.4441             0.0016
    0.4442             0.0016
    0.4443             0.0016
    0.4444             0.0016
    0.4445             0.0016
    0.4446             0.0016
    0.4447             0.0016
    0.4448             0.0016
    0.4449             0.0016
    0.4450             0.0016
    0.4451             0.0016
    0.4452             0.0016
    0.4453             0.0016
    0.4454             0.0016
    0.4455             0.0016
    0.4456             0.0016
    0.4457             0.0016
    0.4458             0.0016
    0.4459             0.0016
    0.4460             0.0016
    0.4461             0.0016
    0.4462             0.0016
    0.4463             0.0016
    0.4464             0.0016
    0.4465             0.0016
    0.4466             0.0016
    0.4467             0.0016
    0.4468             0.0016
    0.4469             0.0016
    0.4470             0.0016
    0.4471             0.0016
    0.4472             0.0016
    0.4473             0.0016
    0.4474             0.0016
    0.4475             0.0016
    0.4476             0.0016
    0.4477             0.0016
    0.4478             0.0016
    0.4479             0.0016
    0.4480             0.0016
    0.4481             0.0016
    0.4482             0.0016
    0.4483             0.0016
    0.4484             0.0016
    0.4485             0.0016
    0.4486             0.0016
    0.4487             0.0016
    0.4488             0.0016
    0.4489             0.0016
    0.4490             0.0016
    0.4491             0.0016
    0.4492             0.0016
    0.4493             0.0016
    0.4494             0.0016
    0.4495             0.0016
    0.4496             0.0016
    0.4497             0.0016
    0.4498             0.0016
    0.4499             0.0016
    0.4500             0.0016
    0.4501             0.0016
    0.4502             0.0016
    0.4503             0.0016
    0.4504             0.0016
    0.4505             0.0016
    0.4506             0.0016
    0.4507             0.0016
    0.4508             0.0016
    0.4509             0.0016
    0.4510             0.0016
    0.4511             0.0016
    0.4512             0.0016
    0.4513             0.0016
    0.4514             0.0016
    0.4515             0.0016
    0.4516             0.0016
    0.4517             0.0016
    0.4518             0.0016
    0.4519             0.0016
    0.4520             0.0016
    0.4521             0.0016
    0.4522             0.0016
    0.4523             0.0016
    0.4524             0.0016
    0.4525             0.0016
    0.4526             0.0016
    0.4527             0.0016
    0.4528             0.0016
    0.4529             0.0016
    0.4530             0.0016
    0.4531             0.0016
    0.4532             0.0016
    0.4533             0.0016
    0.4534             0.0016
    0.4535             0.0016
    0.4536             0.0016
    0.4537             0.0016
    0.4538             0.0016
    0.4539             0.0016
    0.4540             0.0016
    0.4541             0.0016
    0.4542             0.0016
    0.4543             0.0016
    0.4544             0.0016
    0.4545             0.0016
    0.4546             0.0016
    0.4547             0.0016
    0.4548             0.0016
    0.4549             0.0016
    0.4550             0.0016
    0.4551             0.0016
    0.4552             0.0016
    0.4553             0.0016
    0.4554             0.0016
    0.4555             0.0016
    0.4556             0.0016
    0.4557             0.0016
    0.4558             0.0016
    0.4559             0.0016
    0.4560             0.0016
    0.4561             0.0016
    0.4562             0.0016
    0.4563             0.0016
    0.4564             0.0016
    0.4565             0.0016
    0.4566             0.0016
    0.4567             0.0016
    0.4568             0.0016
    0.4569             0.0016
    0.4570             0.0016
    0.4571             0.0016
    0.4572             0.0016
    0.4573             0.0016
    0.4574             0.0016
    0.4575             0.0016
    0.4576             0.0016
    0.4577             0.0016
    0.4578             0.0016
    0.4579             0.0016
    0.4580             0.0016
    0.4581             0.0016
    0.4582             0.0016
    0.4583             0.0016
    0.4584             0.0016
    0.4585             0.0016
    0.4586             0.0016
    0.4587             0.0016
    0.4588             0.0016
    0.4589             0.0016
    0.4590             0.0016
    0.4591             0.0016
    0.4592             0.0016
    0.4593             0.0016
    0.4594             0.0016
    0.4595             0.0016
    0.4596             0.0016
    0.4597             0.0016
    0.4598             0.0016
    0.4599             0.0016
    0.4600             0.0016
    0.4601             0.0016
    0.4602             0.0016
    0.4603             0.0016
    0.4604             0.0016
    0.4605             0.0016
    0.4606             0.0016
    0.4607             0.0016
    0.4608             0.0016
    0.4609             0.0016
    0.4610             0.0016
    0.4611             0.0016
    0.4612             0.0016
    0.4613             0.0016
    0.4614             0.0016
    0.4615             0.0016
    0.4616             0.0016
    0.4617             0.0016
    0.4618             0.0016
    0.4619             0.0016
    0.4620             0.0016
    0.4621             0.0016
    0.4622             0.0016
    0.4623             0.0016
    0.4624             0.0016
    0.4625             0.0016
    0.4626             0.0016
    0.4627             0.0016
    0.4628             0.0016
    0.4629             0.0016
    0.4630             0.0016
    0.4631             0.0016
    0.4632             0.0016
    0.4633             0.0016
    0.4634             0.0016
    0.4635             0.0016
    0.4636             0.0016
    0.4637             0.0016
    0.4638             0.0016
    0.4639             0.0016
    0.4640             0.0016
    0.4641             0.0016
    0.4642             0.0016
    0.4643             0.0016
    0.4644             0.0016
    0.4645             0.0016
    0.4646             0.0016
    0.4647             0.0016
    0.4648             0.0016
    0.4649             0.0016
    0.4650             0.0016
    0.4651             0.0016
    0.4652             0.0016
    0.4653             0.0016
    0.4654             0.0016
    0.4655             0.0016
    0.4656             0.0016
    0.4657             0.0016
    0.4658             0.0016
    0.4659             0.0016
    0.4660             0.0016
    0.4661             0.0016
    0.4662             0.0016
    0.4663             0.0016
    0.4664             0.0016
    0.4665             0.0016
    0.4666             0.0016
    0.4667             0.0016
    0.4668             0.0016
    0.4669             0.0016
    0.4670             0.0016
    0.4671             0.0016
    0.4672             0.0016
    0.4673             0.0016
    0.4674             0.0016
    0.4675             0.0016
    0.4676             0.0016
    0.4677             0.0016
    0.4678             0.0016
    0.4679             0.0016
    0.4680             0.0016
    0.4681             0.0016
    0.4682             0.0016
    0.4683             0.0016
    0.4684             0.0016
    0.4685             0.0016
    0.4686             0.0017
    0.4687             0.0017
    0.4688             0.0017
    0.4689             0.0017
    0.4690             0.0017
    0.4691             0.0017
    0.4692             0.0017
    0.4693             0.0017
    0.4694             0.0017
    0.4695             0.0017
    0.4696             0.0017
    0.4697             0.0017
    0.4698             0.0017
    0.4699             0.0017
    0.4700             0.0017
    0.4701             0.0017
    0.4702             0.0017
    0.4703             0.0017
    0.4704             0.0017
    0.4705             0.0017
    0.4706             0.0017
    0.4707             0.0017
    0.4708             0.0017
    0.4709             0.0017
    0.4710             0.0017
    0.4711             0.0017
    0.4712             0.0017
    0.4713             0.0017
    0.4714             0.0017
    0.4715             0.0017
    0.4716             0.0017
    0.4717             0.0017
    0.4718             0.0017
    0.4719             0.0017
    0.4720             0.0017
    0.4721             0.0017
    0.4722             0.0017
    0.4723             0.0017
    0.4724             0.0017
    0.4725             0.0017
    0.4726             0.0017
    0.4727             0.0017
    0.4728             0.0017
    0.4729             0.0017
    0.4730             0.0017
    0.4731             0.0017
    0.4732             0.0017
    0.4733             0.0017
    0.4734             0.0017
    0.4735             0.0017
    0.4736             0.0017
    0.4737             0.0017
    0.4738             0.0017
    0.4739             0.0017
    0.4740             0.0017
    0.4741             0.0017
    0.4742             0.0017
    0.4743             0.0017
    0.4744             0.0017
    0.4745             0.0017
    0.4746             0.0017
    0.4747             0.0017
    0.4748             0.0017
    0.4749             0.0017
    0.4750             0.0017
    0.4751             0.0017
    0.4752             0.0017
    0.4753             0.0017
    0.4754             0.0017
    0.4755             0.0017
    0.4756             0.0017
    0.4757             0.0017
    0.4758             0.0017
    0.4759             0.0017
    0.4760             0.0017
    0.4761             0.0017
    0.4762             0.0017
    0.4763             0.0017
    0.4764             0.0017
    0.4765             0.0017
    0.4766             0.0017
    0.4767             0.0017
    0.4768             0.0017
    0.4769             0.0017
    0.4770             0.0017
    0.4771             0.0017
    0.4772             0.0017
    0.4773             0.0017
    0.4774             0.0017
    0.4775             0.0017
    0.4776             0.0017
    0.4777             0.0017
    0.4778             0.0017
    0.4779             0.0017
    0.4780             0.0017
    0.4781             0.0017
    0.4782             0.0017
    0.4783             0.0017
    0.4784             0.0017
    0.4785             0.0017
    0.4786             0.0017
    0.4787             0.0017
    0.4788             0.0017
    0.4789             0.0017
    0.4790             0.0017
    0.4791             0.0017
    0.4792             0.0017
    0.4793             0.0017
    0.4794             0.0017
    0.4795             0.0017
    0.4796             0.0017
    0.4797             0.0017
    0.4798             0.0017
    0.4799             0.0017
    0.4800             0.0017
    0.4801             0.0017
    0.4802             0.0017
    0.4803             0.0017
    0.4804             0.0017
    0.4805             0.0017
    0.4806             0.0017
    0.4807             0.0017
    0.4808             0.0017
    0.4809             0.0017
    0.4810             0.0017
    0.4811             0.0017
    0.4812             0.0017
    0.4813             0.0017
    0.4814             0.0017
    0.4815             0.0017
    0.4816             0.0017
    0.4817             0.0017
    0.4818             0.0017
    0.4819             0.0017
    0.4820             0.0017
    0.4821             0.0017
    0.4822             0.0017
    0.4823             0.0017
    0.4824             0.0017
    0.4825             0.0017
    0.4826             0.0017
    0.4827             0.0017
    0.4828             0.0017
    0.4829             0.0017
    0.4830             0.0017
    0.4831             0.0017
    0.4832             0.0017
    0.4833             0.0017
    0.4834             0.0017
    0.4835             0.0017
    0.4836             0.0017
    0.4837             0.0017
    0.4838             0.0017
    0.4839             0.0017
    0.4840             0.0017
    0.4841             0.0017
    0.4842             0.0017
    0.4843             0.0017
    0.4844             0.0017
    0.4845             0.0017
    0.4846             0.0017
    0.4847             0.0017
    0.4848             0.0017
    0.4849             0.0017
    0.4850             0.0017
    0.4851             0.0017
    0.4852             0.0017
    0.4853             0.0017
    0.4854             0.0017
    0.4855             0.0017
    0.4856             0.0017
    0.4857             0.0017
    0.4858             0.0017
    0.4859             0.0017
    0.4860             0.0017
    0.4861             0.0017
    0.4862             0.0017
    0.4863             0.0017
    0.4864             0.0017
    0.4865             0.0017
    0.4866             0.0017
    0.4867             0.0017
    0.4868             0.0017
    0.4869             0.0017
    0.4870             0.0017
    0.4871             0.0017
    0.4872             0.0017
    0.4873             0.0017
    0.4874             0.0017
    0.4875             0.0017
    0.4876             0.0017
    0.4877             0.0017
    0.4878             0.0017
    0.4879             0.0017
    0.4880             0.0017
    0.4881             0.0017
    0.4882             0.0017
    0.4883             0.0017
    0.4884             0.0017
    0.4885             0.0017
    0.4886             0.0017
    0.4887             0.0017
    0.4888             0.0017
    0.4889             0.0017
    0.4890             0.0017
    0.4891             0.0017
    0.4892             0.0017
    0.4893             0.0017
    0.4894             0.0017
    0.4895             0.0017
    0.4896             0.0017
    0.4897             0.0017
    0.4898             0.0017
    0.4899             0.0017
    0.4900             0.0017
    0.4901             0.0017
    0.4902             0.0017
    0.4903             0.0017
    0.4904             0.0017
    0.4905             0.0017
    0.4906             0.0017
    0.4907             0.0017
    0.4908             0.0017
    0.4909             0.0017
    0.4910             0.0017
    0.4911             0.0017
    0.4912             0.0017
    0.4913             0.0017
    0.4914             0.0017
    0.4915             0.0017
    0.4916             0.0017
    0.4917             0.0017
    0.4918             0.0017
    0.4919             0.0017
    0.4920             0.0017
    0.4921             0.0017
    0.4922             0.0017
    0.4923             0.0017
    0.4924             0.0017
    0.4925             0.0017
    0.4926             0.0017
    0.4927             0.0017
    0.4928             0.0017
    0.4929             0.0017
    0.4930             0.0017
    0.4931             0.0017
    0.4932             0.0017
    0.4933             0.0017
    0.4934             0.0017
    0.4935             0.0017
    0.4936             0.0017
    0.4937             0.0017
    0.4938             0.0017
    0.4939             0.0017
    0.4940             0.0017
    0.4941             0.0017
    0.4942             0.0017
    0.4943             0.0017
    0.4944             0.0017
    0.4945             0.0017
    0.4946             0.0017
    0.4947             0.0017
    0.4948             0.0017
    0.4949             0.0017
    0.4950             0.0017
    0.4951             0.0017
    0.4952             0.0017
    0.4953             0.0017
    0.4954             0.0017
    0.4955             0.0017
    0.4956             0.0017
    0.4957             0.0017
    0.4958             0.0017
    0.4959             0.0017
    0.4960             0.0017
    0.4961             0.0017
    0.4962             0.0017
    0.4963             0.0017
    0.4964             0.0017
    0.4965             0.0017
    0.4966             0.0017
    0.4967             0.0017
    0.4968             0.0017
    0.4969             0.0017
    0.4970             0.0017
    0.4971             0.0017
    0.4972             0.0017
    0.4973             0.0017
    0.4974             0.0017
    0.4975             0.0017
    0.4976             0.0017
    0.4977             0.0017
    0.4978             0.0017
    0.4979             0.0017
    0.4980             0.0017
    0.4981             0.0017
    0.4982             0.0017
    0.4983             0.0017
    0.4984             0.0017
    0.4985             0.0017
    0.4986             0.0017
    0.4987             0.0017
    0.4988             0.0017
    0.4989             0.0017
    0.4990             0.0017
    0.4991             0.0017
    0.4992             0.0017
    0.4993             0.0017
    0.4994             0.0017
    0.4995             0.0017
    0.4996             0.0017
    0.4997             0.0017
    0.4998             0.0017
    0.4999             0.0017
    0.5000             0.0017
    0.5001             0.0017
    0.5002             0.0017
    0.5003             0.0017
    0.5004             0.0017
    0.5005             0.0017
    0.5006             0.0017
    0.5007             0.0017
    0.5008             0.0017
    0.5009             0.0017
    0.5010             0.0017
    0.5011             0.0017
    0.5012             0.0017
    0.5013             0.0017
    0.5014             0.0017
    0.5015             0.0017
    0.5016             0.0017
    0.5017             0.0017
    0.5018             0.0017
    0.5019             0.0017
    0.5020             0.0017
    0.5021             0.0017
    0.5022             0.0017
    0.5023             0.0017
    0.5024             0.0017
    0.5025             0.0017
    0.5026             0.0017
    0.5027             0.0017
    0.5028             0.0017
    0.5029             0.0017
    0.5030             0.0017
    0.5031             0.0017
    0.5032             0.0017
    0.5033             0.0017
    0.5034             0.0017
    0.5035             0.0017
    0.5036             0.0017
    0.5037             0.0017
    0.5038             0.0017
    0.5039             0.0017
    0.5040             0.0017
    0.5041             0.0017
    0.5042             0.0017
    0.5043             0.0017
    0.5044             0.0017
    0.5045             0.0017
    0.5046             0.0017
    0.5047             0.0017
    0.5048             0.0017
    0.5049             0.0017
    0.5050             0.0017
    0.5051             0.0017
    0.5052             0.0017
    0.5053             0.0017
    0.5054             0.0017
    0.5055             0.0017
    0.5056             0.0017
    0.5057             0.0017
    0.5058             0.0017
    0.5059             0.0017
    0.5060             0.0017
    0.5061             0.0017
    0.5062             0.0017
    0.5063             0.0017
    0.5064             0.0017
    0.5065             0.0017
    0.5066             0.0017
    0.5067             0.0017
    0.5068             0.0017
    0.5069             0.0017
    0.5070             0.0017
    0.5071             0.0017
    0.5072             0.0017
    0.5073             0.0017
    0.5074             0.0017
    0.5075             0.0017
    0.5076             0.0017
    0.5077             0.0017
    0.5078             0.0017
    0.5079             0.0017
    0.5080             0.0017
    0.5081             0.0017
    0.5082             0.0017
    0.5083             0.0017
    0.5084             0.0017
    0.5085             0.0017
    0.5086             0.0017
    0.5087             0.0017
    0.5088             0.0017
    0.5089             0.0017
    0.5090             0.0017
    0.5091             0.0017
    0.5092             0.0017
    0.5093             0.0017
    0.5094             0.0017
    0.5095             0.0017
    0.5096             0.0017
    0.5097             0.0017
    0.5098             0.0017
    0.5099             0.0017
    0.5100             0.0017
    0.5101             0.0017
    0.5102             0.0017
    0.5103             0.0017
    0.5104             0.0017
    0.5105             0.0017
    0.5106             0.0017
    0.5107             0.0017
    0.5108             0.0017
    0.5109             0.0017
    0.5110             0.0017
    0.5111             0.0017
    0.5112             0.0017
    0.5113             0.0017
    0.5114             0.0017
    0.5115             0.0017
    0.5116             0.0017
    0.5117             0.0017
    0.5118             0.0017
    0.5119             0.0017
    0.5120             0.0017
    0.5121             0.0017
    0.5122             0.0017
    0.5123             0.0017
    0.5124             0.0017
    0.5125             0.0017
    0.5126             0.0017
    0.5127             0.0017
    0.5128             0.0017
    0.5129             0.0017
    0.5130             0.0017
    0.5131             0.0017
    0.5132             0.0017
    0.5133             0.0017
    0.5134             0.0017
    0.5135             0.0017
    0.5136             0.0017
    0.5137             0.0017
    0.5138             0.0017
    0.5139             0.0017
    0.5140             0.0017
    0.5141             0.0017
    0.5142             0.0017
    0.5143             0.0017
    0.5144             0.0017
    0.5145             0.0017
    0.5146             0.0017
    0.5147             0.0017
    0.5148             0.0017
    0.5149             0.0017
    0.5150             0.0017
    0.5151             0.0017
    0.5152             0.0017
    0.5153             0.0017
    0.5154             0.0017
    0.5155             0.0017
    0.5156             0.0017
    0.5157             0.0017
    0.5158             0.0017
    0.5159             0.0017
    0.5160             0.0017
    0.5161             0.0017
    0.5162             0.0017
    0.5163             0.0017
    0.5164             0.0017
    0.5165             0.0017
    0.5166             0.0017
    0.5167             0.0017
    0.5168             0.0017
    0.5169             0.0017
    0.5170             0.0017
    0.5171             0.0017
    0.5172             0.0017
    0.5173             0.0017
    0.5174             0.0017
    0.5175             0.0017
    0.5176             0.0017
    0.5177             0.0017
    0.5178             0.0017
    0.5179             0.0017
    0.5180             0.0017
    0.5181             0.0017
    0.5182             0.0017
    0.5183             0.0017
    0.5184             0.0017
    0.5185             0.0017
    0.5186             0.0017
    0.5187             0.0017
    0.5188             0.0017
    0.5189             0.0017
    0.5190             0.0017
    0.5191             0.0017
    0.5192             0.0017
    0.5193             0.0017
    0.5194             0.0017
    0.5195             0.0017
    0.5196             0.0017
    0.5197             0.0017
    0.5198             0.0017
    0.5199             0.0017
    0.5200             0.0017
    0.5201             0.0017
    0.5202             0.0017
    0.5203             0.0017
    0.5204             0.0017
    0.5205             0.0017
    0.5206             0.0017
    0.5207             0.0017
    0.5208             0.0017
    0.5209             0.0017
    0.5210             0.0017
    0.5211             0.0017
    0.5212             0.0017
    0.5213             0.0017
    0.5214             0.0017
    0.5215             0.0017
    0.5216             0.0017
    0.5217             0.0017
    0.5218             0.0017
    0.5219             0.0017
    0.5220             0.0017
    0.5221             0.0017
    0.5222             0.0017
    0.5223             0.0017
    0.5224             0.0017
    0.5225             0.0017
    0.5226             0.0017
    0.5227             0.0017
    0.5228             0.0017
    0.5229             0.0017
    0.5230             0.0017
    0.5231             0.0018
    0.5232             0.0018
    0.5233             0.0018
    0.5234             0.0018
    0.5235             0.0018
    0.5236             0.0018
    0.5237             0.0018
    0.5238             0.0018
    0.5239             0.0018
    0.5240             0.0018
    0.5241             0.0018
    0.5242             0.0018
    0.5243             0.0018
    0.5244             0.0018
    0.5245             0.0018
    0.5246             0.0018
    0.5247             0.0018
    0.5248             0.0018
    0.5249             0.0018
    0.5250             0.0018
    0.5251             0.0018
    0.5252             0.0018
    0.5253             0.0018
    0.5254             0.0018
    0.5255             0.0018
    0.5256             0.0018
    0.5257             0.0018
    0.5258             0.0018
    0.5259             0.0018
    0.5260             0.0018
    0.5261             0.0018
    0.5262             0.0018
    0.5263             0.0018
    0.5264             0.0018
    0.5265             0.0018
    0.5266             0.0018
    0.5267             0.0018
    0.5268             0.0018
    0.5269             0.0018
    0.5270             0.0018
    0.5271             0.0018
    0.5272             0.0018
    0.5273             0.0018
    0.5274             0.0018
    0.5275             0.0018
    0.5276             0.0018
    0.5277             0.0018
    0.5278             0.0018
    0.5279             0.0018
    0.5280             0.0018
    0.5281             0.0018
    0.5282             0.0018
    0.5283             0.0018
    0.5284             0.0018
    0.5285             0.0018
    0.5286             0.0018
    0.5287             0.0018
    0.5288             0.0018
    0.5289             0.0018
    0.5290             0.0018
    0.5291             0.0018
    0.5292             0.0018
    0.5293             0.0018
    0.5294             0.0018
    0.5295             0.0018
    0.5296             0.0018
    0.5297             0.0018
    0.5298             0.0018
    0.5299             0.0018
    0.5300             0.0018
    0.5301             0.0018
    0.5302             0.0018
    0.5303             0.0018
    0.5304             0.0018
    0.5305             0.0018
    0.5306             0.0018
    0.5307             0.0018
    0.5308             0.0018
    0.5309             0.0018
    0.5310             0.0018
    0.5311             0.0018
    0.5312             0.0018
    0.5313             0.0018
    0.5314             0.0018
    0.5315             0.0018
    0.5316             0.0018
    0.5317             0.0018
    0.5318             0.0018
    0.5319             0.0018
    0.5320             0.0018
    0.5321             0.0018
    0.5322             0.0018
    0.5323             0.0018
    0.5324             0.0018
    0.5325             0.0018
    0.5326             0.0018
    0.5327             0.0018
    0.5328             0.0018
    0.5329             0.0018
    0.5330             0.0018
    0.5331             0.0018
    0.5332             0.0018
    0.5333             0.0018
    0.5334             0.0018
    0.5335             0.0018
    0.5336             0.0018
    0.5337             0.0018
    0.5338             0.0018
    0.5339             0.0018
    0.5340             0.0018
    0.5341             0.0018
    0.5342             0.0018
    0.5343             0.0018
    0.5344             0.0018
    0.5345             0.0018
    0.5346             0.0018
    0.5347             0.0018
    0.5348             0.0018
    0.5349             0.0018
    0.5350             0.0018
    0.5351             0.0018
    0.5352             0.0018
    0.5353             0.0018
    0.5354             0.0018
    0.5355             0.0018
    0.5356             0.0018
    0.5357             0.0018
    0.5358             0.0018
    0.5359             0.0018
    0.5360             0.0018
    0.5361             0.0018
    0.5362             0.0018
    0.5363             0.0018
    0.5364             0.0018
    0.5365             0.0018
    0.5366             0.0018
    0.5367             0.0018
    0.5368             0.0018
    0.5369             0.0018
    0.5370             0.0018
    0.5371             0.0018
    0.5372             0.0018
    0.5373             0.0018
    0.5374             0.0018
    0.5375             0.0018
    0.5376             0.0018
    0.5377             0.0018
    0.5378             0.0018
    0.5379             0.0018
    0.5380             0.0018
    0.5381             0.0018
    0.5382             0.0018
    0.5383             0.0018
    0.5384             0.0018
    0.5385             0.0018
    0.5386             0.0018
    0.5387             0.0018
    0.5388             0.0018
    0.5389             0.0018
    0.5390             0.0018
    0.5391             0.0018
    0.5392             0.0018
    0.5393             0.0018
    0.5394             0.0018
    0.5395             0.0018
    0.5396             0.0018
    0.5397             0.0018
    0.5398             0.0018
    0.5399             0.0018
    0.5400             0.0018
    0.5401             0.0018
    0.5402             0.0018
    0.5403             0.0018
    0.5404             0.0018
    0.5405             0.0018
    0.5406             0.0018
    0.5407             0.0018
    0.5408             0.0018
    0.5409             0.0018
    0.5410             0.0018
    0.5411             0.0018
    0.5412             0.0018
    0.5413             0.0018
    0.5414             0.0018
    0.5415             0.0018
    0.5416             0.0018
    0.5417             0.0018
    0.5418             0.0018
    0.5419             0.0018
    0.5420             0.0018
    0.5421             0.0018
    0.5422             0.0018
    0.5423             0.0018
    0.5424             0.0018
    0.5425             0.0018
    0.5426             0.0018
    0.5427             0.0018
    0.5428             0.0018
    0.5429             0.0018
    0.5430             0.0018
    0.5431             0.0018
    0.5432             0.0018
    0.5433             0.0018
    0.5434             0.0018
    0.5435             0.0018
    0.5436             0.0018
    0.5437             0.0018
    0.5438             0.0018
    0.5439             0.0018
    0.5440             0.0018
    0.5441             0.0018
    0.5442             0.0018
    0.5443             0.0018
    0.5444             0.0018
    0.5445             0.0018
    0.5446             0.0018
    0.5447             0.0018
    0.5448             0.0018
    0.5449             0.0018
    0.5450             0.0018
    0.5451             0.0018
    0.5452             0.0018
    0.5453             0.0018
    0.5454             0.0018
    0.5455             0.0018
    0.5456             0.0018
    0.5457             0.0018
    0.5458             0.0018
    0.5459             0.0018
    0.5460             0.0018
    0.5461             0.0018
    0.5462             0.0018
    0.5463             0.0018
    0.5464             0.0018
    0.5465             0.0018
    0.5466             0.0018
    0.5467             0.0018
    0.5468             0.0018
    0.5469             0.0018
    0.5470             0.0018
    0.5471             0.0018
    0.5472             0.0018
    0.5473             0.0018
    0.5474             0.0018
    0.5475             0.0018
    0.5476             0.0018
    0.5477             0.0018
    0.5478             0.0018
    0.5479             0.0018
    0.5480             0.0018
    0.5481             0.0018
    0.5482             0.0018
    0.5483             0.0018
    0.5484             0.0018
    0.5485             0.0018
    0.5486             0.0018
    0.5487             0.0018
    0.5488             0.0018
    0.5489             0.0018
    0.5490             0.0018
    0.5491             0.0018
    0.5492             0.0018
    0.5493             0.0018
    0.5494             0.0018
    0.5495             0.0018
    0.5496             0.0018
    0.5497             0.0018
    0.5498             0.0018
    0.5499             0.0018
    0.5500             0.0018
    0.5501             0.0018
    0.5502             0.0018
    0.5503             0.0018
    0.5504             0.0018
    0.5505             0.0018
    0.5506             0.0018
    0.5507             0.0018
    0.5508             0.0018
    0.5509             0.0018
    0.5510             0.0018
    0.5511             0.0018
    0.5512             0.0018
    0.5513             0.0018
    0.5514             0.0018
    0.5515             0.0018
    0.5516             0.0018
    0.5517             0.0018
    0.5518             0.0018
    0.5519             0.0018
    0.5520             0.0018
    0.5521             0.0018
    0.5522             0.0018
    0.5523             0.0018
    0.5524             0.0018
    0.5525             0.0018
    0.5526             0.0018
    0.5527             0.0018
    0.5528             0.0018
    0.5529             0.0018
    0.5530             0.0018
    0.5531             0.0018
    0.5532             0.0018
    0.5533             0.0018
    0.5534             0.0018
    0.5535             0.0018
    0.5536             0.0018
    0.5537             0.0018
    0.5538             0.0018
    0.5539             0.0018
    0.5540             0.0018
    0.5541             0.0018
    0.5542             0.0018
    0.5543             0.0018
    0.5544             0.0018
    0.5545             0.0018
    0.5546             0.0018
    0.5547             0.0018
    0.5548             0.0018
    0.5549             0.0018
    0.5550             0.0018
    0.5551             0.0018
    0.5552             0.0018
    0.5553             0.0018
    0.5554             0.0018
    0.5555             0.0018
    0.5556             0.0018
    0.5557             0.0018
    0.5558             0.0018
    0.5559             0.0018
    0.5560             0.0018
    0.5561             0.0018
    0.5562             0.0018
    0.5563             0.0018
    0.5564             0.0018
    0.5565             0.0018
    0.5566             0.0018
    0.5567             0.0018
    0.5568             0.0018
    0.5569             0.0018
    0.5570             0.0018
    0.5571             0.0018
    0.5572             0.0018
    0.5573             0.0018
    0.5574             0.0018
    0.5575             0.0018
    0.5576             0.0018
    0.5577             0.0018
    0.5578             0.0018
    0.5579             0.0018
    0.5580             0.0018
    0.5581             0.0018
    0.5582             0.0018
    0.5583             0.0018
    0.5584             0.0018
    0.5585             0.0018
    0.5586             0.0018
    0.5587             0.0018
    0.5588             0.0018
    0.5589             0.0018
    0.5590             0.0018
    0.5591             0.0018
    0.5592             0.0018
    0.5593             0.0018
    0.5594             0.0018
    0.5595             0.0018
    0.5596             0.0018
    0.5597             0.0018
    0.5598             0.0018
    0.5599             0.0018
    0.5600             0.0018
    0.5601             0.0018
    0.5602             0.0018
    0.5603             0.0018
    0.5604             0.0018
    0.5605             0.0018
    0.5606             0.0018
    0.5607             0.0018
    0.5608             0.0018
    0.5609             0.0018
    0.5610             0.0018
    0.5611             0.0018
    0.5612             0.0018
    0.5613             0.0018
    0.5614             0.0018
    0.5615             0.0018
    0.5616             0.0018
    0.5617             0.0018
    0.5618             0.0018
    0.5619             0.0018
    0.5620             0.0018
    0.5621             0.0018
    0.5622             0.0018
    0.5623             0.0018
    0.5624             0.0018
    0.5625             0.0018
    0.5626             0.0018
    0.5627             0.0018
    0.5628             0.0018
    0.5629             0.0018
    0.5630             0.0018
    0.5631             0.0018
    0.5632             0.0018
    0.5633             0.0018
    0.5634             0.0018
    0.5635             0.0018
    0.5636             0.0018
    0.5637             0.0018
    0.5638             0.0018
    0.5639             0.0018
    0.5640             0.0018
    0.5641             0.0018
    0.5642             0.0018
    0.5643             0.0018
    0.5644             0.0018
    0.5645             0.0018
    0.5646             0.0018
    0.5647             0.0018
    0.5648             0.0018
    0.5649             0.0018
    0.5650             0.0018
    0.5651             0.0018
    0.5652             0.0018
    0.5653             0.0018
    0.5654             0.0018
    0.5655             0.0018
    0.5656             0.0018
    0.5657             0.0018
    0.5658             0.0018
    0.5659             0.0018
    0.5660             0.0018
    0.5661             0.0018
    0.5662             0.0018
    0.5663             0.0018
    0.5664             0.0018
    0.5665             0.0018
    0.5666             0.0018
    0.5667             0.0018
    0.5668             0.0018
    0.5669             0.0018
    0.5670             0.0018
    0.5671             0.0018
    0.5672             0.0018
    0.5673             0.0018
    0.5674             0.0018
    0.5675             0.0018
    0.5676             0.0018
    0.5677             0.0018
    0.5678             0.0018
    0.5679             0.0018
    0.5680             0.0018
    0.5681             0.0018
    0.5682             0.0018
    0.5683             0.0018
    0.5684             0.0018
    0.5685             0.0018
    0.5686             0.0018
    0.5687             0.0018
    0.5688             0.0018
    0.5689             0.0018
    0.5690             0.0018
    0.5691             0.0018
    0.5692             0.0018
    0.5693             0.0018
    0.5694             0.0018
    0.5695             0.0018
    0.5696             0.0018
    0.5697             0.0018
    0.5698             0.0018
    0.5699             0.0018
    0.5700             0.0018
    0.5701             0.0018
    0.5702             0.0018
    0.5703             0.0018
    0.5704             0.0018
    0.5705             0.0018
    0.5706             0.0018
    0.5707             0.0018
    0.5708             0.0018
    0.5709             0.0018
    0.5710             0.0018
    0.5711             0.0018
    0.5712             0.0018
    0.5713             0.0018
    0.5714             0.0018
    0.5715             0.0018
    0.5716             0.0018
    0.5717             0.0018
    0.5718             0.0018
    0.5719             0.0018
    0.5720             0.0018
    0.5721             0.0018
    0.5722             0.0018
    0.5723             0.0018
    0.5724             0.0018
    0.5725             0.0018
    0.5726             0.0019
    0.5727             0.0019
    0.5728             0.0019
    0.5729             0.0019
    0.5730             0.0019
    0.5731             0.0019
    0.5732             0.0019
    0.5733             0.0019
    0.5734             0.0019
    0.5735             0.0019
    0.5736             0.0019
    0.5737             0.0019
    0.5738             0.0019
    0.5739             0.0019
    0.5740             0.0019
    0.5741             0.0019
    0.5742             0.0019
    0.5743             0.0019
    0.5744             0.0019
    0.5745             0.0019
    0.5746             0.0019
    0.5747             0.0019
    0.5748             0.0019
    0.5749             0.0019
    0.5750             0.0019
    0.5751             0.0019
    0.5752             0.0019
    0.5753             0.0019
    0.5754             0.0019
    0.5755             0.0019
    0.5756             0.0019
    0.5757             0.0019
    0.5758             0.0019
    0.5759             0.0019
    0.5760             0.0019
    0.5761             0.0019
    0.5762             0.0019
    0.5763             0.0019
    0.5764             0.0019
    0.5765             0.0019
    0.5766             0.0019
    0.5767             0.0019
    0.5768             0.0019
    0.5769             0.0019
    0.5770             0.0019
    0.5771             0.0019
    0.5772             0.0019
    0.5773             0.0019
    0.5774             0.0019
    0.5775             0.0019
    0.5776             0.0019
    0.5777             0.0019
    0.5778             0.0019
    0.5779             0.0019
    0.5780             0.0019
    0.5781             0.0019
    0.5782             0.0019
    0.5783             0.0019
    0.5784             0.0019
    0.5785             0.0019
    0.5786             0.0019
    0.5787             0.0019
    0.5788             0.0019
    0.5789             0.0019
    0.5790             0.0019
    0.5791             0.0019
    0.5792             0.0019
    0.5793             0.0019
    0.5794             0.0019
    0.5795             0.0019
    0.5796             0.0019
    0.5797             0.0019
    0.5798             0.0019
    0.5799             0.0019
    0.5800             0.0019
    0.5801             0.0019
    0.5802             0.0019
    0.5803             0.0019
    0.5804             0.0019
    0.5805             0.0019
    0.5806             0.0019
    0.5807             0.0019
    0.5808             0.0019
    0.5809             0.0019
    0.5810             0.0019
    0.5811             0.0019
    0.5812             0.0019
    0.5813             0.0019
    0.5814             0.0019
    0.5815             0.0019
    0.5816             0.0019
    0.5817             0.0019
    0.5818             0.0019
    0.5819             0.0019
    0.5820             0.0019
    0.5821             0.0019
    0.5822             0.0019
    0.5823             0.0019
    0.5824             0.0019
    0.5825             0.0019
    0.5826             0.0019
    0.5827             0.0019
    0.5828             0.0019
    0.5829             0.0019
    0.5830             0.0019
    0.5831             0.0019
    0.5832             0.0019
    0.5833             0.0019
    0.5834             0.0019
    0.5835             0.0019
    0.5836             0.0019
    0.5837             0.0019
    0.5838             0.0019
    0.5839             0.0019
    0.5840             0.0019
    0.5841             0.0019
    0.5842             0.0019
    0.5843             0.0019
    0.5844             0.0019
    0.5845             0.0019
    0.5846             0.0019
    0.5847             0.0019
    0.5848             0.0019
    0.5849             0.0019
    0.5850             0.0019
    0.5851             0.0019
    0.5852             0.0019
    0.5853             0.0019
    0.5854             0.0019
    0.5855             0.0019
    0.5856             0.0019
    0.5857             0.0019
    0.5858             0.0019
    0.5859             0.0019
    0.5860             0.0019
    0.5861             0.0019
    0.5862             0.0019
    0.5863             0.0019
    0.5864             0.0019
    0.5865             0.0019
    0.5866             0.0019
    0.5867             0.0019
    0.5868             0.0019
    0.5869             0.0019
    0.5870             0.0019
    0.5871             0.0019
    0.5872             0.0019
    0.5873             0.0019
    0.5874             0.0019
    0.5875             0.0019
    0.5876             0.0019
    0.5877             0.0019
    0.5878             0.0019
    0.5879             0.0019
    0.5880             0.0019
    0.5881             0.0019
    0.5882             0.0019
    0.5883             0.0019
    0.5884             0.0019
    0.5885             0.0019
    0.5886             0.0019
    0.5887             0.0019
    0.5888             0.0019
    0.5889             0.0019
    0.5890             0.0019
    0.5891             0.0019
    0.5892             0.0019
    0.5893             0.0019
    0.5894             0.0019
    0.5895             0.0019
    0.5896             0.0019
    0.5897             0.0019
    0.5898             0.0019
    0.5899             0.0019
    0.5900             0.0019
    0.5901             0.0019
    0.5902             0.0019
    0.5903             0.0019
    0.5904             0.0019
    0.5905             0.0019
    0.5906             0.0019
    0.5907             0.0019
    0.5908             0.0019
    0.5909             0.0019
    0.5910             0.0019
    0.5911             0.0019
    0.5912             0.0019
    0.5913             0.0019
    0.5914             0.0019
    0.5915             0.0019
    0.5916             0.0019
    0.5917             0.0019
    0.5918             0.0019
    0.5919             0.0019
    0.5920             0.0019
    0.5921             0.0019
    0.5922             0.0019
    0.5923             0.0019
    0.5924             0.0019
    0.5925             0.0019
    0.5926             0.0019
    0.5927             0.0019
    0.5928             0.0019
    0.5929             0.0019
    0.5930             0.0019
    0.5931             0.0019
    0.5932             0.0019
    0.5933             0.0019
    0.5934             0.0019
    0.5935             0.0019
    0.5936             0.0019
    0.5937             0.0019
    0.5938             0.0019
    0.5939             0.0019
    0.5940             0.0019
    0.5941             0.0019
    0.5942             0.0019
    0.5943             0.0019
    0.5944             0.0019
    0.5945             0.0019
    0.5946             0.0019
    0.5947             0.0019
    0.5948             0.0019
    0.5949             0.0019
    0.5950             0.0019
    0.5951             0.0019
    0.5952             0.0019
    0.5953             0.0019
    0.5954             0.0019
    0.5955             0.0019
    0.5956             0.0019
    0.5957             0.0019
    0.5958             0.0019
    0.5959             0.0019
    0.5960             0.0019
    0.5961             0.0019
    0.5962             0.0019
    0.5963             0.0019
    0.5964             0.0019
    0.5965             0.0019
    0.5966             0.0019
    0.5967             0.0019
    0.5968             0.0019
    0.5969             0.0019
    0.5970             0.0019
    0.5971             0.0019
    0.5972             0.0019
    0.5973             0.0019
    0.5974             0.0019
    0.5975             0.0019
    0.5976             0.0019
    0.5977             0.0019
    0.5978             0.0019
    0.5979             0.0019
    0.5980             0.0019
    0.5981             0.0019
    0.5982             0.0019
    0.5983             0.0019
    0.5984             0.0019
    0.5985             0.0019
    0.5986             0.0019
    0.5987             0.0019
    0.5988             0.0019
    0.5989             0.0019
    0.5990             0.0019
    0.5991             0.0019
    0.5992             0.0019
    0.5993             0.0019
    0.5994             0.0019
    0.5995             0.0019
    0.5996             0.0019
    0.5997             0.0019
    0.5998             0.0019
    0.5999             0.0019
    0.6000             0.0019
    0.6001             0.0019
    0.6002             0.0019
    0.6003             0.0019
    0.6004             0.0019
    0.6005             0.0019
    0.6006             0.0019
    0.6007             0.0019
    0.6008             0.0019
    0.6009             0.0019
    0.6010             0.0019
    0.6011             0.0019
    0.6012             0.0019
    0.6013             0.0019
    0.6014             0.0019
    0.6015             0.0019
    0.6016             0.0019
    0.6017             0.0019
    0.6018             0.0019
    0.6019             0.0019
    0.6020             0.0019
    0.6021             0.0019
    0.6022             0.0019
    0.6023             0.0019
    0.6024             0.0019
    0.6025             0.0019
    0.6026             0.0019
    0.6027             0.0019
    0.6028             0.0019
    0.6029             0.0019
    0.6030             0.0019
    0.6031             0.0019
    0.6032             0.0019
    0.6033             0.0019
    0.6034             0.0019
    0.6035             0.0019
    0.6036             0.0019
    0.6037             0.0019
    0.6038             0.0019
    0.6039             0.0019
    0.6040             0.0019
    0.6041             0.0019
    0.6042             0.0019
    0.6043             0.0019
    0.6044             0.0019
    0.6045             0.0019
    0.6046             0.0019
    0.6047             0.0019
    0.6048             0.0019
    0.6049             0.0019
    0.6050             0.0019
    0.6051             0.0019
    0.6052             0.0019
    0.6053             0.0019
    0.6054             0.0019
    0.6055             0.0019
    0.6056             0.0019
    0.6057             0.0019
    0.6058             0.0019
    0.6059             0.0019
    0.6060             0.0019
    0.6061             0.0019
    0.6062             0.0019
    0.6063             0.0019
    0.6064             0.0019
    0.6065             0.0019
    0.6066             0.0019
    0.6067             0.0019
    0.6068             0.0019
    0.6069             0.0019
    0.6070             0.0019
    0.6071             0.0019
    0.6072             0.0019
    0.6073             0.0019
    0.6074             0.0019
    0.6075             0.0019
    0.6076             0.0019
    0.6077             0.0019
    0.6078             0.0019
    0.6079             0.0019
    0.6080             0.0019
    0.6081             0.0019
    0.6082             0.0019
    0.6083             0.0019
    0.6084             0.0019
    0.6085             0.0019
    0.6086             0.0019
    0.6087             0.0019
    0.6088             0.0019
    0.6089             0.0019
    0.6090             0.0019
    0.6091             0.0019
    0.6092             0.0019
    0.6093             0.0019
    0.6094             0.0019
    0.6095             0.0019
    0.6096             0.0019
    0.6097             0.0019
    0.6098             0.0019
    0.6099             0.0019
    0.6100             0.0019
    0.6101             0.0019
    0.6102             0.0019
    0.6103             0.0019
    0.6104             0.0019
    0.6105             0.0019
    0.6106             0.0019
    0.6107             0.0019
    0.6108             0.0019
    0.6109             0.0019
    0.6110             0.0019
    0.6111             0.0019
    0.6112             0.0019
    0.6113             0.0019
    0.6114             0.0019
    0.6115             0.0019
    0.6116             0.0019
    0.6117             0.0019
    0.6118             0.0019
    0.6119             0.0019
    0.6120             0.0019
    0.6121             0.0019
    0.6122             0.0019
    0.6123             0.0019
    0.6124             0.0019
    0.6125             0.0019
    0.6126             0.0019
    0.6127             0.0019
    0.6128             0.0019
    0.6129             0.0019
    0.6130             0.0019
    0.6131             0.0019
    0.6132             0.0019
    0.6133             0.0019
    0.6134             0.0019
    0.6135             0.0019
    0.6136             0.0019
    0.6137             0.0019
    0.6138             0.0019
    0.6139             0.0019
    0.6140             0.0019
    0.6141             0.0019
    0.6142             0.0019
    0.6143             0.0019
    0.6144             0.0019
    0.6145             0.0019
    0.6146             0.0019
    0.6147             0.0019
    0.6148             0.0019
    0.6149             0.0019
    0.6150             0.0019
    0.6151             0.0019
    0.6152             0.0019
    0.6153             0.0019
    0.6154             0.0019
    0.6155             0.0019
    0.6156             0.0019
    0.6157             0.0019
    0.6158             0.0019
    0.6159             0.0019
    0.6160             0.0019
    0.6161             0.0019
    0.6162             0.0019
    0.6163             0.0019
    0.6164             0.0019
    0.6165             0.0019
    0.6166             0.0019
    0.6167             0.0019
    0.6168             0.0019
    0.6169             0.0019
    0.6170             0.0019
    0.6171             0.0019
    0.6172             0.0019
    0.6173             0.0019
    0.6174             0.0019
    0.6175             0.0019
    0.6176             0.0019
    0.6177             0.0019
    0.6178             0.0020
    0.6179             0.0020
    0.6180             0.0020
    0.6181             0.0020
    0.6182             0.0020
    0.6183             0.0020
    0.6184             0.0020
    0.6185             0.0020
    0.6186             0.0020
    0.6187             0.0020
    0.6188             0.0020
    0.6189             0.0020
    0.6190             0.0020
    0.6191             0.0020
    0.6192             0.0020
    0.6193             0.0020
    0.6194             0.0020
    0.6195             0.0020
    0.6196             0.0020
    0.6197             0.0020
    0.6198             0.0020
    0.6199             0.0020
    0.6200             0.0020
    0.6201             0.0020
    0.6202             0.0020
    0.6203             0.0020
    0.6204             0.0020
    0.6205             0.0020
    0.6206             0.0020
    0.6207             0.0020
    0.6208             0.0020
    0.6209             0.0020
    0.6210             0.0020
    0.6211             0.0020
    0.6212             0.0020
    0.6213             0.0020
    0.6214             0.0020
    0.6215             0.0020
    0.6216             0.0020
    0.6217             0.0020
    0.6218             0.0020
    0.6219             0.0020
    0.6220             0.0020
    0.6221             0.0020
    0.6222             0.0020
    0.6223             0.0020
    0.6224             0.0020
    0.6225             0.0020
    0.6226             0.0020
    0.6227             0.0020
    0.6228             0.0020
    0.6229             0.0020
    0.6230             0.0020
    0.6231             0.0020
    0.6232             0.0020
    0.6233             0.0020
    0.6234             0.0020
    0.6235             0.0020
    0.6236             0.0020
    0.6237             0.0020
    0.6238             0.0020
    0.6239             0.0020
    0.6240             0.0020
    0.6241             0.0020
    0.6242             0.0020
    0.6243             0.0020
    0.6244             0.0020
    0.6245             0.0020
    0.6246             0.0020
    0.6247             0.0020
    0.6248             0.0020
    0.6249             0.0020
    0.6250             0.0020
    0.6251             0.0020
    0.6252             0.0020
    0.6253             0.0020
    0.6254             0.0020
    0.6255             0.0020
    0.6256             0.0020
    0.6257             0.0020
    0.6258             0.0020
    0.6259             0.0020
    0.6260             0.0020
    0.6261             0.0020
    0.6262             0.0020
    0.6263             0.0020
    0.6264             0.0020
    0.6265             0.0020
    0.6266             0.0020
    0.6267             0.0020
    0.6268             0.0020
    0.6269             0.0020
    0.6270             0.0020
    0.6271             0.0020
    0.6272             0.0020
    0.6273             0.0020
    0.6274             0.0020
    0.6275             0.0020
    0.6276             0.0020
    0.6277             0.0020
    0.6278             0.0020
    0.6279             0.0020
    0.6280             0.0020
    0.6281             0.0020
    0.6282             0.0020
    0.6283             0.0020
    0.6284             0.0020
    0.6285             0.0020
    0.6286             0.0020
    0.6287             0.0020
    0.6288             0.0020
    0.6289             0.0020
    0.6290             0.0020
    0.6291             0.0020
    0.6292             0.0020
    0.6293             0.0020
    0.6294             0.0020
    0.6295             0.0020
    0.6296             0.0020
    0.6297             0.0020
    0.6298             0.0020
    0.6299             0.0020
    0.6300             0.0020
    0.6301             0.0020
    0.6302             0.0020
    0.6303             0.0020
    0.6304             0.0020
    0.6305             0.0020
    0.6306             0.0020
    0.6307             0.0020
    0.6308             0.0020
    0.6309             0.0020
    0.6310             0.0020
    0.6311             0.0020
    0.6312             0.0020
    0.6313             0.0020
    0.6314             0.0020
    0.6315             0.0020
    0.6316             0.0020
    0.6317             0.0020
    0.6318             0.0020
    0.6319             0.0020
    0.6320             0.0020
    0.6321             0.0020
    0.6322             0.0020
    0.6323             0.0020
    0.6324             0.0020
    0.6325             0.0020
    0.6326             0.0020
    0.6327             0.0020
    0.6328             0.0020
    0.6329             0.0020
    0.6330             0.0020
    0.6331             0.0020
    0.6332             0.0020
    0.6333             0.0020
    0.6334             0.0020
    0.6335             0.0020
    0.6336             0.0020
    0.6337             0.0020
    0.6338             0.0020
    0.6339             0.0020
    0.6340             0.0020
    0.6341             0.0020
    0.6342             0.0020
    0.6343             0.0020
    0.6344             0.0020
    0.6345             0.0020
    0.6346             0.0020
    0.6347             0.0020
    0.6348             0.0020
    0.6349             0.0020
    0.6350             0.0020
    0.6351             0.0020
    0.6352             0.0020
    0.6353             0.0020
    0.6354             0.0020
    0.6355             0.0020
    0.6356             0.0020
    0.6357             0.0020
    0.6358             0.0020
    0.6359             0.0020
    0.6360             0.0020
    0.6361             0.0020
    0.6362             0.0020
    0.6363             0.0020
    0.6364             0.0020
    0.6365             0.0020
    0.6366             0.0020
    0.6367             0.0020
    0.6368             0.0020
    0.6369             0.0020
    0.6370             0.0020
    0.6371             0.0020
    0.6372             0.0020
    0.6373             0.0020
    0.6374             0.0020
    0.6375             0.0020
    0.6376             0.0020
    0.6377             0.0020
    0.6378             0.0020
    0.6379             0.0020
    0.6380             0.0020
    0.6381             0.0020
    0.6382             0.0020
    0.6383             0.0020
    0.6384             0.0020
    0.6385             0.0020
    0.6386             0.0020
    0.6387             0.0020
    0.6388             0.0020
    0.6389             0.0020
    0.6390             0.0020
    0.6391             0.0020
    0.6392             0.0020
    0.6393             0.0020
    0.6394             0.0020
    0.6395             0.0020
    0.6396             0.0020
    0.6397             0.0020
    0.6398             0.0020
    0.6399             0.0020
    0.6400             0.0020
    0.6401             0.0020
    0.6402             0.0020
    0.6403             0.0020
    0.6404             0.0020
    0.6405             0.0020
    0.6406             0.0020
    0.6407             0.0020
    0.6408             0.0020
    0.6409             0.0020
    0.6410             0.0020
    0.6411             0.0020
    0.6412             0.0020
    0.6413             0.0020
    0.6414             0.0020
    0.6415             0.0020
    0.6416             0.0020
    0.6417             0.0020
    0.6418             0.0020
    0.6419             0.0020
    0.6420             0.0020
    0.6421             0.0020
    0.6422             0.0020
    0.6423             0.0020
    0.6424             0.0020
    0.6425             0.0020
    0.6426             0.0020
    0.6427             0.0020
    0.6428             0.0020
    0.6429             0.0020
    0.6430             0.0020
    0.6431             0.0020
    0.6432             0.0020
    0.6433             0.0020
    0.6434             0.0020
    0.6435             0.0020
    0.6436             0.0020
    0.6437             0.0020
    0.6438             0.0020
    0.6439             0.0020
    0.6440             0.0020
    0.6441             0.0020
    0.6442             0.0020
    0.6443             0.0020
    0.6444             0.0020
    0.6445             0.0020
    0.6446             0.0020
    0.6447             0.0020
    0.6448             0.0020
    0.6449             0.0020
    0.6450             0.0020
    0.6451             0.0020
    0.6452             0.0020
    0.6453             0.0020
    0.6454             0.0020
    0.6455             0.0020
    0.6456             0.0020
    0.6457             0.0020
    0.6458             0.0020
    0.6459             0.0020
    0.6460             0.0020
    0.6461             0.0020
    0.6462             0.0020
    0.6463             0.0020
    0.6464             0.0020
    0.6465             0.0020
    0.6466             0.0020
    0.6467             0.0020
    0.6468             0.0020
    0.6469             0.0020
    0.6470             0.0020
    0.6471             0.0020
    0.6472             0.0020
    0.6473             0.0020
    0.6474             0.0020
    0.6475             0.0020
    0.6476             0.0020
    0.6477             0.0020
    0.6478             0.0020
    0.6479             0.0020
    0.6480             0.0020
    0.6481             0.0020
    0.6482             0.0020
    0.6483             0.0020
    0.6484             0.0020
    0.6485             0.0020
    0.6486             0.0020
    0.6487             0.0020
    0.6488             0.0020
    0.6489             0.0020
    0.6490             0.0020
    0.6491             0.0020
    0.6492             0.0020
    0.6493             0.0020
    0.6494             0.0020
    0.6495             0.0020
    0.6496             0.0020
    0.6497             0.0020
    0.6498             0.0020
    0.6499             0.0020
    0.6500             0.0020
    0.6501             0.0020
    0.6502             0.0020
    0.6503             0.0020
    0.6504             0.0020
    0.6505             0.0020
    0.6506             0.0020
    0.6507             0.0020
    0.6508             0.0020
    0.6509             0.0020
    0.6510             0.0020
    0.6511             0.0020
    0.6512             0.0020
    0.6513             0.0020
    0.6514             0.0020
    0.6515             0.0020
    0.6516             0.0020
    0.6517             0.0020
    0.6518             0.0020
    0.6519             0.0020
    0.6520             0.0020
    0.6521             0.0020
    0.6522             0.0020
    0.6523             0.0020
    0.6524             0.0020
    0.6525             0.0020
    0.6526             0.0020
    0.6527             0.0020
    0.6528             0.0020
    0.6529             0.0020
    0.6530             0.0020
    0.6531             0.0020
    0.6532             0.0020
    0.6533             0.0020
    0.6534             0.0020
    0.6535             0.0020
    0.6536             0.0020
    0.6537             0.0020
    0.6538             0.0020
    0.6539             0.0020
    0.6540             0.0020
    0.6541             0.0020
    0.6542             0.0020
    0.6543             0.0020
    0.6544             0.0020
    0.6545             0.0020
    0.6546             0.0020
    0.6547             0.0020
    0.6548             0.0020
    0.6549             0.0020
    0.6550             0.0020
    0.6551             0.0020
    0.6552             0.0020
    0.6553             0.0020
    0.6554             0.0020
    0.6555             0.0020
    0.6556             0.0020
    0.6557             0.0020
    0.6558             0.0020
    0.6559             0.0020
    0.6560             0.0020
    0.6561             0.0020
    0.6562             0.0020
    0.6563             0.0020
    0.6564             0.0020
    0.6565             0.0020
    0.6566             0.0020
    0.6567             0.0020
    0.6568             0.0020
    0.6569             0.0020
    0.6570             0.0020
    0.6571             0.0020
    0.6572             0.0020
    0.6573             0.0020
    0.6574             0.0020
    0.6575             0.0020
    0.6576             0.0020
    0.6577             0.0020
    0.6578             0.0020
    0.6579             0.0020
    0.6580             0.0020
    0.6581             0.0020
    0.6582             0.0020
    0.6583             0.0020
    0.6584             0.0020
    0.6585             0.0020
    0.6586             0.0020
    0.6587             0.0020
    0.6588             0.0020
    0.6589             0.0020
    0.6590             0.0020
    0.6591             0.0020
    0.6592             0.0021
    0.6593             0.0021
    0.6594             0.0021
    0.6595             0.0021
    0.6596             0.0021
    0.6597             0.0021
    0.6598             0.0021
    0.6599             0.0021
    0.6600             0.0021
    0.6601             0.0021
    0.6602             0.0021
    0.6603             0.0021
    0.6604             0.0021
    0.6605             0.0021
    0.6606             0.0021
    0.6607             0.0021
    0.6608             0.0021
    0.6609             0.0021
    0.6610             0.0021
    0.6611             0.0021
    0.6612             0.0021
    0.6613             0.0021
    0.6614             0.0021
    0.6615             0.0021
    0.6616             0.0021
    0.6617             0.0021
    0.6618             0.0021
    0.6619             0.0021
    0.6620             0.0021
    0.6621             0.0021
    0.6622             0.0021
    0.6623             0.0021
    0.6624             0.0021
    0.6625             0.0021
    0.6626             0.0021
    0.6627             0.0021
    0.6628             0.0021
    0.6629             0.0021
    0.6630             0.0021
    0.6631             0.0021
    0.6632             0.0021
    0.6633             0.0021
    0.6634             0.0021
    0.6635             0.0021
    0.6636             0.0021
    0.6637             0.0021
    0.6638             0.0021
    0.6639             0.0021
    0.6640             0.0021
    0.6641             0.0021
    0.6642             0.0021
    0.6643             0.0021
    0.6644             0.0021
    0.6645             0.0021
    0.6646             0.0021
    0.6647             0.0021
    0.6648             0.0021
    0.6649             0.0021
    0.6650             0.0021
    0.6651             0.0021
    0.6652             0.0021
    0.6653             0.0021
    0.6654             0.0021
    0.6655             0.0021
    0.6656             0.0021
    0.6657             0.0021
    0.6658             0.0021
    0.6659             0.0021
    0.6660             0.0021
    0.6661             0.0021
    0.6662             0.0021
    0.6663             0.0021
    0.6664             0.0021
    0.6665             0.0021
    0.6666             0.0021
    0.6667             0.0021
    0.6668             0.0021
    0.6669             0.0021
    0.6670             0.0021
    0.6671             0.0021
    0.6672             0.0021
    0.6673             0.0021
    0.6674             0.0021
    0.6675             0.0021
    0.6676             0.0021
    0.6677             0.0021
    0.6678             0.0021
    0.6679             0.0021
    0.6680             0.0021
    0.6681             0.0021
    0.6682             0.0021
    0.6683             0.0021
    0.6684             0.0021
    0.6685             0.0021
    0.6686             0.0021
    0.6687             0.0021
    0.6688             0.0021
    0.6689             0.0021
    0.6690             0.0021
    0.6691             0.0021
    0.6692             0.0021
    0.6693             0.0021
    0.6694             0.0021
    0.6695             0.0021
    0.6696             0.0021
    0.6697             0.0021
    0.6698             0.0021
    0.6699             0.0021
    0.6700             0.0021
    0.6701             0.0021
    0.6702             0.0021
    0.6703             0.0021
    0.6704             0.0021
    0.6705             0.0021
    0.6706             0.0021
    0.6707             0.0021
    0.6708             0.0021
    0.6709             0.0021
    0.6710             0.0021
    0.6711             0.0021
    0.6712             0.0021
    0.6713             0.0021
    0.6714             0.0021
    0.6715             0.0021
    0.6716             0.0021
    0.6717             0.0021
    0.6718             0.0021
    0.6719             0.0021
    0.6720             0.0021
    0.6721             0.0021
    0.6722             0.0021
    0.6723             0.0021
    0.6724             0.0021
    0.6725             0.0021
    0.6726             0.0021
    0.6727             0.0021
    0.6728             0.0021
    0.6729             0.0021
    0.6730             0.0021
    0.6731             0.0021
    0.6732             0.0021
    0.6733             0.0021
    0.6734             0.0021
    0.6735             0.0021
    0.6736             0.0021
    0.6737             0.0021
    0.6738             0.0021
    0.6739             0.0021
    0.6740             0.0021
    0.6741             0.0021
    0.6742             0.0021
    0.6743             0.0021
    0.6744             0.0021
    0.6745             0.0021
    0.6746             0.0021
    0.6747             0.0021
    0.6748             0.0021
    0.6749             0.0021
    0.6750             0.0021
    0.6751             0.0021
    0.6752             0.0021
    0.6753             0.0021
    0.6754             0.0021
    0.6755             0.0021
    0.6756             0.0021
    0.6757             0.0021
    0.6758             0.0021
    0.6759             0.0021
    0.6760             0.0021
    0.6761             0.0021
    0.6762             0.0021
    0.6763             0.0021
    0.6764             0.0021
    0.6765             0.0021
    0.6766             0.0021
    0.6767             0.0021
    0.6768             0.0021
    0.6769             0.0021
    0.6770             0.0021
    0.6771             0.0021
    0.6772             0.0021
    0.6773             0.0021
    0.6774             0.0021
    0.6775             0.0021
    0.6776             0.0021
    0.6777             0.0021
    0.6778             0.0021
    0.6779             0.0021
    0.6780             0.0021
    0.6781             0.0021
    0.6782             0.0021
    0.6783             0.0021
    0.6784             0.0021
    0.6785             0.0021
    0.6786             0.0021
    0.6787             0.0021
    0.6788             0.0021
    0.6789             0.0021
    0.6790             0.0021
    0.6791             0.0021
    0.6792             0.0021
    0.6793             0.0021
    0.6794             0.0021
    0.6795             0.0021
    0.6796             0.0021
    0.6797             0.0021
    0.6798             0.0021
    0.6799             0.0021
    0.6800             0.0021
    0.6801             0.0021
    0.6802             0.0021
    0.6803             0.0021
    0.6804             0.0021
    0.6805             0.0021
    0.6806             0.0021
    0.6807             0.0021
    0.6808             0.0021
    0.6809             0.0021
    0.6810             0.0021
    0.6811             0.0021
    0.6812             0.0021
    0.6813             0.0021
    0.6814             0.0021
    0.6815             0.0021
    0.6816             0.0021
    0.6817             0.0021
    0.6818             0.0021
    0.6819             0.0021
    0.6820             0.0021
    0.6821             0.0021
    0.6822             0.0021
    0.6823             0.0021
    0.6824             0.0021
    0.6825             0.0021
    0.6826             0.0021
    0.6827             0.0021
    0.6828             0.0021
    0.6829             0.0021
    0.6830             0.0021
    0.6831             0.0021
    0.6832             0.0021
    0.6833             0.0021
    0.6834             0.0021
    0.6835             0.0021
    0.6836             0.0021
    0.6837             0.0021
    0.6838             0.0021
    0.6839             0.0021
    0.6840             0.0021
    0.6841             0.0021
    0.6842             0.0021
    0.6843             0.0021
    0.6844             0.0021
    0.6845             0.0021
    0.6846             0.0021
    0.6847             0.0021
    0.6848             0.0021
    0.6849             0.0021
    0.6850             0.0021
    0.6851             0.0021
    0.6852             0.0021
    0.6853             0.0021
    0.6854             0.0021
    0.6855             0.0021
    0.6856             0.0021
    0.6857             0.0021
    0.6858             0.0021
    0.6859             0.0021
    0.6860             0.0021
    0.6861             0.0021
    0.6862             0.0021
    0.6863             0.0021
    0.6864             0.0021
    0.6865             0.0021
    0.6866             0.0021
    0.6867             0.0021
    0.6868             0.0021
    0.6869             0.0021
    0.6870             0.0021
    0.6871             0.0021
    0.6872             0.0021
    0.6873             0.0021
    0.6874             0.0021
    0.6875             0.0021
    0.6876             0.0021
    0.6877             0.0021
    0.6878             0.0021
    0.6879             0.0021
    0.6880             0.0021
    0.6881             0.0021
    0.6882             0.0021
    0.6883             0.0021
    0.6884             0.0021
    0.6885             0.0021
    0.6886             0.0021
    0.6887             0.0021
    0.6888             0.0021
    0.6889             0.0021
    0.6890             0.0021
    0.6891             0.0021
    0.6892             0.0021
    0.6893             0.0021
    0.6894             0.0021
    0.6895             0.0021
    0.6896             0.0021
    0.6897             0.0021
    0.6898             0.0021
    0.6899             0.0021
    0.6900             0.0021
    0.6901             0.0021
    0.6902             0.0021
    0.6903             0.0021
    0.6904             0.0021
    0.6905             0.0021
    0.6906             0.0021
    0.6907             0.0021
    0.6908             0.0021
    0.6909             0.0021
    0.6910             0.0021
    0.6911             0.0021
    0.6912             0.0021
    0.6913             0.0021
    0.6914             0.0021
    0.6915             0.0021
    0.6916             0.0021
    0.6917             0.0021
    0.6918             0.0021
    0.6919             0.0021
    0.6920             0.0021
    0.6921             0.0021
    0.6922             0.0021
    0.6923             0.0021
    0.6924             0.0021
    0.6925             0.0021
    0.6926             0.0021
    0.6927             0.0021
    0.6928             0.0021
    0.6929             0.0021
    0.6930             0.0021
    0.6931             0.0021
    0.6932             0.0021
    0.6933             0.0021
    0.6934             0.0021
    0.6935             0.0021
    0.6936             0.0021
    0.6937             0.0021
    0.6938             0.0021
    0.6939             0.0021
    0.6940             0.0021
    0.6941             0.0021
    0.6942             0.0021
    0.6943             0.0021
    0.6944             0.0021
    0.6945             0.0021
    0.6946             0.0021
    0.6947             0.0021
    0.6948             0.0021
    0.6949             0.0021
    0.6950             0.0021
    0.6951             0.0021
    0.6952             0.0021
    0.6953             0.0021
    0.6954             0.0021
    0.6955             0.0021
    0.6956             0.0021
    0.6957             0.0021
    0.6958             0.0021
    0.6959             0.0021
    0.6960             0.0021
    0.6961             0.0021
    0.6962             0.0021
    0.6963             0.0021
    0.6964             0.0021
    0.6965             0.0021
    0.6966             0.0021
    0.6967             0.0021
    0.6968             0.0021
    0.6969             0.0021
    0.6970             0.0021
    0.6971             0.0021
    0.6972             0.0021
    0.6973             0.0021
    0.6974             0.0022
    0.6975             0.0022
    0.6976             0.0022
    0.6977             0.0022
    0.6978             0.0022
    0.6979             0.0022
    0.6980             0.0022
    0.6981             0.0022
    0.6982             0.0022
    0.6983             0.0022
    0.6984             0.0022
    0.6985             0.0022
    0.6986             0.0022
    0.6987             0.0022
    0.6988             0.0022
    0.6989             0.0022
    0.6990             0.0022
    0.6991             0.0022
    0.6992             0.0022
    0.6993             0.0022
    0.6994             0.0022
    0.6995             0.0022
    0.6996             0.0022
    0.6997             0.0022
    0.6998             0.0022
    0.6999             0.0022
    0.7000             0.0022
    0.7001             0.0022
    0.7002             0.0022
    0.7003             0.0022
    0.7004             0.0022
    0.7005             0.0022
    0.7006             0.0022
    0.7007             0.0022
    0.7008             0.0022
    0.7009             0.0022
    0.7010             0.0022
    0.7011             0.0022
    0.7012             0.0022
    0.7013             0.0022
    0.7014             0.0022
    0.7015             0.0022
    0.7016             0.0022
    0.7017             0.0022
    0.7018             0.0022
    0.7019             0.0022
    0.7020             0.0022
    0.7021             0.0022
    0.7022             0.0022
    0.7023             0.0022
    0.7024             0.0022
    0.7025             0.0022
    0.7026             0.0022
    0.7027             0.0022
    0.7028             0.0022
    0.7029             0.0022
    0.7030             0.0022
    0.7031             0.0022
    0.7032             0.0022
    0.7033             0.0022
    0.7034             0.0022
    0.7035             0.0022
    0.7036             0.0022
    0.7037             0.0022
    0.7038             0.0022
    0.7039             0.0022
    0.7040             0.0022
    0.7041             0.0022
    0.7042             0.0022
    0.7043             0.0022
    0.7044             0.0022
    0.7045             0.0022
    0.7046             0.0022
    0.7047             0.0022
    0.7048             0.0022
    0.7049             0.0022
    0.7050             0.0022
    0.7051             0.0022
    0.7052             0.0022
    0.7053             0.0022
    0.7054             0.0022
    0.7055             0.0022
    0.7056             0.0022
    0.7057             0.0022
    0.7058             0.0022
    0.7059             0.0022
    0.7060             0.0022
    0.7061             0.0022
    0.7062             0.0022
    0.7063             0.0022
    0.7064             0.0022
    0.7065             0.0022
    0.7066             0.0022
    0.7067             0.0022
    0.7068             0.0022
    0.7069             0.0022
    0.7070             0.0022
    0.7071             0.0022
    0.7072             0.0022
    0.7073             0.0022
    0.7074             0.0022
    0.7075             0.0022
    0.7076             0.0022
    0.7077             0.0022
    0.7078             0.0022
    0.7079             0.0022
    0.7080             0.0022
    0.7081             0.0022
    0.7082             0.0022
    0.7083             0.0022
    0.7084             0.0022
    0.7085             0.0022
    0.7086             0.0022
    0.7087             0.0022
    0.7088             0.0022
    0.7089             0.0022
    0.7090             0.0022
    0.7091             0.0022
    0.7092             0.0022
    0.7093             0.0022
    0.7094             0.0022
    0.7095             0.0022
    0.7096             0.0022
    0.7097             0.0022
    0.7098             0.0022
    0.7099             0.0022
    0.7100             0.0022
    0.7101             0.0022
    0.7102             0.0022
    0.7103             0.0022
    0.7104             0.0022
    0.7105             0.0022
    0.7106             0.0022
    0.7107             0.0022
    0.7108             0.0022
    0.7109             0.0022
    0.7110             0.0022
    0.7111             0.0022
    0.7112             0.0022
    0.7113             0.0022
    0.7114             0.0022
    0.7115             0.0022
    0.7116             0.0022
    0.7117             0.0022
    0.7118             0.0022
    0.7119             0.0022
    0.7120             0.0022
    0.7121             0.0022
    0.7122             0.0022
    0.7123             0.0022
    0.7124             0.0022
    0.7125             0.0022
    0.7126             0.0022
    0.7127             0.0022
    0.7128             0.0022
    0.7129             0.0022
    0.7130             0.0022
    0.7131             0.0022
    0.7132             0.0022
    0.7133             0.0022
    0.7134             0.0022
    0.7135             0.0022
    0.7136             0.0022
    0.7137             0.0022
    0.7138             0.0022
    0.7139             0.0022
    0.7140             0.0022
    0.7141             0.0022
    0.7142             0.0022
    0.7143             0.0022
    0.7144             0.0022
    0.7145             0.0022
    0.7146             0.0022
    0.7147             0.0022
    0.7148             0.0022
    0.7149             0.0022
    0.7150             0.0022
    0.7151             0.0022
    0.7152             0.0022
    0.7153             0.0022
    0.7154             0.0022
    0.7155             0.0022
    0.7156             0.0022
    0.7157             0.0022
    0.7158             0.0022
    0.7159             0.0022
    0.7160             0.0022
    0.7161             0.0022
    0.7162             0.0022
    0.7163             0.0022
    0.7164             0.0022
    0.7165             0.0022
    0.7166             0.0022
    0.7167             0.0022
    0.7168             0.0022
    0.7169             0.0022
    0.7170             0.0022
    0.7171             0.0022
    0.7172             0.0022
    0.7173             0.0022
    0.7174             0.0022
    0.7175             0.0022
    0.7176             0.0022
    0.7177             0.0022
    0.7178             0.0022
    0.7179             0.0022
    0.7180             0.0022
    0.7181             0.0022
    0.7182             0.0022
    0.7183             0.0022
    0.7184             0.0022
    0.7185             0.0022
    0.7186             0.0022
    0.7187             0.0022
    0.7188             0.0022
    0.7189             0.0022
    0.7190             0.0022
    0.7191             0.0022
    0.7192             0.0022
    0.7193             0.0022
    0.7194             0.0022
    0.7195             0.0022
    0.7196             0.0022
    0.7197             0.0022
    0.7198             0.0022
    0.7199             0.0022
    0.7200             0.0022
    0.7201             0.0022
    0.7202             0.0022
    0.7203             0.0022
    0.7204             0.0022
    0.7205             0.0022
    0.7206             0.0022
    0.7207             0.0022
    0.7208             0.0022
    0.7209             0.0022
    0.7210             0.0022
    0.7211             0.0022
    0.7212             0.0022
    0.7213             0.0022
    0.7214             0.0022
    0.7215             0.0022
    0.7216             0.0022
    0.7217             0.0022
    0.7218             0.0022
    0.7219             0.0022
    0.7220             0.0022
    0.7221             0.0022
    0.7222             0.0022
    0.7223             0.0022
    0.7224             0.0022
    0.7225             0.0022
    0.7226             0.0022
    0.7227             0.0022
    0.7228             0.0022
    0.7229             0.0022
    0.7230             0.0022
    0.7231             0.0022
    0.7232             0.0022
    0.7233             0.0022
    0.7234             0.0022
    0.7235             0.0022
    0.7236             0.0022
    0.7237             0.0022
    0.7238             0.0022
    0.7239             0.0022
    0.7240             0.0022
    0.7241             0.0022
    0.7242             0.0022
    0.7243             0.0022
    0.7244             0.0022
    0.7245             0.0022
    0.7246             0.0022
    0.7247             0.0022
    0.7248             0.0022
    0.7249             0.0022
    0.7250             0.0022
    0.7251             0.0022
    0.7252             0.0022
    0.7253             0.0022
    0.7254             0.0022
    0.7255             0.0022
    0.7256             0.0022
    0.7257             0.0022
    0.7258             0.0022
    0.7259             0.0022
    0.7260             0.0022
    0.7261             0.0022
    0.7262             0.0022
    0.7263             0.0022
    0.7264             0.0022
    0.7265             0.0022
    0.7266             0.0022
    0.7267             0.0022
    0.7268             0.0022
    0.7269             0.0022
    0.7270             0.0022
    0.7271             0.0022
    0.7272             0.0022
    0.7273             0.0022
    0.7274             0.0022
    0.7275             0.0022
    0.7276             0.0022
    0.7277             0.0022
    0.7278             0.0022
    0.7279             0.0022
    0.7280             0.0022
    0.7281             0.0022
    0.7282             0.0022
    0.7283             0.0022
    0.7284             0.0022
    0.7285             0.0022
    0.7286             0.0022
    0.7287             0.0022
    0.7288             0.0022
    0.7289             0.0022
    0.7290             0.0022
    0.7291             0.0022
    0.7292             0.0022
    0.7293             0.0022
    0.7294             0.0022
    0.7295             0.0022
    0.7296             0.0022
    0.7297             0.0022
    0.7298             0.0022
    0.7299             0.0022
    0.7300             0.0022
    0.7301             0.0022
    0.7302             0.0022
    0.7303             0.0022
    0.7304             0.0022
    0.7305             0.0022
    0.7306             0.0022
    0.7307             0.0022
    0.7308             0.0022
    0.7309             0.0022
    0.7310             0.0022
    0.7311             0.0022
    0.7312             0.0022
    0.7313             0.0022
    0.7314             0.0022
    0.7315             0.0022
    0.7316             0.0022
    0.7317             0.0022
    0.7318             0.0022
    0.7319             0.0022
    0.7320             0.0022
    0.7321             0.0022
    0.7322             0.0022
    0.7323             0.0022
    0.7324             0.0022
    0.7325             0.0022
    0.7326             0.0022
    0.7327             0.0023
    0.7328             0.0023
    0.7329             0.0023
    0.7330             0.0023
    0.7331             0.0023
    0.7332             0.0023
    0.7333             0.0023
    0.7334             0.0023
    0.7335             0.0023
    0.7336             0.0023
    0.7337             0.0023
    0.7338             0.0023
    0.7339             0.0023
    0.7340             0.0023
    0.7341             0.0023
    0.7342             0.0023
    0.7343             0.0023
    0.7344             0.0023
    0.7345             0.0023
    0.7346             0.0023
    0.7347             0.0023
    0.7348             0.0023
    0.7349             0.0023
    0.7350             0.0023
    0.7351             0.0023
    0.7352             0.0023
    0.7353             0.0023
    0.7354             0.0023
    0.7355             0.0023
    0.7356             0.0023
    0.7357             0.0023
    0.7358             0.0023
    0.7359             0.0023
    0.7360             0.0023
    0.7361             0.0023
    0.7362             0.0023
    0.7363             0.0023
    0.7364             0.0023
    0.7365             0.0023
    0.7366             0.0023
    0.7367             0.0023
    0.7368             0.0023
    0.7369             0.0023
    0.7370             0.0023
    0.7371             0.0023
    0.7372             0.0023
    0.7373             0.0023
    0.7374             0.0023
    0.7375             0.0023
    0.7376             0.0023
    0.7377             0.0023
    0.7378             0.0023
    0.7379             0.0023
    0.7380             0.0023
    0.7381             0.0023
    0.7382             0.0023
    0.7383             0.0023
    0.7384             0.0023
    0.7385             0.0023
    0.7386             0.0023
    0.7387             0.0023
    0.7388             0.0023
    0.7389             0.0023
    0.7390             0.0023
    0.7391             0.0023
    0.7392             0.0023
    0.7393             0.0023
    0.7394             0.0023
    0.7395             0.0023
    0.7396             0.0023
    0.7397             0.0023
    0.7398             0.0023
    0.7399             0.0023
    0.7400             0.0023
    0.7401             0.0023
    0.7402             0.0023
    0.7403             0.0023
    0.7404             0.0023
    0.7405             0.0023
    0.7406             0.0023
    0.7407             0.0023
    0.7408             0.0023
    0.7409             0.0023
    0.7410             0.0023
    0.7411             0.0023
    0.7412             0.0023
    0.7413             0.0023
    0.7414             0.0023
    0.7415             0.0023
    0.7416             0.0023
    0.7417             0.0023
    0.7418             0.0023
    0.7419             0.0023
    0.7420             0.0023
    0.7421             0.0023
    0.7422             0.0023
    0.7423             0.0023
    0.7424             0.0023
    0.7425             0.0023
    0.7426             0.0023
    0.7427             0.0023
    0.7428             0.0023
    0.7429             0.0023
    0.7430             0.0023
    0.7431             0.0023
    0.7432             0.0023
    0.7433             0.0023
    0.7434             0.0023
    0.7435             0.0023
    0.7436             0.0023
    0.7437             0.0023
    0.7438             0.0023
    0.7439             0.0023
    0.7440             0.0023
    0.7441             0.0023
    0.7442             0.0023
    0.7443             0.0023
    0.7444             0.0023
    0.7445             0.0023
    0.7446             0.0023
    0.7447             0.0023
    0.7448             0.0023
    0.7449             0.0023
    0.7450             0.0023
    0.7451             0.0023
    0.7452             0.0023
    0.7453             0.0023
    0.7454             0.0023
    0.7455             0.0023
    0.7456             0.0023
    0.7457             0.0023
    0.7458             0.0023
    0.7459             0.0023
    0.7460             0.0023
    0.7461             0.0023
    0.7462             0.0023
    0.7463             0.0023
    0.7464             0.0023
    0.7465             0.0023
    0.7466             0.0023
    0.7467             0.0023
    0.7468             0.0023
    0.7469             0.0023
    0.7470             0.0023
    0.7471             0.0023
    0.7472             0.0023
    0.7473             0.0023
    0.7474             0.0023
    0.7475             0.0023
    0.7476             0.0023
    0.7477             0.0023
    0.7478             0.0023
    0.7479             0.0023
    0.7480             0.0023
    0.7481             0.0023
    0.7482             0.0023
    0.7483             0.0023
    0.7484             0.0023
    0.7485             0.0023
    0.7486             0.0023
    0.7487             0.0023
    0.7488             0.0023
    0.7489             0.0023
    0.7490             0.0023
    0.7491             0.0023
    0.7492             0.0023
    0.7493             0.0023
    0.7494             0.0023
    0.7495             0.0023
    0.7496             0.0023
    0.7497             0.0023
    0.7498             0.0023
    0.7499             0.0023
    0.7500             0.0023
    0.7501             0.0023
    0.7502             0.0023
    0.7503             0.0023
    0.7504             0.0023
    0.7505             0.0023
    0.7506             0.0023
    0.7507             0.0023
    0.7508             0.0023
    0.7509             0.0023
    0.7510             0.0023
    0.7511             0.0023
    0.7512             0.0023
    0.7513             0.0023
    0.7514             0.0023
    0.7515             0.0023
    0.7516             0.0023
    0.7517             0.0023
    0.7518             0.0023
    0.7519             0.0023
    0.7520             0.0023
    0.7521             0.0023
    0.7522             0.0023
    0.7523             0.0023
    0.7524             0.0023
    0.7525             0.0023
    0.7526             0.0023
    0.7527             0.0023
    0.7528             0.0023
    0.7529             0.0023
    0.7530             0.0023
    0.7531             0.0023
    0.7532             0.0023
    0.7533             0.0023
    0.7534             0.0023
    0.7535             0.0023
    0.7536             0.0023
    0.7537             0.0023
    0.7538             0.0023
    0.7539             0.0023
    0.7540             0.0023
    0.7541             0.0023
    0.7542             0.0023
    0.7543             0.0023
    0.7544             0.0023
    0.7545             0.0023
    0.7546             0.0023
    0.7547             0.0023
    0.7548             0.0023
    0.7549             0.0023
    0.7550             0.0023
    0.7551             0.0023
    0.7552             0.0023
    0.7553             0.0023
    0.7554             0.0023
    0.7555             0.0023
    0.7556             0.0023
    0.7557             0.0023
    0.7558             0.0023
    0.7559             0.0023
    0.7560             0.0023
    0.7561             0.0023
    0.7562             0.0023
    0.7563             0.0023
    0.7564             0.0023
    0.7565             0.0023
    0.7566             0.0023
    0.7567             0.0023
    0.7568             0.0023
    0.7569             0.0023
    0.7570             0.0023
    0.7571             0.0023
    0.7572             0.0023
    0.7573             0.0023
    0.7574             0.0023
    0.7575             0.0023
    0.7576             0.0023
    0.7577             0.0023
    0.7578             0.0023
    0.7579             0.0023
    0.7580             0.0023
    0.7581             0.0023
    0.7582             0.0023
    0.7583             0.0023
    0.7584             0.0023
    0.7585             0.0023
    0.7586             0.0023
    0.7587             0.0023
    0.7588             0.0023
    0.7589             0.0023
    0.7590             0.0023
    0.7591             0.0023
    0.7592             0.0023
    0.7593             0.0023
    0.7594             0.0023
    0.7595             0.0023
    0.7596             0.0023
    0.7597             0.0023
    0.7598             0.0023
    0.7599             0.0023
    0.7600             0.0023
    0.7601             0.0023
    0.7602             0.0023
    0.7603             0.0023
    0.7604             0.0023
    0.7605             0.0023
    0.7606             0.0023
    0.7607             0.0023
    0.7608             0.0023
    0.7609             0.0023
    0.7610             0.0023
    0.7611             0.0023
    0.7612             0.0023
    0.7613             0.0023
    0.7614             0.0023
    0.7615             0.0023
    0.7616             0.0023
    0.7617             0.0023
    0.7618             0.0023
    0.7619             0.0023
    0.7620             0.0023
    0.7621             0.0023
    0.7622             0.0023
    0.7623             0.0023
    0.7624             0.0023
    0.7625             0.0023
    0.7626             0.0023
    0.7627             0.0023
    0.7628             0.0023
    0.7629             0.0023
    0.7630             0.0023
    0.7631             0.0023
    0.7632             0.0023
    0.7633             0.0023
    0.7634             0.0023
    0.7635             0.0023
    0.7636             0.0023
    0.7637             0.0023
    0.7638             0.0023
    0.7639             0.0023
    0.7640             0.0023
    0.7641             0.0023
    0.7642             0.0023
    0.7643             0.0023
    0.7644             0.0023
    0.7645             0.0023
    0.7646             0.0023
    0.7647             0.0023
    0.7648             0.0023
    0.7649             0.0023
    0.7650             0.0023
    0.7651             0.0023
    0.7652             0.0023
    0.7653             0.0023
    0.7654             0.0024
    0.7655             0.0024
    0.7656             0.0024
    0.7657             0.0024
    0.7658             0.0024
    0.7659             0.0024
    0.7660             0.0024
    0.7661             0.0024
    0.7662             0.0024
    0.7663             0.0024
    0.7664             0.0024
    0.7665             0.0024
    0.7666             0.0024
    0.7667             0.0024
    0.7668             0.0024
    0.7669             0.0024
    0.7670             0.0024
    0.7671             0.0024
    0.7672             0.0024
    0.7673             0.0024
    0.7674             0.0024
    0.7675             0.0024
    0.7676             0.0024
    0.7677             0.0024
    0.7678             0.0024
    0.7679             0.0024
    0.7680             0.0024
    0.7681             0.0024
    0.7682             0.0024
    0.7683             0.0024
    0.7684             0.0024
    0.7685             0.0024
    0.7686             0.0024
    0.7687             0.0024
    0.7688             0.0024
    0.7689             0.0024
    0.7690             0.0024
    0.7691             0.0024
    0.7692             0.0024
    0.7693             0.0024
    0.7694             0.0024
    0.7695             0.0024
    0.7696             0.0024
    0.7697             0.0024
    0.7698             0.0024
    0.7699             0.0024
    0.7700             0.0024
    0.7701             0.0024
    0.7702             0.0024
    0.7703             0.0024
    0.7704             0.0024
    0.7705             0.0024
    0.7706             0.0024
    0.7707             0.0024
    0.7708             0.0024
    0.7709             0.0024
    0.7710             0.0024
    0.7711             0.0024
    0.7712             0.0024
    0.7713             0.0024
    0.7714             0.0024
    0.7715             0.0024
    0.7716             0.0024
    0.7717             0.0024
    0.7718             0.0024
    0.7719             0.0024
    0.7720             0.0024
    0.7721             0.0024
    0.7722             0.0024
    0.7723             0.0024
    0.7724             0.0024
    0.7725             0.0024
    0.7726             0.0024
    0.7727             0.0024
    0.7728             0.0024
    0.7729             0.0024
    0.7730             0.0024
    0.7731             0.0024
    0.7732             0.0024
    0.7733             0.0024
    0.7734             0.0024
    0.7735             0.0024
    0.7736             0.0024
    0.7737             0.0024
    0.7738             0.0024
    0.7739             0.0024
    0.7740             0.0024
    0.7741             0.0024
    0.7742             0.0024
    0.7743             0.0024
    0.7744             0.0024
    0.7745             0.0024
    0.7746             0.0024
    0.7747             0.0024
    0.7748             0.0024
    0.7749             0.0024
    0.7750             0.0024
    0.7751             0.0024
    0.7752             0.0024
    0.7753             0.0024
    0.7754             0.0024
    0.7755             0.0024
    0.7756             0.0024
    0.7757             0.0024
    0.7758             0.0024
    0.7759             0.0024
    0.7760             0.0024
    0.7761             0.0024
    0.7762             0.0024
    0.7763             0.0024
    0.7764             0.0024
    0.7765             0.0024
    0.7766             0.0024
    0.7767             0.0024
    0.7768             0.0024
    0.7769             0.0024
    0.7770             0.0024
    0.7771             0.0024
    0.7772             0.0024
    0.7773             0.0024
    0.7774             0.0024
    0.7775             0.0024
    0.7776             0.0024
    0.7777             0.0024
    0.7778             0.0024
    0.7779             0.0024
    0.7780             0.0024
    0.7781             0.0024
    0.7782             0.0024
    0.7783             0.0024
    0.7784             0.0024
    0.7785             0.0024
    0.7786             0.0024
    0.7787             0.0024
    0.7788             0.0024
    0.7789             0.0024
    0.7790             0.0024
    0.7791             0.0024
    0.7792             0.0024
    0.7793             0.0024
    0.7794             0.0024
    0.7795             0.0024
    0.7796             0.0024
    0.7797             0.0024
    0.7798             0.0024
    0.7799             0.0024
    0.7800             0.0024
    0.7801             0.0024
    0.7802             0.0024
    0.7803             0.0024
    0.7804             0.0024
    0.7805             0.0024
    0.7806             0.0024
    0.7807             0.0024
    0.7808             0.0024
    0.7809             0.0024
    0.7810             0.0024
    0.7811             0.0024
    0.7812             0.0024
    0.7813             0.0024
    0.7814             0.0024
    0.7815             0.0024
    0.7816             0.0024
    0.7817             0.0024
    0.7818             0.0024
    0.7819             0.0024
    0.7820             0.0024
    0.7821             0.0024
    0.7822             0.0024
    0.7823             0.0024
    0.7824             0.0024
    0.7825             0.0024
    0.7826             0.0024
    0.7827             0.0024
    0.7828             0.0024
    0.7829             0.0024
    0.7830             0.0024
    0.7831             0.0024
    0.7832             0.0024
    0.7833             0.0024
    0.7834             0.0024
    0.7835             0.0024
    0.7836             0.0024
    0.7837             0.0024
    0.7838             0.0024
    0.7839             0.0024
    0.7840             0.0024
    0.7841             0.0024
    0.7842             0.0024
    0.7843             0.0024
    0.7844             0.0024
    0.7845             0.0024
    0.7846             0.0024
    0.7847             0.0024
    0.7848             0.0024
    0.7849             0.0024
    0.7850             0.0024
    0.7851             0.0024
    0.7852             0.0024
    0.7853             0.0024
    0.7854             0.0024
    0.7855             0.0024
    0.7856             0.0024
    0.7857             0.0024
    0.7858             0.0024
    0.7859             0.0024
    0.7860             0.0024
    0.7861             0.0024
    0.7862             0.0024
    0.7863             0.0024
    0.7864             0.0024
    0.7865             0.0024
    0.7866             0.0024
    0.7867             0.0024
    0.7868             0.0024
    0.7869             0.0024
    0.7870             0.0024
    0.7871             0.0024
    0.7872             0.0024
    0.7873             0.0024
    0.7874             0.0024
    0.7875             0.0024
    0.7876             0.0024
    0.7877             0.0024
    0.7878             0.0024
    0.7879             0.0024
    0.7880             0.0024
    0.7881             0.0024
    0.7882             0.0024
    0.7883             0.0024
    0.7884             0.0024
    0.7885             0.0024
    0.7886             0.0024
    0.7887             0.0024
    0.7888             0.0024
    0.7889             0.0024
    0.7890             0.0024
    0.7891             0.0024
    0.7892             0.0024
    0.7893             0.0024
    0.7894             0.0024
    0.7895             0.0024
    0.7896             0.0024
    0.7897             0.0024
    0.7898             0.0024
    0.7899             0.0024
    0.7900             0.0024
    0.7901             0.0024
    0.7902             0.0024
    0.7903             0.0024
    0.7904             0.0024
    0.7905             0.0024
    0.7906             0.0024
    0.7907             0.0024
    0.7908             0.0024
    0.7909             0.0024
    0.7910             0.0024
    0.7911             0.0024
    0.7912             0.0024
    0.7913             0.0024
    0.7914             0.0024
    0.7915             0.0024
    0.7916             0.0024
    0.7917             0.0024
    0.7918             0.0024
    0.7919             0.0024
    0.7920             0.0024
    0.7921             0.0024
    0.7922             0.0024
    0.7923             0.0024
    0.7924             0.0024
    0.7925             0.0024
    0.7926             0.0024
    0.7927             0.0024
    0.7928             0.0024
    0.7929             0.0024
    0.7930             0.0024
    0.7931             0.0024
    0.7932             0.0024
    0.7933             0.0024
    0.7934             0.0024
    0.7935             0.0024
    0.7936             0.0024
    0.7937             0.0024
    0.7938             0.0024
    0.7939             0.0024
    0.7940             0.0024
    0.7941             0.0024
    0.7942             0.0024
    0.7943             0.0024
    0.7944             0.0024
    0.7945             0.0024
    0.7946             0.0024
    0.7947             0.0024
    0.7948             0.0024
    0.7949             0.0024
    0.7950             0.0024
    0.7951             0.0024
    0.7952             0.0024
    0.7953             0.0024
    0.7954             0.0024
    0.7955             0.0024
    0.7956             0.0024
    0.7957             0.0024
    0.7958             0.0025
    0.7959             0.0025
    0.7960             0.0025
    0.7961             0.0025
    0.7962             0.0025
    0.7963             0.0025
    0.7964             0.0025
    0.7965             0.0025
    0.7966             0.0025
    0.7967             0.0025
    0.7968             0.0025
    0.7969             0.0025
    0.7970             0.0025
    0.7971             0.0025
    0.7972             0.0025
    0.7973             0.0025
    0.7974             0.0025
    0.7975             0.0025
    0.7976             0.0025
    0.7977             0.0025
    0.7978             0.0025
    0.7979             0.0025
    0.7980             0.0025
    0.7981             0.0025
    0.7982             0.0025
    0.7983             0.0025
    0.7984             0.0025
    0.7985             0.0025
    0.7986             0.0025
    0.7987             0.0025
    0.7988             0.0025
    0.7989             0.0025
    0.7990             0.0025
    0.7991             0.0025
    0.7992             0.0025
    0.7993             0.0025
    0.7994             0.0025
    0.7995             0.0025
    0.7996             0.0025
    0.7997             0.0025
    0.7998             0.0025
    0.7999             0.0025
    0.8000             0.0025
    0.8001             0.0025
    0.8002             0.0025
    0.8003             0.0025
    0.8004             0.0025
    0.8005             0.0025
    0.8006             0.0025
    0.8007             0.0025
    0.8008             0.0025
    0.8009             0.0025
    0.8010             0.0025
    0.8011             0.0025
    0.8012             0.0025
    0.8013             0.0025
    0.8014             0.0025
    0.8015             0.0025
    0.8016             0.0025
    0.8017             0.0025
    0.8018             0.0025
    0.8019             0.0025
    0.8020             0.0025
    0.8021             0.0025
    0.8022             0.0025
    0.8023             0.0025
    0.8024             0.0025
    0.8025             0.0025
    0.8026             0.0025
    0.8027             0.0025
    0.8028             0.0025
    0.8029             0.0025
    0.8030             0.0025
    0.8031             0.0025
    0.8032             0.0025
    0.8033             0.0025
    0.8034             0.0025
    0.8035             0.0025
    0.8036             0.0025
    0.8037             0.0025
    0.8038             0.0025
    0.8039             0.0025
    0.8040             0.0025
    0.8041             0.0025
    0.8042             0.0025
    0.8043             0.0025
    0.8044             0.0025
    0.8045             0.0025
    0.8046             0.0025
    0.8047             0.0025
    0.8048             0.0025
    0.8049             0.0025
    0.8050             0.0025
    0.8051             0.0025
    0.8052             0.0025
    0.8053             0.0025
    0.8054             0.0025
    0.8055             0.0025
    0.8056             0.0025
    0.8057             0.0025
    0.8058             0.0025
    0.8059             0.0025
    0.8060             0.0025
    0.8061             0.0025
    0.8062             0.0025
    0.8063             0.0025
    0.8064             0.0025
    0.8065             0.0025
    0.8066             0.0025
    0.8067             0.0025
    0.8068             0.0025
    0.8069             0.0025
    0.8070             0.0025
    0.8071             0.0025
    0.8072             0.0025
    0.8073             0.0025
    0.8074             0.0025
    0.8075             0.0025
    0.8076             0.0025
    0.8077             0.0025
    0.8078             0.0025
    0.8079             0.0025
    0.8080             0.0025
    0.8081             0.0025
    0.8082             0.0025
    0.8083             0.0025
    0.8084             0.0025
    0.8085             0.0025
    0.8086             0.0025
    0.8087             0.0025
    0.8088             0.0025
    0.8089             0.0025
    0.8090             0.0025
    0.8091             0.0025
    0.8092             0.0025
    0.8093             0.0025
    0.8094             0.0025
    0.8095             0.0025
    0.8096             0.0025
    0.8097             0.0025
    0.8098             0.0025
    0.8099             0.0025
    0.8100             0.0025
    0.8101             0.0025
    0.8102             0.0025
    0.8103             0.0025
    0.8104             0.0025
    0.8105             0.0025
    0.8106             0.0025
    0.8107             0.0025
    0.8108             0.0025
    0.8109             0.0025
    0.8110             0.0025
    0.8111             0.0025
    0.8112             0.0025
    0.8113             0.0025
    0.8114             0.0025
    0.8115             0.0025
    0.8116             0.0025
    0.8117             0.0025
    0.8118             0.0025
    0.8119             0.0025
    0.8120             0.0025
    0.8121             0.0025
    0.8122             0.0025
    0.8123             0.0025
    0.8124             0.0025
    0.8125             0.0025
    0.8126             0.0025
    0.8127             0.0025
    0.8128             0.0025
    0.8129             0.0025
    0.8130             0.0025
    0.8131             0.0025
    0.8132             0.0025
    0.8133             0.0025
    0.8134             0.0025
    0.8135             0.0025
    0.8136             0.0025
    0.8137             0.0025
    0.8138             0.0025
    0.8139             0.0025
    0.8140             0.0025
    0.8141             0.0025
    0.8142             0.0025
    0.8143             0.0025
    0.8144             0.0025
    0.8145             0.0025
    0.8146             0.0025
    0.8147             0.0025
    0.8148             0.0025
    0.8149             0.0025
    0.8150             0.0025
    0.8151             0.0025
    0.8152             0.0025
    0.8153             0.0025
    0.8154             0.0025
    0.8155             0.0025
    0.8156             0.0025
    0.8157             0.0025
    0.8158             0.0025
    0.8159             0.0025
    0.8160             0.0025
    0.8161             0.0025
    0.8162             0.0025
    0.8163             0.0025
    0.8164             0.0025
    0.8165             0.0025
    0.8166             0.0025
    0.8167             0.0025
    0.8168             0.0025
    0.8169             0.0025
    0.8170             0.0025
    0.8171             0.0025
    0.8172             0.0025
    0.8173             0.0025
    0.8174             0.0025
    0.8175             0.0025
    0.8176             0.0025
    0.8177             0.0025
    0.8178             0.0025
    0.8179             0.0025
    0.8180             0.0025
    0.8181             0.0025
    0.8182             0.0025
    0.8183             0.0025
    0.8184             0.0025
    0.8185             0.0025
    0.8186             0.0025
    0.8187             0.0025
    0.8188             0.0025
    0.8189             0.0025
    0.8190             0.0025
    0.8191             0.0025
    0.8192             0.0025
    0.8193             0.0025
    0.8194             0.0025
    0.8195             0.0025
    0.8196             0.0025
    0.8197             0.0025
    0.8198             0.0025
    0.8199             0.0025
    0.8200             0.0025
    0.8201             0.0025
    0.8202             0.0025
    0.8203             0.0025
    0.8204             0.0025
    0.8205             0.0025
    0.8206             0.0025
    0.8207             0.0025
    0.8208             0.0025
    0.8209             0.0025
    0.8210             0.0025
    0.8211             0.0025
    0.8212             0.0025
    0.8213             0.0025
    0.8214             0.0025
    0.8215             0.0025
    0.8216             0.0025
    0.8217             0.0025
    0.8218             0.0025
    0.8219             0.0025
    0.8220             0.0025
    0.8221             0.0025
    0.8222             0.0025
    0.8223             0.0025
    0.8224             0.0025
    0.8225             0.0025
    0.8226             0.0025
    0.8227             0.0025
    0.8228             0.0025
    0.8229             0.0025
    0.8230             0.0025
    0.8231             0.0025
    0.8232             0.0025
    0.8233             0.0025
    0.8234             0.0025
    0.8235             0.0025
    0.8236             0.0025
    0.8237             0.0025
    0.8238             0.0025
    0.8239             0.0025
    0.8240             0.0025
    0.8241             0.0025
    0.8242             0.0025
    0.8243             0.0026
    0.8244             0.0026
    0.8245             0.0026
    0.8246             0.0026
    0.8247             0.0026
    0.8248             0.0026
    0.8249             0.0026
    0.8250             0.0026
    0.8251             0.0026
    0.8252             0.0026
    0.8253             0.0026
    0.8254             0.0026
    0.8255             0.0026
    0.8256             0.0026
    0.8257             0.0026
    0.8258             0.0026
    0.8259             0.0026
    0.8260             0.0026
    0.8261             0.0026
    0.8262             0.0026
    0.8263             0.0026
    0.8264             0.0026
    0.8265             0.0026
    0.8266             0.0026
    0.8267             0.0026
    0.8268             0.0026
    0.8269             0.0026
    0.8270             0.0026
    0.8271             0.0026
    0.8272             0.0026
    0.8273             0.0026
    0.8274             0.0026
    0.8275             0.0026
    0.8276             0.0026
    0.8277             0.0026
    0.8278             0.0026
    0.8279             0.0026
    0.8280             0.0026
    0.8281             0.0026
    0.8282             0.0026
    0.8283             0.0026
    0.8284             0.0026
    0.8285             0.0026
    0.8286             0.0026
    0.8287             0.0026
    0.8288             0.0026
    0.8289             0.0026
    0.8290             0.0026
    0.8291             0.0026
    0.8292             0.0026
    0.8293             0.0026
    0.8294             0.0026
    0.8295             0.0026
    0.8296             0.0026
    0.8297             0.0026
    0.8298             0.0026
    0.8299             0.0026
    0.8300             0.0026
    0.8301             0.0026
    0.8302             0.0026
    0.8303             0.0026
    0.8304             0.0026
    0.8305             0.0026
    0.8306             0.0026
    0.8307             0.0026
    0.8308             0.0026
    0.8309             0.0026
    0.8310             0.0026
    0.8311             0.0026
    0.8312             0.0026
    0.8313             0.0026
    0.8314             0.0026
    0.8315             0.0026
    0.8316             0.0026
    0.8317             0.0026
    0.8318             0.0026
    0.8319             0.0026
    0.8320             0.0026
    0.8321             0.0026
    0.8322             0.0026
    0.8323             0.0026
    0.8324             0.0026
    0.8325             0.0026
    0.8326             0.0026
    0.8327             0.0026
    0.8328             0.0026
    0.8329             0.0026
    0.8330             0.0026
    0.8331             0.0026
    0.8332             0.0026
    0.8333             0.0026
    0.8334             0.0026
    0.8335             0.0026
    0.8336             0.0026
    0.8337             0.0026
    0.8338             0.0026
    0.8339             0.0026
    0.8340             0.0026
    0.8341             0.0026
    0.8342             0.0026
    0.8343             0.0026
    0.8344             0.0026
    0.8345             0.0026
    0.8346             0.0026
    0.8347             0.0026
    0.8348             0.0026
    0.8349             0.0026
    0.8350             0.0026
    0.8351             0.0026
    0.8352             0.0026
    0.8353             0.0026
    0.8354             0.0026
    0.8355             0.0026
    0.8356             0.0026
    0.8357             0.0026
    0.8358             0.0026
    0.8359             0.0026
    0.8360             0.0026
    0.8361             0.0026
    0.8362             0.0026
    0.8363             0.0026
    0.8364             0.0026
    0.8365             0.0026
    0.8366             0.0026
    0.8367             0.0026
    0.8368             0.0026
    0.8369             0.0026
    0.8370             0.0026
    0.8371             0.0026
    0.8372             0.0026
    0.8373             0.0026
    0.8374             0.0026
    0.8375             0.0026
    0.8376             0.0026
    0.8377             0.0026
    0.8378             0.0026
    0.8379             0.0026
    0.8380             0.0026
    0.8381             0.0026
    0.8382             0.0026
    0.8383             0.0026
    0.8384             0.0026
    0.8385             0.0026
    0.8386             0.0026
    0.8387             0.0026
    0.8388             0.0026
    0.8389             0.0026
    0.8390             0.0026
    0.8391             0.0026
    0.8392             0.0026
    0.8393             0.0026
    0.8394             0.0026
    0.8395             0.0026
    0.8396             0.0026
    0.8397             0.0026
    0.8398             0.0026
    0.8399             0.0026
    0.8400             0.0026
    0.8401             0.0026
    0.8402             0.0026
    0.8403             0.0026
    0.8404             0.0026
    0.8405             0.0026
    0.8406             0.0026
    0.8407             0.0026
    0.8408             0.0026
    0.8409             0.0026
    0.8410             0.0026
    0.8411             0.0026
    0.8412             0.0026
    0.8413             0.0026
    0.8414             0.0026
    0.8415             0.0026
    0.8416             0.0026
    0.8417             0.0026
    0.8418             0.0026
    0.8419             0.0026
    0.8420             0.0026
    0.8421             0.0026
    0.8422             0.0026
    0.8423             0.0026
    0.8424             0.0026
    0.8425             0.0026
    0.8426             0.0026
    0.8427             0.0026
    0.8428             0.0026
    0.8429             0.0026
    0.8430             0.0026
    0.8431             0.0026
    0.8432             0.0026
    0.8433             0.0026
    0.8434             0.0026
    0.8435             0.0026
    0.8436             0.0026
    0.8437             0.0026
    0.8438             0.0026
    0.8439             0.0026
    0.8440             0.0026
    0.8441             0.0026
    0.8442             0.0026
    0.8443             0.0026
    0.8444             0.0026
    0.8445             0.0026
    0.8446             0.0026
    0.8447             0.0026
    0.8448             0.0026
    0.8449             0.0026
    0.8450             0.0026
    0.8451             0.0026
    0.8452             0.0026
    0.8453             0.0026
    0.8454             0.0026
    0.8455             0.0026
    0.8456             0.0026
    0.8457             0.0026
    0.8458             0.0026
    0.8459             0.0026
    0.8460             0.0026
    0.8461             0.0026
    0.8462             0.0026
    0.8463             0.0026
    0.8464             0.0026
    0.8465             0.0026
    0.8466             0.0026
    0.8467             0.0026
    0.8468             0.0026
    0.8469             0.0026
    0.8470             0.0026
    0.8471             0.0026
    0.8472             0.0026
    0.8473             0.0026
    0.8474             0.0026
    0.8475             0.0026
    0.8476             0.0026
    0.8477             0.0026
    0.8478             0.0026
    0.8479             0.0026
    0.8480             0.0026
    0.8481             0.0026
    0.8482             0.0026
    0.8483             0.0026
    0.8484             0.0026
    0.8485             0.0026
    0.8486             0.0026
    0.8487             0.0026
    0.8488             0.0026
    0.8489             0.0026
    0.8490             0.0026
    0.8491             0.0026
    0.8492             0.0026
    0.8493             0.0026
    0.8494             0.0026
    0.8495             0.0026
    0.8496             0.0026
    0.8497             0.0026
    0.8498             0.0026
    0.8499             0.0026
    0.8500             0.0026
    0.8501             0.0026
    0.8502             0.0026
    0.8503             0.0026
    0.8504             0.0026
    0.8505             0.0026
    0.8506             0.0026
    0.8507             0.0026
    0.8508             0.0026
    0.8509             0.0027
    0.8510             0.0027
    0.8511             0.0027
    0.8512             0.0027
    0.8513             0.0027
    0.8514             0.0027
    0.8515             0.0027
    0.8516             0.0027
    0.8517             0.0027
    0.8518             0.0027
    0.8519             0.0027
    0.8520             0.0027
    0.8521             0.0027
    0.8522             0.0027
    0.8523             0.0027
    0.8524             0.0027
    0.8525             0.0027
    0.8526             0.0027
    0.8527             0.0027
    0.8528             0.0027
    0.8529             0.0027
    0.8530             0.0027
    0.8531             0.0027
    0.8532             0.0027
    0.8533             0.0027
    0.8534             0.0027
    0.8535             0.0027
    0.8536             0.0027
    0.8537             0.0027
    0.8538             0.0027
    0.8539             0.0027
    0.8540             0.0027
    0.8541             0.0027
    0.8542             0.0027
    0.8543             0.0027
    0.8544             0.0027
    0.8545             0.0027
    0.8546             0.0027
    0.8547             0.0027
    0.8548             0.0027
    0.8549             0.0027
    0.8550             0.0027
    0.8551             0.0027
    0.8552             0.0027
    0.8553             0.0027
    0.8554             0.0027
    0.8555             0.0027
    0.8556             0.0027
    0.8557             0.0027
    0.8558             0.0027
    0.8559             0.0027
    0.8560             0.0027
    0.8561             0.0027
    0.8562             0.0027
    0.8563             0.0027
    0.8564             0.0027
    0.8565             0.0027
    0.8566             0.0027
    0.8567             0.0027
    0.8568             0.0027
    0.8569             0.0027
    0.8570             0.0027
    0.8571             0.0027
    0.8572             0.0027
    0.8573             0.0027
    0.8574             0.0027
    0.8575             0.0027
    0.8576             0.0027
    0.8577             0.0027
    0.8578             0.0027
    0.8579             0.0027
    0.8580             0.0027
    0.8581             0.0027
    0.8582             0.0027
    0.8583             0.0027
    0.8584             0.0027
    0.8585             0.0027
    0.8586             0.0027
    0.8587             0.0027
    0.8588             0.0027
    0.8589             0.0027
    0.8590             0.0027
    0.8591             0.0027
    0.8592             0.0027
    0.8593             0.0027
    0.8594             0.0027
    0.8595             0.0027
    0.8596             0.0027
    0.8597             0.0027
    0.8598             0.0027
    0.8599             0.0027
    0.8600             0.0027
    0.8601             0.0027
    0.8602             0.0027
    0.8603             0.0027
    0.8604             0.0027
    0.8605             0.0027
    0.8606             0.0027
    0.8607             0.0027
    0.8608             0.0027
    0.8609             0.0027
    0.8610             0.0027
    0.8611             0.0027
    0.8612             0.0027
    0.8613             0.0027
    0.8614             0.0027
    0.8615             0.0027
    0.8616             0.0027
    0.8617             0.0027
    0.8618             0.0027
    0.8619             0.0027
    0.8620             0.0027
    0.8621             0.0027
    0.8622             0.0027
    0.8623             0.0027
    0.8624             0.0027
    0.8625             0.0027
    0.8626             0.0027
    0.8627             0.0027
    0.8628             0.0027
    0.8629             0.0027
    0.8630             0.0027
    0.8631             0.0027
    0.8632             0.0027
    0.8633             0.0027
    0.8634             0.0027
    0.8635             0.0027
    0.8636             0.0027
    0.8637             0.0027
    0.8638             0.0027
    0.8639             0.0027
    0.8640             0.0027
    0.8641             0.0027
    0.8642             0.0027
    0.8643             0.0027
    0.8644             0.0027
    0.8645             0.0027
    0.8646             0.0027
    0.8647             0.0027
    0.8648             0.0027
    0.8649             0.0027
    0.8650             0.0027
    0.8651             0.0027
    0.8652             0.0027
    0.8653             0.0027
    0.8654             0.0027
    0.8655             0.0027
    0.8656             0.0027
    0.8657             0.0027
    0.8658             0.0027
    0.8659             0.0027
    0.8660             0.0027
    0.8661             0.0027
    0.8662             0.0027
    0.8663             0.0027
    0.8664             0.0027
    0.8665             0.0027
    0.8666             0.0027
    0.8667             0.0027
    0.8668             0.0027
    0.8669             0.0027
    0.8670             0.0027
    0.8671             0.0027
    0.8672             0.0027
    0.8673             0.0027
    0.8674             0.0027
    0.8675             0.0027
    0.8676             0.0027
    0.8677             0.0027
    0.8678             0.0027
    0.8679             0.0027
    0.8680             0.0027
    0.8681             0.0027
    0.8682             0.0027
    0.8683             0.0027
    0.8684             0.0027
    0.8685             0.0027
    0.8686             0.0027
    0.8687             0.0027
    0.8688             0.0027
    0.8689             0.0027
    0.8690             0.0027
    0.8691             0.0027
    0.8692             0.0027
    0.8693             0.0027
    0.8694             0.0027
    0.8695             0.0027
    0.8696             0.0027
    0.8697             0.0027
    0.8698             0.0027
    0.8699             0.0027
    0.8700             0.0027
    0.8701             0.0027
    0.8702             0.0027
    0.8703             0.0027
    0.8704             0.0027
    0.8705             0.0027
    0.8706             0.0027
    0.8707             0.0027
    0.8708             0.0027
    0.8709             0.0027
    0.8710             0.0027
    0.8711             0.0027
    0.8712             0.0027
    0.8713             0.0027
    0.8714             0.0027
    0.8715             0.0027
    0.8716             0.0027
    0.8717             0.0027
    0.8718             0.0027
    0.8719             0.0027
    0.8720             0.0027
    0.8721             0.0027
    0.8722             0.0027
    0.8723             0.0027
    0.8724             0.0027
    0.8725             0.0027
    0.8726             0.0027
    0.8727             0.0027
    0.8728             0.0027
    0.8729             0.0027
    0.8730             0.0027
    0.8731             0.0027
    0.8732             0.0027
    0.8733             0.0027
    0.8734             0.0027
    0.8735             0.0027
    0.8736             0.0027
    0.8737             0.0027
    0.8738             0.0027
    0.8739             0.0027
    0.8740             0.0027
    0.8741             0.0027
    0.8742             0.0027
    0.8743             0.0027
    0.8744             0.0027
    0.8745             0.0027
    0.8746             0.0027
    0.8747             0.0027
    0.8748             0.0027
    0.8749             0.0027
    0.8750             0.0027
    0.8751             0.0027
    0.8752             0.0027
    0.8753             0.0027
    0.8754             0.0027
    0.8755             0.0027
    0.8756             0.0027
    0.8757             0.0027
    0.8758             0.0028
    0.8759             0.0028
    0.8760             0.0028
    0.8761             0.0028
    0.8762             0.0028
    0.8763             0.0028
    0.8764             0.0028
    0.8765             0.0028
    0.8766             0.0028
    0.8767             0.0028
    0.8768             0.0028
    0.8769             0.0028
    0.8770             0.0028
    0.8771             0.0028
    0.8772             0.0028
    0.8773             0.0028
    0.8774             0.0028
    0.8775             0.0028
    0.8776             0.0028
    0.8777             0.0028
    0.8778             0.0028
    0.8779             0.0028
    0.8780             0.0028
    0.8781             0.0028
    0.8782             0.0028
    0.8783             0.0028
    0.8784             0.0028
    0.8785             0.0028
    0.8786             0.0028
    0.8787             0.0028
    0.8788             0.0028
    0.8789             0.0028
    0.8790             0.0028
    0.8791             0.0028
    0.8792             0.0028
    0.8793             0.0028
    0.8794             0.0028
    0.8795             0.0028
    0.8796             0.0028
    0.8797             0.0028
    0.8798             0.0028
    0.8799             0.0028
    0.8800             0.0028
    0.8801             0.0028
    0.8802             0.0028
    0.8803             0.0028
    0.8804             0.0028
    0.8805             0.0028
    0.8806             0.0028
    0.8807             0.0028
    0.8808             0.0028
    0.8809             0.0028
    0.8810             0.0028
    0.8811             0.0028
    0.8812             0.0028
    0.8813             0.0028
    0.8814             0.0028
    0.8815             0.0028
    0.8816             0.0028
    0.8817             0.0028
    0.8818             0.0028
    0.8819             0.0028
    0.8820             0.0028
    0.8821             0.0028
    0.8822             0.0028
    0.8823             0.0028
    0.8824             0.0028
    0.8825             0.0028
    0.8826             0.0028
    0.8827             0.0028
    0.8828             0.0028
    0.8829             0.0028
    0.8830             0.0028
    0.8831             0.0028
    0.8832             0.0028
    0.8833             0.0028
    0.8834             0.0028
    0.8835             0.0028
    0.8836             0.0028
    0.8837             0.0028
    0.8838             0.0028
    0.8839             0.0028
    0.8840             0.0028
    0.8841             0.0028
    0.8842             0.0028
    0.8843             0.0028
    0.8844             0.0028
    0.8845             0.0028
    0.8846             0.0028
    0.8847             0.0028
    0.8848             0.0028
    0.8849             0.0028
    0.8850             0.0028
    0.8851             0.0028
    0.8852             0.0028
    0.8853             0.0028
    0.8854             0.0028
    0.8855             0.0028
    0.8856             0.0028
    0.8857             0.0028
    0.8858             0.0028
    0.8859             0.0028
    0.8860             0.0028
    0.8861             0.0028
    0.8862             0.0028
    0.8863             0.0028
    0.8864             0.0028
    0.8865             0.0028
    0.8866             0.0028
    0.8867             0.0028
    0.8868             0.0028
    0.8869             0.0028
    0.8870             0.0028
    0.8871             0.0028
    0.8872             0.0028
    0.8873             0.0028
    0.8874             0.0028
    0.8875             0.0028
    0.8876             0.0028
    0.8877             0.0028
    0.8878             0.0028
    0.8879             0.0028
    0.8880             0.0028
    0.8881             0.0028
    0.8882             0.0028
    0.8883             0.0028
    0.8884             0.0028
    0.8885             0.0028
    0.8886             0.0028
    0.8887             0.0028
    0.8888             0.0028
    0.8889             0.0028
    0.8890             0.0028
    0.8891             0.0028
    0.8892             0.0028
    0.8893             0.0028
    0.8894             0.0028
    0.8895             0.0028
    0.8896             0.0028
    0.8897             0.0028
    0.8898             0.0028
    0.8899             0.0028
    0.8900             0.0028
    0.8901             0.0028
    0.8902             0.0028
    0.8903             0.0028
    0.8904             0.0028
    0.8905             0.0028
    0.8906             0.0028
    0.8907             0.0028
    0.8908             0.0028
    0.8909             0.0028
    0.8910             0.0028
    0.8911             0.0028
    0.8912             0.0028
    0.8913             0.0028
    0.8914             0.0028
    0.8915             0.0028
    0.8916             0.0028
    0.8917             0.0028
    0.8918             0.0028
    0.8919             0.0028
    0.8920             0.0028
    0.8921             0.0028
    0.8922             0.0028
    0.8923             0.0028
    0.8924             0.0028
    0.8925             0.0028
    0.8926             0.0028
    0.8927             0.0028
    0.8928             0.0028
    0.8929             0.0028
    0.8930             0.0028
    0.8931             0.0028
    0.8932             0.0028
    0.8933             0.0028
    0.8934             0.0028
    0.8935             0.0028
    0.8936             0.0028
    0.8937             0.0028
    0.8938             0.0028
    0.8939             0.0028
    0.8940             0.0028
    0.8941             0.0028
    0.8942             0.0028
    0.8943             0.0028
    0.8944             0.0028
    0.8945             0.0028
    0.8946             0.0028
    0.8947             0.0028
    0.8948             0.0028
    0.8949             0.0028
    0.8950             0.0028
    0.8951             0.0028
    0.8952             0.0028
    0.8953             0.0028
    0.8954             0.0028
    0.8955             0.0028
    0.8956             0.0028
    0.8957             0.0028
    0.8958             0.0028
    0.8959             0.0028
    0.8960             0.0028
    0.8961             0.0028
    0.8962             0.0028
    0.8963             0.0028
    0.8964             0.0028
    0.8965             0.0028
    0.8966             0.0028
    0.8967             0.0028
    0.8968             0.0028
    0.8969             0.0028
    0.8970             0.0028
    0.8971             0.0028
    0.8972             0.0028
    0.8973             0.0028
    0.8974             0.0028
    0.8975             0.0028
    0.8976             0.0028
    0.8977             0.0028
    0.8978             0.0028
    0.8979             0.0028
    0.8980             0.0028
    0.8981             0.0028
    0.8982             0.0028
    0.8983             0.0028
    0.8984             0.0028
    0.8985             0.0028
    0.8986             0.0028
    0.8987             0.0028
    0.8988             0.0028
    0.8989             0.0028
    0.8990             0.0028
    0.8991             0.0028
    0.8992             0.0028
    0.8993             0.0029
    0.8994             0.0029
    0.8995             0.0029
    0.8996             0.0029
    0.8997             0.0029
    0.8998             0.0029
    0.8999             0.0029
    0.9000             0.0029
    0.9001             0.0029
    0.9002             0.0029
    0.9003             0.0029
    0.9004             0.0029
    0.9005             0.0029
    0.9006             0.0029
    0.9007             0.0029
    0.9008             0.0029
    0.9009             0.0029
    0.9010             0.0029
    0.9011             0.0029
    0.9012             0.0029
    0.9013             0.0029
    0.9014             0.0029
    0.9015             0.0029
    0.9016             0.0029
    0.9017             0.0029
    0.9018             0.0029
    0.9019             0.0029
    0.9020             0.0029
    0.9021             0.0029
    0.9022             0.0029
    0.9023             0.0029
    0.9024             0.0029
    0.9025             0.0029
    0.9026             0.0029
    0.9027             0.0029
    0.9028             0.0029
    0.9029             0.0029
    0.9030             0.0029
    0.9031             0.0029
    0.9032             0.0029
    0.9033             0.0029
    0.9034             0.0029
    0.9035             0.0029
    0.9036             0.0029
    0.9037             0.0029
    0.9038             0.0029
    0.9039             0.0029
    0.9040             0.0029
    0.9041             0.0029
    0.9042             0.0029
    0.9043             0.0029
    0.9044             0.0029
    0.9045             0.0029
    0.9046             0.0029
    0.9047             0.0029
    0.9048             0.0029
    0.9049             0.0029
    0.9050             0.0029
    0.9051             0.0029
    0.9052             0.0029
    0.9053             0.0029
    0.9054             0.0029
    0.9055             0.0029
    0.9056             0.0029
    0.9057             0.0029
    0.9058             0.0029
    0.9059             0.0029
    0.9060             0.0029
    0.9061             0.0029
    0.9062             0.0029
    0.9063             0.0029
    0.9064             0.0029
    0.9065             0.0029
    0.9066             0.0029
    0.9067             0.0029
    0.9068             0.0029
    0.9069             0.0029
    0.9070             0.0029
    0.9071             0.0029
    0.9072             0.0029
    0.9073             0.0029
    0.9074             0.0029
    0.9075             0.0029
    0.9076             0.0029
    0.9077             0.0029
    0.9078             0.0029
    0.9079             0.0029
    0.9080             0.0029
    0.9081             0.0029
    0.9082             0.0029
    0.9083             0.0029
    0.9084             0.0029
    0.9085             0.0029
    0.9086             0.0029
    0.9087             0.0029
    0.9088             0.0029
    0.9089             0.0029
    0.9090             0.0029
    0.9091             0.0029
    0.9092             0.0029
    0.9093             0.0029
    0.9094             0.0029
    0.9095             0.0029
    0.9096             0.0029
    0.9097             0.0029
    0.9098             0.0029
    0.9099             0.0029
    0.9100             0.0029
    0.9101             0.0029
    0.9102             0.0029
    0.9103             0.0029
    0.9104             0.0029
    0.9105             0.0029
    0.9106             0.0029
    0.9107             0.0029
    0.9108             0.0029
    0.9109             0.0029
    0.9110             0.0029
    0.9111             0.0029
    0.9112             0.0029
    0.9113             0.0029
    0.9114             0.0029
    0.9115             0.0029
    0.9116             0.0029
    0.9117             0.0029
    0.9118             0.0029
    0.9119             0.0029
    0.9120             0.0029
    0.9121             0.0029
    0.9122             0.0029
    0.9123             0.0029
    0.9124             0.0029
    0.9125             0.0029
    0.9126             0.0029
    0.9127             0.0029
    0.9128             0.0029
    0.9129             0.0029
    0.9130             0.0029
    0.9131             0.0029
    0.9132             0.0029
    0.9133             0.0029
    0.9134             0.0029
    0.9135             0.0029
    0.9136             0.0029
    0.9137             0.0029
    0.9138             0.0029
    0.9139             0.0029
    0.9140             0.0029
    0.9141             0.0029
    0.9142             0.0029
    0.9143             0.0029
    0.9144             0.0029
    0.9145             0.0029
    0.9146             0.0029
    0.9147             0.0029
    0.9148             0.0029
    0.9149             0.0029
    0.9150             0.0029
    0.9151             0.0029
    0.9152             0.0029
    0.9153             0.0029
    0.9154             0.0029
    0.9155             0.0029
    0.9156             0.0029
    0.9157             0.0029
    0.9158             0.0029
    0.9159             0.0029
    0.9160             0.0029
    0.9161             0.0029
    0.9162             0.0029
    0.9163             0.0029
    0.9164             0.0029
    0.9165             0.0029
    0.9166             0.0029
    0.9167             0.0029
    0.9168             0.0029
    0.9169             0.0029
    0.9170             0.0029
    0.9171             0.0029
    0.9172             0.0029
    0.9173             0.0029
    0.9174             0.0029
    0.9175             0.0029
    0.9176             0.0029
    0.9177             0.0029
    0.9178             0.0029
    0.9179             0.0029
    0.9180             0.0029
    0.9181             0.0029
    0.9182             0.0029
    0.9183             0.0029
    0.9184             0.0029
    0.9185             0.0029
    0.9186             0.0029
    0.9187             0.0029
    0.9188             0.0029
    0.9189             0.0029
    0.9190             0.0029
    0.9191             0.0029
    0.9192             0.0029
    0.9193             0.0029
    0.9194             0.0029
    0.9195             0.0029
    0.9196             0.0029
    0.9197             0.0029
    0.9198             0.0029
    0.9199             0.0029
    0.9200             0.0029
    0.9201             0.0029
    0.9202             0.0029
    0.9203             0.0029
    0.9204             0.0029
    0.9205             0.0029
    0.9206             0.0029
    0.9207             0.0029
    0.9208             0.0029
    0.9209             0.0029
    0.9210             0.0029
    0.9211             0.0029
    0.9212             0.0029
    0.9213             0.0029
    0.9214             0.0030
    0.9215             0.0030
    0.9216             0.0030
    0.9217             0.0030
    0.9218             0.0030
    0.9219             0.0030
    0.9220             0.0030
    0.9221             0.0030
    0.9222             0.0030
    0.9223             0.0030
    0.9224             0.0030
    0.9225             0.0030
    0.9226             0.0030
    0.9227             0.0030
    0.9228             0.0030
    0.9229             0.0030
    0.9230             0.0030
    0.9231             0.0030
    0.9232             0.0030
    0.9233             0.0030
    0.9234             0.0030
    0.9235             0.0030
    0.9236             0.0030
    0.9237             0.0030
    0.9238             0.0030
    0.9239             0.0030
    0.9240             0.0030
    0.9241             0.0030
    0.9242             0.0030
    0.9243             0.0030
    0.9244             0.0030
    0.9245             0.0030
    0.9246             0.0030
    0.9247             0.0030
    0.9248             0.0030
    0.9249             0.0030
    0.9250             0.0030
    0.9251             0.0030
    0.9252             0.0030
    0.9253             0.0030
    0.9254             0.0030
    0.9255             0.0030
    0.9256             0.0030
    0.9257             0.0030
    0.9258             0.0030
    0.9259             0.0030
    0.9260             0.0030
    0.9261             0.0030
    0.9262             0.0030
    0.9263             0.0030
    0.9264             0.0030
    0.9265             0.0030
    0.9266             0.0030
    0.9267             0.0030
    0.9268             0.0030
    0.9269             0.0030
    0.9270             0.0030
    0.9271             0.0030
    0.9272             0.0030
    0.9273             0.0030
    0.9274             0.0030
    0.9275             0.0030
    0.9276             0.0030
    0.9277             0.0030
    0.9278             0.0030
    0.9279             0.0030
    0.9280             0.0030
    0.9281             0.0030
    0.9282             0.0030
    0.9283             0.0030
    0.9284             0.0030
    0.9285             0.0030
    0.9286             0.0030
    0.9287             0.0030
    0.9288             0.0030
    0.9289             0.0030
    0.9290             0.0030
    0.9291             0.0030
    0.9292             0.0030
    0.9293             0.0030
    0.9294             0.0030
    0.9295             0.0030
    0.9296             0.0030
    0.9297             0.0030
    0.9298             0.0030
    0.9299             0.0030
    0.9300             0.0030
    0.9301             0.0030
    0.9302             0.0030
    0.9303             0.0030
    0.9304             0.0030
    0.9305             0.0030
    0.9306             0.0030
    0.9307             0.0030
    0.9308             0.0030
    0.9309             0.0030
    0.9310             0.0030
    0.9311             0.0030
    0.9312             0.0030
    0.9313             0.0030
    0.9314             0.0030
    0.9315             0.0030
    0.9316             0.0030
    0.9317             0.0030
    0.9318             0.0030
    0.9319             0.0030
    0.9320             0.0030
    0.9321             0.0030
    0.9322             0.0030
    0.9323             0.0030
    0.9324             0.0030
    0.9325             0.0030
    0.9326             0.0030
    0.9327             0.0030
    0.9328             0.0030
    0.9329             0.0030
    0.9330             0.0030
    0.9331             0.0030
    0.9332             0.0030
    0.9333             0.0030
    0.9334             0.0030
    0.9335             0.0030
    0.9336             0.0030
    0.9337             0.0030
    0.9338             0.0030
    0.9339             0.0030
    0.9340             0.0030
    0.9341             0.0030
    0.9342             0.0030
    0.9343             0.0030
    0.9344             0.0030
    0.9345             0.0030
    0.9346             0.0030
    0.9347             0.0030
    0.9348             0.0030
    0.9349             0.0030
    0.9350             0.0030
    0.9351             0.0030
    0.9352             0.0030
    0.9353             0.0030
    0.9354             0.0030
    0.9355             0.0030
    0.9356             0.0030
    0.9357             0.0030
    0.9358             0.0030
    0.9359             0.0030
    0.9360             0.0030
    0.9361             0.0030
    0.9362             0.0030
    0.9363             0.0030
    0.9364             0.0030
    0.9365             0.0030
    0.9366             0.0030
    0.9367             0.0030
    0.9368             0.0030
    0.9369             0.0030
    0.9370             0.0030
    0.9371             0.0030
    0.9372             0.0030
    0.9373             0.0030
    0.9374             0.0030
    0.9375             0.0030
    0.9376             0.0030
    0.9377             0.0030
    0.9378             0.0030
    0.9379             0.0030
    0.9380             0.0030
    0.9381             0.0030
    0.9382             0.0030
    0.9383             0.0030
    0.9384             0.0030
    0.9385             0.0030
    0.9386             0.0030
    0.9387             0.0030
    0.9388             0.0030
    0.9389             0.0030
    0.9390             0.0030
    0.9391             0.0030
    0.9392             0.0030
    0.9393             0.0030
    0.9394             0.0030
    0.9395             0.0030
    0.9396             0.0030
    0.9397             0.0030
    0.9398             0.0030
    0.9399             0.0030
    0.9400             0.0030
    0.9401             0.0030
    0.9402             0.0030
    0.9403             0.0030
    0.9404             0.0030
    0.9405             0.0030
    0.9406             0.0030
    0.9407             0.0030
    0.9408             0.0030
    0.9409             0.0030
    0.9410             0.0030
    0.9411             0.0030
    0.9412             0.0030
    0.9413             0.0030
    0.9414             0.0030
    0.9415             0.0030
    0.9416             0.0030
    0.9417             0.0030
    0.9418             0.0030
    0.9419             0.0030
    0.9420             0.0030
    0.9421             0.0030
    0.9422             0.0030
    0.9423             0.0031
    0.9424             0.0031
    0.9425             0.0031
    0.9426             0.0031
    0.9427             0.0031
    0.9428             0.0031
    0.9429             0.0031
    0.9430             0.0031
    0.9431             0.0031
    0.9432             0.0031
    0.9433             0.0031
    0.9434             0.0031
    0.9435             0.0031
    0.9436             0.0031
    0.9437             0.0031
    0.9438             0.0031
    0.9439             0.0031
    0.9440             0.0031
    0.9441             0.0031
    0.9442             0.0031
    0.9443             0.0031
    0.9444             0.0031
    0.9445             0.0031
    0.9446             0.0031
    0.9447             0.0031
    0.9448             0.0031
    0.9449             0.0031
    0.9450             0.0031
    0.9451             0.0031
    0.9452             0.0031
    0.9453             0.0031
    0.9454             0.0031
    0.9455             0.0031
    0.9456             0.0031
    0.9457             0.0031
    0.9458             0.0031
    0.9459             0.0031
    0.9460             0.0031
    0.9461             0.0031
    0.9462             0.0031
    0.9463             0.0031
    0.9464             0.0031
    0.9465             0.0031
    0.9466             0.0031
    0.9467             0.0031
    0.9468             0.0031
    0.9469             0.0031
    0.9470             0.0031
    0.9471             0.0031
    0.9472             0.0031
    0.9473             0.0031
    0.9474             0.0031
    0.9475             0.0031
    0.9476             0.0031
    0.9477             0.0031
    0.9478             0.0031
    0.9479             0.0031
    0.9480             0.0031
    0.9481             0.0031
    0.9482             0.0031
    0.9483             0.0031
    0.9484             0.0031
    0.9485             0.0031
    0.9486             0.0031
    0.9487             0.0031
    0.9488             0.0031
    0.9489             0.0031
    0.9490             0.0031
    0.9491             0.0031
    0.9492             0.0031
    0.9493             0.0031
    0.9494             0.0031
    0.9495             0.0031
    0.9496             0.0031
    0.9497             0.0031
    0.9498             0.0031
    0.9499             0.0031
    0.9500             0.0031
    0.9501             0.0031
    0.9502             0.0031
    0.9503             0.0031
    0.9504             0.0031
    0.9505             0.0031
    0.9506             0.0031
    0.9507             0.0031
    0.9508             0.0031
    0.9509             0.0031
    0.9510             0.0031
    0.9511             0.0031
    0.9512             0.0031
    0.9513             0.0031
    0.9514             0.0031
    0.9515             0.0031
    0.9516             0.0031
    0.9517             0.0031
    0.9518             0.0031
    0.9519             0.0031
    0.9520             0.0031
    0.9521             0.0031
    0.9522             0.0031
    0.9523             0.0031
    0.9524             0.0031
    0.9525             0.0031
    0.9526             0.0031
    0.9527             0.0031
    0.9528             0.0031
    0.9529             0.0031
    0.9530             0.0031
    0.9531             0.0031
    0.9532             0.0031
    0.9533             0.0031
    0.9534             0.0031
    0.9535             0.0031
    0.9536             0.0031
    0.9537             0.0031
    0.9538             0.0031
    0.9539             0.0031
    0.9540             0.0031
    0.9541             0.0031
    0.9542             0.0031
    0.9543             0.0031
    0.9544             0.0031
    0.9545             0.0031
    0.9546             0.0031
    0.9547             0.0031
    0.9548             0.0031
    0.9549             0.0031
    0.9550             0.0031
    0.9551             0.0031
    0.9552             0.0031
    0.9553             0.0031
    0.9554             0.0031
    0.9555             0.0031
    0.9556             0.0031
    0.9557             0.0031
    0.9558             0.0031
    0.9559             0.0031
    0.9560             0.0031
    0.9561             0.0031
    0.9562             0.0031
    0.9563             0.0031
    0.9564             0.0031
    0.9565             0.0031
    0.9566             0.0031
    0.9567             0.0031
    0.9568             0.0031
    0.9569             0.0031
    0.9570             0.0031
    0.9571             0.0031
    0.9572             0.0031
    0.9573             0.0031
    0.9574             0.0031
    0.9575             0.0031
    0.9576             0.0031
    0.9577             0.0031
    0.9578             0.0031
    0.9579             0.0031
    0.9580             0.0031
    0.9581             0.0031
    0.9582             0.0031
    0.9583             0.0031
    0.9584             0.0031
    0.9585             0.0031
    0.9586             0.0031
    0.9587             0.0031
    0.9588             0.0031
    0.9589             0.0031
    0.9590             0.0031
    0.9591             0.0031
    0.9592             0.0031
    0.9593             0.0031
    0.9594             0.0031
    0.9595             0.0031
    0.9596             0.0031
    0.9597             0.0031
    0.9598             0.0031
    0.9599             0.0031
    0.9600             0.0031
    0.9601             0.0031
    0.9602             0.0031
    0.9603             0.0031
    0.9604             0.0031
    0.9605             0.0031
    0.9606             0.0031
    0.9607             0.0031
    0.9608             0.0031
    0.9609             0.0031
    0.9610             0.0031
    0.9611             0.0031
    0.9612             0.0031
    0.9613             0.0031
    0.9614             0.0031
    0.9615             0.0031
    0.9616             0.0031
    0.9617             0.0031
    0.9618             0.0031
    0.9619             0.0031
    0.9620             0.0031
    0.9621             0.0032
    0.9622             0.0032
    0.9623             0.0032
    0.9624             0.0032
    0.9625             0.0032
    0.9626             0.0032
    0.9627             0.0032
    0.9628             0.0032
    0.9629             0.0032
    0.9630             0.0032
    0.9631             0.0032
    0.9632             0.0032
    0.9633             0.0032
    0.9634             0.0032
    0.9635             0.0032
    0.9636             0.0032
    0.9637             0.0032
    0.9638             0.0032
    0.9639             0.0032
    0.9640             0.0032
    0.9641             0.0032
    0.9642             0.0032
    0.9643             0.0032
    0.9644             0.0032
    0.9645             0.0032
    0.9646             0.0032
    0.9647             0.0032
    0.9648             0.0032
    0.9649             0.0032
    0.9650             0.0032
    0.9651             0.0032
    0.9652             0.0032
    0.9653             0.0032
    0.9654             0.0032
    0.9655             0.0032
    0.9656             0.0032
    0.9657             0.0032
    0.9658             0.0032
    0.9659             0.0032
    0.9660             0.0032
    0.9661             0.0032
    0.9662             0.0032
    0.9663             0.0032
    0.9664             0.0032
    0.9665             0.0032
    0.9666             0.0032
    0.9667             0.0032
    0.9668             0.0032
    0.9669             0.0032
    0.9670             0.0032
    0.9671             0.0032
    0.9672             0.0032
    0.9673             0.0032
    0.9674             0.0032
    0.9675             0.0032
    0.9676             0.0032
    0.9677             0.0032
    0.9678             0.0032
    0.9679             0.0032
    0.9680             0.0032
    0.9681             0.0032
    0.9682             0.0032
    0.9683             0.0032
    0.9684             0.0032
    0.9685             0.0032
    0.9686             0.0032
    0.9687             0.0032
    0.9688             0.0032
    0.9689             0.0032
    0.9690             0.0032
    0.9691             0.0032
    0.9692             0.0032
    0.9693             0.0032
    0.9694             0.0032
    0.9695             0.0032
    0.9696             0.0032
    0.9697             0.0032
    0.9698             0.0032
    0.9699             0.0032
    0.9700             0.0032
    0.9701             0.0032
    0.9702             0.0032
    0.9703             0.0032
    0.9704             0.0032
    0.9705             0.0032
    0.9706             0.0032
    0.9707             0.0032
    0.9708             0.0032
    0.9709             0.0032
    0.9710             0.0032
    0.9711             0.0032
    0.9712             0.0032
    0.9713             0.0032
    0.9714             0.0032
    0.9715             0.0032
    0.9716             0.0032
    0.9717             0.0032
    0.9718             0.0032
    0.9719             0.0032
    0.9720             0.0032
    0.9721             0.0032
    0.9722             0.0032
    0.9723             0.0032
    0.9724             0.0032
    0.9725             0.0032
    0.9726             0.0032
    0.9727             0.0032
    0.9728             0.0032
    0.9729             0.0032
    0.9730             0.0032
    0.9731             0.0032
    0.9732             0.0032
    0.9733             0.0032
    0.9734             0.0032
    0.9735             0.0032
    0.9736             0.0032
    0.9737             0.0032
    0.9738             0.0032
    0.9739             0.0032
    0.9740             0.0032
    0.9741             0.0032
    0.9742             0.0032
    0.9743             0.0032
    0.9744             0.0032
    0.9745             0.0032
    0.9746             0.0032
    0.9747             0.0032
    0.9748             0.0032
    0.9749             0.0032
    0.9750             0.0032
    0.9751             0.0032
    0.9752             0.0032
    0.9753             0.0032
    0.9754             0.0032
    0.9755             0.0032
    0.9756             0.0032
    0.9757             0.0032
    0.9758             0.0032
    0.9759             0.0032
    0.9760             0.0032
    0.9761             0.0032
    0.9762             0.0032
    0.9763             0.0032
    0.9764             0.0032
    0.9765             0.0032
    0.9766             0.0032
    0.9767             0.0032
    0.9768             0.0032
    0.9769             0.0032
    0.9770             0.0032
    0.9771             0.0032
    0.9772             0.0032
    0.9773             0.0032
    0.9774             0.0032
    0.9775             0.0032
    0.9776             0.0032
    0.9777             0.0032
    0.9778             0.0032
    0.9779             0.0032
    0.9780             0.0032
    0.9781             0.0032
    0.9782             0.0032
    0.9783             0.0032
    0.9784             0.0032
    0.9785             0.0032
    0.9786             0.0032
    0.9787             0.0032
    0.9788             0.0032
    0.9789             0.0032
    0.9790             0.0032
    0.9791             0.0032
    0.9792             0.0032
    0.9793             0.0032
    0.9794             0.0032
    0.9795             0.0032
    0.9796             0.0032
    0.9797             0.0032
    0.9798             0.0032
    0.9799             0.0032
    0.9800             0.0032
    0.9801             0.0032
    0.9802             0.0032
    0.9803             0.0032
    0.9804             0.0032
    0.9805             0.0032
    0.9806             0.0032
    0.9807             0.0032
    0.9808             0.0032
    0.9809             0.0033
    0.9810             0.0033
    0.9811             0.0033
    0.9812             0.0033
    0.9813             0.0033
    0.9814             0.0033
    0.9815             0.0033
    0.9816             0.0033
    0.9817             0.0033
    0.9818             0.0033
    0.9819             0.0033
    0.9820             0.0033
    0.9821             0.0033
    0.9822             0.0033
    0.9823             0.0033
    0.9824             0.0033
    0.9825             0.0033
    0.9826             0.0033
    0.9827             0.0033
    0.9828             0.0033
    0.9829             0.0033
    0.9830             0.0033
    0.9831             0.0033
    0.9832             0.0033
    0.9833             0.0033
    0.9834             0.0033
    0.9835             0.0033
    0.9836             0.0033
    0.9837             0.0033
    0.9838             0.0033
    0.9839             0.0033
    0.9840             0.0033
    0.9841             0.0033
    0.9842             0.0033
    0.9843             0.0033
    0.9844             0.0033
    0.9845             0.0033
    0.9846             0.0033
    0.9847             0.0033
    0.9848             0.0033
    0.9849             0.0033
    0.9850             0.0033
    0.9851             0.0033
    0.9852             0.0033
    0.9853             0.0033
    0.9854             0.0033
    0.9855             0.0033
    0.9856             0.0033
    0.9857             0.0033
    0.9858             0.0033
    0.9859             0.0033
    0.9860             0.0033
    0.9861             0.0033
    0.9862             0.0033
    0.9863             0.0033
    0.9864             0.0033
    0.9865             0.0033
    0.9866             0.0033
    0.9867             0.0033
    0.9868             0.0033
    0.9869             0.0033
    0.9870             0.0033
    0.9871             0.0033
    0.9872             0.0033
    0.9873             0.0033
    0.9874             0.0033
    0.9875             0.0033
    0.9876             0.0033
    0.9877             0.0033
    0.9878             0.0033
    0.9879             0.0033
    0.9880             0.0033
    0.9881             0.0033
    0.9882             0.0033
    0.9883             0.0033
    0.9884             0.0033
    0.9885             0.0033
    0.9886             0.0033
    0.9887             0.0033
    0.9888             0.0033
    0.9889             0.0033
    0.9890             0.0033
    0.9891             0.0033
    0.9892             0.0033
    0.9893             0.0033
    0.9894             0.0033
    0.9895             0.0033
    0.9896             0.0033
    0.9897             0.0033
    0.9898             0.0033
    0.9899             0.0033
    0.9900             0.0033
    0.9901             0.0033
    0.9902             0.0033
    0.9903             0.0033
    0.9904             0.0033
    0.9905             0.0033
    0.9906             0.0033
    0.9907             0.0033
    0.9908             0.0033
    0.9909             0.0033
    0.9910             0.0033
    0.9911             0.0033
    0.9912             0.0033
    0.9913             0.0033
    0.9914             0.0033
    0.9915             0.0033
    0.9916             0.0033
    0.9917             0.0033
    0.9918             0.0033
    0.9919             0.0033
    0.9920             0.0033
    0.9921             0.0033
    0.9922             0.0033
    0.9923             0.0033
    0.9924             0.0033
    0.9925             0.0033
    0.9926             0.0033
    0.9927             0.0033
    0.9928             0.0033
    0.9929             0.0033
    0.9930             0.0033
    0.9931             0.0033
    0.9932             0.0033
    0.9933             0.0033
    0.9934             0.0033
    0.9935             0.0033
    0.9936             0.0033
    0.9937             0.0033
    0.9938             0.0033
    0.9939             0.0033
    0.9940             0.0033
    0.9941             0.0033
    0.9942             0.0033
    0.9943             0.0033
    0.9944             0.0033
    0.9945             0.0033
    0.9946             0.0033
    0.9947             0.0033
    0.9948             0.0033
    0.9949             0.0033
    0.9950             0.0033
    0.9951             0.0033
    0.9952             0.0033
    0.9953             0.0033
    0.9954             0.0033
    0.9955             0.0033
    0.9956             0.0033
    0.9957             0.0033
    0.9958             0.0033
    0.9959             0.0033
    0.9960             0.0033
    0.9961             0.0033
    0.9962             0.0033
    0.9963             0.0033
    0.9964             0.0033
    0.9965             0.0033
    0.9966             0.0033
    0.9967             0.0033
    0.9968             0.0033
    0.9969             0.0033
    0.9970             0.0033
    0.9971             0.0033
    0.9972             0.0033
    0.9973             0.0033
    0.9974             0.0033
    0.9975             0.0033
    0.9976             0.0033
    0.9977             0.0033
    0.9978             0.0033
    0.9979             0.0033
    0.9980             0.0033
    0.9981             0.0033
    0.9982             0.0033
    0.9983             0.0033
    0.9984             0.0033
    0.9985             0.0033
    0.9986             0.0033
    0.9987             0.0034
    0.9988             0.0034
    0.9989             0.0034
    0.9990             0.0034
    0.9991             0.0034
    0.9992             0.0034
    0.9993             0.0034
    0.9994             0.0034
    0.9995             0.0034
    0.9996             0.0034
    0.9997             0.0034
    0.9998             0.0034
    0.9999             0.0034
    1.0000             0.0034
    1.0001             0.0034
    1.0002             0.0034
    1.0003             0.0034
    1.0004             0.0034
    1.0005             0.0034
    1.0006             0.0034
    1.0007             0.0034
    1.0008             0.0034
    1.0009             0.0034
    1.0010             0.0034
    1.0011             0.0034
    1.0012             0.0034
    1.0013             0.0034
    1.0014             0.0034
    1.0015             0.0034
    1.0016             0.0034
    1.0017             0.0034
    1.0018             0.0034
    1.0019             0.0034
    1.0020             0.0034
    1.0021             0.0034
    1.0022             0.0034
    1.0023             0.0034
    1.0024             0.0034
    1.0025             0.0034
    1.0026             0.0034
    1.0027             0.0034
    1.0028             0.0034
    1.0029             0.0034
    1.0030             0.0034
    1.0031             0.0034
    1.0032             0.0034
    1.0033             0.0034
    1.0034             0.0034
    1.0035             0.0034
    1.0036             0.0034
    1.0037             0.0034
    1.0038             0.0034
    1.0039             0.0034
    1.0040             0.0034
    1.0041             0.0034
    1.0042             0.0034
    1.0043             0.0034
    1.0044             0.0034
    1.0045             0.0034
    1.0046             0.0034
    1.0047             0.0034
    1.0048             0.0034
    1.0049             0.0034
    1.0050             0.0034
    1.0051             0.0034
    1.0052             0.0034
    1.0053             0.0034
    1.0054             0.0034
    1.0055             0.0034
    1.0056             0.0034
    1.0057             0.0034
    1.0058             0.0034
    1.0059             0.0034
    1.0060             0.0034
    1.0061             0.0034
    1.0062             0.0034
    1.0063             0.0034
    1.0064             0.0034
    1.0065             0.0034
    1.0066             0.0034
    1.0067             0.0034
    1.0068             0.0034
    1.0069             0.0034
    1.0070             0.0034
    1.0071             0.0034
    1.0072             0.0034
    1.0073             0.0034
    1.0074             0.0034
    1.0075             0.0034
    1.0076             0.0034
    1.0077             0.0034
    1.0078             0.0034
    1.0079             0.0034
    1.0080             0.0034
    1.0081             0.0034
    1.0082             0.0034
    1.0083             0.0034
    1.0084             0.0034
    1.0085             0.0034
    1.0086             0.0034
    1.0087             0.0034
    1.0088             0.0034
    1.0089             0.0034
    1.0090             0.0034
    1.0091             0.0034
    1.0092             0.0034
    1.0093             0.0034
    1.0094             0.0034
    1.0095             0.0034
    1.0096             0.0034
    1.0097             0.0034
    1.0098             0.0034
    1.0099             0.0034
    1.0100             0.0034
    1.0101             0.0034
    1.0102             0.0034
    1.0103             0.0034
    1.0104             0.0034
    1.0105             0.0034
    1.0106             0.0034
    1.0107             0.0034
    1.0108             0.0034
    1.0109             0.0034
    1.0110             0.0034
    1.0111             0.0034
    1.0112             0.0034
    1.0113             0.0034
    1.0114             0.0034
    1.0115             0.0034
    1.0116             0.0034
    1.0117             0.0034
    1.0118             0.0034
    1.0119             0.0034
    1.0120             0.0034
    1.0121             0.0034
    1.0122             0.0034
    1.0123             0.0034
    1.0124             0.0034
    1.0125             0.0034
    1.0126             0.0034
    1.0127             0.0034
    1.0128             0.0034
    1.0129             0.0034
    1.0130             0.0034
    1.0131             0.0034
    1.0132             0.0034
    1.0133             0.0034
    1.0134             0.0034
    1.0135             0.0034
    1.0136             0.0034
    1.0137             0.0034
    1.0138             0.0034
    1.0139             0.0034
    1.0140             0.0034
    1.0141             0.0034
    1.0142             0.0034
    1.0143             0.0034
    1.0144             0.0034
    1.0145             0.0034
    1.0146             0.0034
    1.0147             0.0034
    1.0148             0.0034
    1.0149             0.0034
    1.0150             0.0034
    1.0151             0.0034
    1.0152             0.0034
    1.0153             0.0034
    1.0154             0.0034
    1.0155             0.0034
    1.0156             0.0035
    1.0157             0.0035
    1.0158             0.0035
    1.0159             0.0035
    1.0160             0.0035
    1.0161             0.0035
    1.0162             0.0035
    1.0163             0.0035
    1.0164             0.0035
    1.0165             0.0035
    1.0166             0.0035
    1.0167             0.0035
    1.0168             0.0035
    1.0169             0.0035
    1.0170             0.0035
    1.0171             0.0035
    1.0172             0.0035
    1.0173             0.0035
    1.0174             0.0035
    1.0175             0.0035
    1.0176             0.0035
    1.0177             0.0035
    1.0178             0.0035
    1.0179             0.0035
    1.0180             0.0035
    1.0181             0.0035
    1.0182             0.0035
    1.0183             0.0035
    1.0184             0.0035
    1.0185             0.0035
    1.0186             0.0035
    1.0187             0.0035
    1.0188             0.0035
    1.0189             0.0035
    1.0190             0.0035
    1.0191             0.0035
    1.0192             0.0035
    1.0193             0.0035
    1.0194             0.0035
    1.0195             0.0035
    1.0196             0.0035
    1.0197             0.0035
    1.0198             0.0035
    1.0199             0.0035
    1.0200             0.0035
    1.0201             0.0035
    1.0202             0.0035
    1.0203             0.0035
    1.0204             0.0035
    1.0205             0.0035
    1.0206             0.0035
    1.0207             0.0035
    1.0208             0.0035
    1.0209             0.0035
    1.0210             0.0035
    1.0211             0.0035
    1.0212             0.0035
    1.0213             0.0035
    1.0214             0.0035
    1.0215             0.0035
    1.0216             0.0035
    1.0217             0.0035
    1.0218             0.0035
    1.0219             0.0035
    1.0220             0.0035
    1.0221             0.0035
    1.0222             0.0035
    1.0223             0.0035
    1.0224             0.0035
    1.0225             0.0035
    1.0226             0.0035
    1.0227             0.0035
    1.0228             0.0035
    1.0229             0.0035
    1.0230             0.0035
    1.0231             0.0035
    1.0232             0.0035
    1.0233             0.0035
    1.0234             0.0035
    1.0235             0.0035
    1.0236             0.0035
    1.0237             0.0035
    1.0238             0.0035
    1.0239             0.0035
    1.0240             0.0035
    1.0241             0.0035
    1.0242             0.0035
    1.0243             0.0035
    1.0244             0.0035
    1.0245             0.0035
    1.0246             0.0035
    1.0247             0.0035
    1.0248             0.0035
    1.0249             0.0035
    1.0250             0.0035
    1.0251             0.0035
    1.0252             0.0035
    1.0253             0.0035
    1.0254             0.0035
    1.0255             0.0035
    1.0256             0.0035
    1.0257             0.0035
    1.0258             0.0035
    1.0259             0.0035
    1.0260             0.0035
    1.0261             0.0035
    1.0262             0.0035
    1.0263             0.0035
    1.0264             0.0035
    1.0265             0.0035
    1.0266             0.0035
    1.0267             0.0035
    1.0268             0.0035
    1.0269             0.0035
    1.0270             0.0035
    1.0271             0.0035
    1.0272             0.0035
    1.0273             0.0035
    1.0274             0.0035
    1.0275             0.0035
    1.0276             0.0035
    1.0277             0.0035
    1.0278             0.0035
    1.0279             0.0035
    1.0280             0.0035
    1.0281             0.0035
    1.0282             0.0035
    1.0283             0.0035
    1.0284             0.0035
    1.0285             0.0035
    1.0286             0.0035
    1.0287             0.0035
    1.0288             0.0035
    1.0289             0.0035
    1.0290             0.0035
    1.0291             0.0035
    1.0292             0.0035
    1.0293             0.0035
    1.0294             0.0035
    1.0295             0.0035
    1.0296             0.0035
    1.0297             0.0035
    1.0298             0.0035
    1.0299             0.0035
    1.0300             0.0035
    1.0301             0.0035
    1.0302             0.0035
    1.0303             0.0035
    1.0304             0.0035
    1.0305             0.0035
    1.0306             0.0035
    1.0307             0.0035
    1.0308             0.0035
    1.0309             0.0035
    1.0310             0.0035
    1.0311             0.0035
    1.0312             0.0035
    1.0313             0.0035
    1.0314             0.0035
    1.0315             0.0035
    1.0316             0.0035
    1.0317             0.0036
    1.0318             0.0036
    1.0319             0.0036
    1.0320             0.0036
    1.0321             0.0036
    1.0322             0.0036
    1.0323             0.0036
    1.0324             0.0036
    1.0325             0.0036
    1.0326             0.0036
    1.0327             0.0036
    1.0328             0.0036
    1.0329             0.0036
    1.0330             0.0036
    1.0331             0.0036
    1.0332             0.0036
    1.0333             0.0036
    1.0334             0.0036
    1.0335             0.0036
    1.0336             0.0036
    1.0337             0.0036
    1.0338             0.0036
    1.0339             0.0036
    1.0340             0.0036
    1.0341             0.0036
    1.0342             0.0036
    1.0343             0.0036
    1.0344             0.0036
    1.0345             0.0036
    1.0346             0.0036
    1.0347             0.0036
    1.0348             0.0036
    1.0349             0.0036
    1.0350             0.0036
    1.0351             0.0036
    1.0352             0.0036
    1.0353             0.0036
    1.0354             0.0036
    1.0355             0.0036
    1.0356             0.0036
    1.0357             0.0036
    1.0358             0.0036
    1.0359             0.0036
    1.0360             0.0036
    1.0361             0.0036
    1.0362             0.0036
    1.0363             0.0036
    1.0364             0.0036
    1.0365             0.0036
    1.0366             0.0036
    1.0367             0.0036
    1.0368             0.0036
    1.0369             0.0036
    1.0370             0.0036
    1.0371             0.0036
    1.0372             0.0036
    1.0373             0.0036
    1.0374             0.0036
    1.0375             0.0036
    1.0376             0.0036
    1.0377             0.0036
    1.0378             0.0036
    1.0379             0.0036
    1.0380             0.0036
    1.0381             0.0036
    1.0382             0.0036
    1.0383             0.0036
    1.0384             0.0036
    1.0385             0.0036
    1.0386             0.0036
    1.0387             0.0036
    1.0388             0.0036
    1.0389             0.0036
    1.0390             0.0036
    1.0391             0.0036
    1.0392             0.0036
    1.0393             0.0036
    1.0394             0.0036
    1.0395             0.0036
    1.0396             0.0036
    1.0397             0.0036
    1.0398             0.0036
    1.0399             0.0036
    1.0400             0.0036
    1.0401             0.0036
    1.0402             0.0036
    1.0403             0.0036
    1.0404             0.0036
    1.0405             0.0036
    1.0406             0.0036
    1.0407             0.0036
    1.0408             0.0036
    1.0409             0.0036
    1.0410             0.0036
    1.0411             0.0036
    1.0412             0.0036
    1.0413             0.0036
    1.0414             0.0036
    1.0415             0.0036
    1.0416             0.0036
    1.0417             0.0036
    1.0418             0.0036
    1.0419             0.0036
    1.0420             0.0036
    1.0421             0.0036
    1.0422             0.0036
    1.0423             0.0036
    1.0424             0.0036
    1.0425             0.0036
    1.0426             0.0036
    1.0427             0.0036
    1.0428             0.0036
    1.0429             0.0036
    1.0430             0.0036
    1.0431             0.0036
    1.0432             0.0036
    1.0433             0.0036
    1.0434             0.0036
    1.0435             0.0036
    1.0436             0.0036
    1.0437             0.0036
    1.0438             0.0036
    1.0439             0.0036
    1.0440             0.0036
    1.0441             0.0036
    1.0442             0.0036
    1.0443             0.0036
    1.0444             0.0036
    1.0445             0.0036
    1.0446             0.0036
    1.0447             0.0036
    1.0448             0.0036
    1.0449             0.0036
    1.0450             0.0036
    1.0451             0.0036
    1.0452             0.0036
    1.0453             0.0036
    1.0454             0.0036
    1.0455             0.0036
    1.0456             0.0036
    1.0457             0.0036
    1.0458             0.0036
    1.0459             0.0036
    1.0460             0.0036
    1.0461             0.0036
    1.0462             0.0036
    1.0463             0.0036
    1.0464             0.0036
    1.0465             0.0036
    1.0466             0.0036
    1.0467             0.0036
    1.0468             0.0036
    1.0469             0.0036
    1.0470             0.0036
    1.0471             0.0037
    1.0472             0.0037
    1.0473             0.0037
    1.0474             0.0037
    1.0475             0.0037
    1.0476             0.0037
    1.0477             0.0037
    1.0478             0.0037
    1.0479             0.0037
    1.0480             0.0037
    1.0481             0.0037
    1.0482             0.0037
    1.0483             0.0037
    1.0484             0.0037
    1.0485             0.0037
    1.0486             0.0037
    1.0487             0.0037
    1.0488             0.0037
    1.0489             0.0037
    1.0490             0.0037
    1.0491             0.0037
    1.0492             0.0037
    1.0493             0.0037
    1.0494             0.0037
    1.0495             0.0037
    1.0496             0.0037
    1.0497             0.0037
    1.0498             0.0037
    1.0499             0.0037
    1.0500             0.0037
    1.0501             0.0037
    1.0502             0.0037
    1.0503             0.0037
    1.0504             0.0037
    1.0505             0.0037
    1.0506             0.0037
    1.0507             0.0037
    1.0508             0.0037
    1.0509             0.0037
    1.0510             0.0037
    1.0511             0.0037
    1.0512             0.0037
    1.0513             0.0037
    1.0514             0.0037
    1.0515             0.0037
    1.0516             0.0037
    1.0517             0.0037
    1.0518             0.0037
    1.0519             0.0037
    1.0520             0.0037
    1.0521             0.0037
    1.0522             0.0037
    1.0523             0.0037
    1.0524             0.0037
    1.0525             0.0037
    1.0526             0.0037
    1.0527             0.0037
    1.0528             0.0037
    1.0529             0.0037
    1.0530             0.0037
    1.0531             0.0037
    1.0532             0.0037
    1.0533             0.0037
    1.0534             0.0037
    1.0535             0.0037
    1.0536             0.0037
    1.0537             0.0037
    1.0538             0.0037
    1.0539             0.0037
    1.0540             0.0037
    1.0541             0.0037
    1.0542             0.0037
    1.0543             0.0037
    1.0544             0.0037
    1.0545             0.0037
    1.0546             0.0037
    1.0547             0.0037
    1.0548             0.0037
    1.0549             0.0037
    1.0550             0.0037
    1.0551             0.0037
    1.0552             0.0037
    1.0553             0.0037
    1.0554             0.0037
    1.0555             0.0037
    1.0556             0.0037
    1.0557             0.0037
    1.0558             0.0037
    1.0559             0.0037
    1.0560             0.0037
    1.0561             0.0037
    1.0562             0.0037
    1.0563             0.0037
    1.0564             0.0037
    1.0565             0.0037
    1.0566             0.0037
    1.0567             0.0037
    1.0568             0.0037
    1.0569             0.0037
    1.0570             0.0037
    1.0571             0.0037
    1.0572             0.0037
    1.0573             0.0037
    1.0574             0.0037
    1.0575             0.0037
    1.0576             0.0037
    1.0577             0.0037
    1.0578             0.0037
    1.0579             0.0037
    1.0580             0.0037
    1.0581             0.0037
    1.0582             0.0037
    1.0583             0.0037
    1.0584             0.0037
    1.0585             0.0037
    1.0586             0.0037
    1.0587             0.0037
    1.0588             0.0037
    1.0589             0.0037
    1.0590             0.0037
    1.0591             0.0037
    1.0592             0.0037
    1.0593             0.0037
    1.0594             0.0037
    1.0595             0.0037
    1.0596             0.0037
    1.0597             0.0037
    1.0598             0.0037
    1.0599             0.0037
    1.0600             0.0037
    1.0601             0.0037
    1.0602             0.0037
    1.0603             0.0037
    1.0604             0.0037
    1.0605             0.0037
    1.0606             0.0037
    1.0607             0.0037
    1.0608             0.0037
    1.0609             0.0037
    1.0610             0.0037
    1.0611             0.0037
    1.0612             0.0037
    1.0613             0.0037
    1.0614             0.0037
    1.0615             0.0037
    1.0616             0.0037
    1.0617             0.0037
    1.0618             0.0038
    1.0619             0.0038
    1.0620             0.0038
    1.0621             0.0038
    1.0622             0.0038
    1.0623             0.0038
    1.0624             0.0038
    1.0625             0.0038
    1.0626             0.0038
    1.0627             0.0038
    1.0628             0.0038
    1.0629             0.0038
    1.0630             0.0038
    1.0631             0.0038
    1.0632             0.0038
    1.0633             0.0038
    1.0634             0.0038
    1.0635             0.0038
    1.0636             0.0038
    1.0637             0.0038
    1.0638             0.0038
    1.0639             0.0038
    1.0640             0.0038
    1.0641             0.0038
    1.0642             0.0038
    1.0643             0.0038
    1.0644             0.0038
    1.0645             0.0038
    1.0646             0.0038
    1.0647             0.0038
    1.0648             0.0038
    1.0649             0.0038
    1.0650             0.0038
    1.0651             0.0038
    1.0652             0.0038
    1.0653             0.0038
    1.0654             0.0038
    1.0655             0.0038
    1.0656             0.0038
    1.0657             0.0038
    1.0658             0.0038
    1.0659             0.0038
    1.0660             0.0038
    1.0661             0.0038
    1.0662             0.0038
    1.0663             0.0038
    1.0664             0.0038
    1.0665             0.0038
    1.0666             0.0038
    1.0667             0.0038
    1.0668             0.0038
    1.0669             0.0038
    1.0670             0.0038
    1.0671             0.0038
    1.0672             0.0038
    1.0673             0.0038
    1.0674             0.0038
    1.0675             0.0038
    1.0676             0.0038
    1.0677             0.0038
    1.0678             0.0038
    1.0679             0.0038
    1.0680             0.0038
    1.0681             0.0038
    1.0682             0.0038
    1.0683             0.0038
    1.0684             0.0038
    1.0685             0.0038
    1.0686             0.0038
    1.0687             0.0038
    1.0688             0.0038
    1.0689             0.0038
    1.0690             0.0038
    1.0691             0.0038
    1.0692             0.0038
    1.0693             0.0038
    1.0694             0.0038
    1.0695             0.0038
    1.0696             0.0038
    1.0697             0.0038
    1.0698             0.0038
    1.0699             0.0038
    1.0700             0.0038
    1.0701             0.0038
    1.0702             0.0038
    1.0703             0.0038
    1.0704             0.0038
    1.0705             0.0038
    1.0706             0.0038
    1.0707             0.0038
    1.0708             0.0038
    1.0709             0.0038
    1.0710             0.0038
    1.0711             0.0038
    1.0712             0.0038
    1.0713             0.0038
    1.0714             0.0038
    1.0715             0.0038
    1.0716             0.0038
    1.0717             0.0038
    1.0718             0.0038
    1.0719             0.0038
    1.0720             0.0038
    1.0721             0.0038
    1.0722             0.0038
    1.0723             0.0038
    1.0724             0.0038
    1.0725             0.0038
    1.0726             0.0038
    1.0727             0.0038
    1.0728             0.0038
    1.0729             0.0038
    1.0730             0.0038
    1.0731             0.0038
    1.0732             0.0038
    1.0733             0.0038
    1.0734             0.0038
    1.0735             0.0038
    1.0736             0.0038
    1.0737             0.0038
    1.0738             0.0038
    1.0739             0.0038
    1.0740             0.0038
    1.0741             0.0038
    1.0742             0.0038
    1.0743             0.0038
    1.0744             0.0038
    1.0745             0.0038
    1.0746             0.0038
    1.0747             0.0038
    1.0748             0.0038
    1.0749             0.0038
    1.0750             0.0038
    1.0751             0.0038
    1.0752             0.0038
    1.0753             0.0038
    1.0754             0.0038
    1.0755             0.0038
    1.0756             0.0038
    1.0757             0.0038
    1.0758             0.0039
    1.0759             0.0039
    1.0760             0.0039
    1.0761             0.0039
    1.0762             0.0039
    1.0763             0.0039
    1.0764             0.0039
    1.0765             0.0039
    1.0766             0.0039
    1.0767             0.0039
    1.0768             0.0039
    1.0769             0.0039
    1.0770             0.0039
    1.0771             0.0039
    1.0772             0.0039
    1.0773             0.0039
    1.0774             0.0039
    1.0775             0.0039
    1.0776             0.0039
    1.0777             0.0039
    1.0778             0.0039
    1.0779             0.0039
    1.0780             0.0039
    1.0781             0.0039
    1.0782             0.0039
    1.0783             0.0039
    1.0784             0.0039
    1.0785             0.0039
    1.0786             0.0039
    1.0787             0.0039
    1.0788             0.0039
    1.0789             0.0039
    1.0790             0.0039
    1.0791             0.0039
    1.0792             0.0039
    1.0793             0.0039
    1.0794             0.0039
    1.0795             0.0039
    1.0796             0.0039
    1.0797             0.0039
    1.0798             0.0039
    1.0799             0.0039
    1.0800             0.0039
    1.0801             0.0039
    1.0802             0.0039
    1.0803             0.0039
    1.0804             0.0039
    1.0805             0.0039
    1.0806             0.0039
    1.0807             0.0039
    1.0808             0.0039
    1.0809             0.0039
    1.0810             0.0039
    1.0811             0.0039
    1.0812             0.0039
    1.0813             0.0039
    1.0814             0.0039
    1.0815             0.0039
    1.0816             0.0039
    1.0817             0.0039
    1.0818             0.0039
    1.0819             0.0039
    1.0820             0.0039
    1.0821             0.0039
    1.0822             0.0039
    1.0823             0.0039
    1.0824             0.0039
    1.0825             0.0039
    1.0826             0.0039
    1.0827             0.0039
    1.0828             0.0039
    1.0829             0.0039
    1.0830             0.0039
    1.0831             0.0039
    1.0832             0.0039
    1.0833             0.0039
    1.0834             0.0039
    1.0835             0.0039
    1.0836             0.0039
    1.0837             0.0039
    1.0838             0.0039
    1.0839             0.0039
    1.0840             0.0039
    1.0841             0.0039
    1.0842             0.0039
    1.0843             0.0039
    1.0844             0.0039
    1.0845             0.0039
    1.0846             0.0039
    1.0847             0.0039
    1.0848             0.0039
    1.0849             0.0039
    1.0850             0.0039
    1.0851             0.0039
    1.0852             0.0039
    1.0853             0.0039
    1.0854             0.0039
    1.0855             0.0039
    1.0856             0.0039
    1.0857             0.0039
    1.0858             0.0039
    1.0859             0.0039
    1.0860             0.0039
    1.0861             0.0039
    1.0862             0.0039
    1.0863             0.0039
    1.0864             0.0039
    1.0865             0.0039
    1.0866             0.0039
    1.0867             0.0039
    1.0868             0.0039
    1.0869             0.0039
    1.0870             0.0039
    1.0871             0.0039
    1.0872             0.0039
    1.0873             0.0039
    1.0874             0.0039
    1.0875             0.0039
    1.0876             0.0039
    1.0877             0.0039
    1.0878             0.0039
    1.0879             0.0039
    1.0880             0.0039
    1.0881             0.0039
    1.0882             0.0039
    1.0883             0.0039
    1.0884             0.0039
    1.0885             0.0039
    1.0886             0.0039
    1.0887             0.0039
    1.0888             0.0039
    1.0889             0.0039
    1.0890             0.0039
    1.0891             0.0039
    1.0892             0.0039
    1.0893             0.0040
    1.0894             0.0040
    1.0895             0.0040
    1.0896             0.0040
    1.0897             0.0040
    1.0898             0.0040
    1.0899             0.0040
    1.0900             0.0040
    1.0901             0.0040
    1.0902             0.0040
    1.0903             0.0040
    1.0904             0.0040
    1.0905             0.0040
    1.0906             0.0040
    1.0907             0.0040
    1.0908             0.0040
    1.0909             0.0040
    1.0910             0.0040
    1.0911             0.0040
    1.0912             0.0040
    1.0913             0.0040
    1.0914             0.0040
    1.0915             0.0040
    1.0916             0.0040
    1.0917             0.0040
    1.0918             0.0040
    1.0919             0.0040
    1.0920             0.0040
    1.0921             0.0040
    1.0922             0.0040
    1.0923             0.0040
    1.0924             0.0040
    1.0925             0.0040
    1.0926             0.0040
    1.0927             0.0040
    1.0928             0.0040
    1.0929             0.0040
    1.0930             0.0040
    1.0931             0.0040
    1.0932             0.0040
    1.0933             0.0040
    1.0934             0.0040
    1.0935             0.0040
    1.0936             0.0040
    1.0937             0.0040
    1.0938             0.0040
    1.0939             0.0040
    1.0940             0.0040
    1.0941             0.0040
    1.0942             0.0040
    1.0943             0.0040
    1.0944             0.0040
    1.0945             0.0040
    1.0946             0.0040
    1.0947             0.0040
    1.0948             0.0040
    1.0949             0.0040
    1.0950             0.0040
    1.0951             0.0040
    1.0952             0.0040
    1.0953             0.0040
    1.0954             0.0040
    1.0955             0.0040
    1.0956             0.0040
    1.0957             0.0040
    1.0958             0.0040
    1.0959             0.0040
    1.0960             0.0040
    1.0961             0.0040
    1.0962             0.0040
    1.0963             0.0040
    1.0964             0.0040
    1.0965             0.0040
    1.0966             0.0040
    1.0967             0.0040
    1.0968             0.0040
    1.0969             0.0040
    1.0970             0.0040
    1.0971             0.0040
    1.0972             0.0040
    1.0973             0.0040
    1.0974             0.0040
    1.0975             0.0040
    1.0976             0.0040
    1.0977             0.0040
    1.0978             0.0040
    1.0979             0.0040
    1.0980             0.0040
    1.0981             0.0040
    1.0982             0.0040
    1.0983             0.0040
    1.0984             0.0040
    1.0985             0.0040
    1.0986             0.0040
    1.0987             0.0040
    1.0988             0.0040
    1.0989             0.0040
    1.0990             0.0040
    1.0991             0.0040
    1.0992             0.0040
    1.0993             0.0040
    1.0994             0.0040
    1.0995             0.0040
    1.0996             0.0040
    1.0997             0.0040
    1.0998             0.0040
    1.0999             0.0040
    1.1000             0.0040
    1.1001             0.0040
    1.1002             0.0040
    1.1003             0.0040
    1.1004             0.0040
    1.1005             0.0040
    1.1006             0.0040
    1.1007             0.0040
    1.1008             0.0040
    1.1009             0.0040
    1.1010             0.0040
    1.1011             0.0040
    1.1012             0.0040
    1.1013             0.0040
    1.1014             0.0040
    1.1015             0.0040
    1.1016             0.0040
    1.1017             0.0040
    1.1018             0.0040
    1.1019             0.0040
    1.1020             0.0040
    1.1021             0.0040
    1.1022             0.0041
    1.1023             0.0041
    1.1024             0.0041
    1.1025             0.0041
    1.1026             0.0041
    1.1027             0.0041
    1.1028             0.0041
    1.1029             0.0041
    1.1030             0.0041
    1.1031             0.0041
    1.1032             0.0041
    1.1033             0.0041
    1.1034             0.0041
    1.1035             0.0041
    1.1036             0.0041
    1.1037             0.0041
    1.1038             0.0041
    1.1039             0.0041
    1.1040             0.0041
    1.1041             0.0041
    1.1042             0.0041
    1.1043             0.0041
    1.1044             0.0041
    1.1045             0.0041
    1.1046             0.0041
    1.1047             0.0041
    1.1048             0.0041
    1.1049             0.0041
    1.1050             0.0041
    1.1051             0.0041
    1.1052             0.0041
    1.1053             0.0041
    1.1054             0.0041
    1.1055             0.0041
    1.1056             0.0041
    1.1057             0.0041
    1.1058             0.0041
    1.1059             0.0041
    1.1060             0.0041
    1.1061             0.0041
    1.1062             0.0041
    1.1063             0.0041
    1.1064             0.0041
    1.1065             0.0041
    1.1066             0.0041
    1.1067             0.0041
    1.1068             0.0041
    1.1069             0.0041
    1.1070             0.0041
    1.1071             0.0041
    1.1072             0.0041
    1.1073             0.0041
    1.1074             0.0041
    1.1075             0.0041
    1.1076             0.0041
    1.1077             0.0041
    1.1078             0.0041
    1.1079             0.0041
    1.1080             0.0041
    1.1081             0.0041
    1.1082             0.0041
    1.1083             0.0041
    1.1084             0.0041
    1.1085             0.0041
    1.1086             0.0041
    1.1087             0.0041
    1.1088             0.0041
    1.1089             0.0041
    1.1090             0.0041
    1.1091             0.0041
    1.1092             0.0041
    1.1093             0.0041
    1.1094             0.0041
    1.1095             0.0041
    1.1096             0.0041
    1.1097             0.0041
    1.1098             0.0041
    1.1099             0.0041
    1.1100             0.0041
    1.1101             0.0041
    1.1102             0.0041
    1.1103             0.0041
    1.1104             0.0041
    1.1105             0.0041
    1.1106             0.0041
    1.1107             0.0041
    1.1108             0.0041
    1.1109             0.0041
    1.1110             0.0041
    1.1111             0.0041
    1.1112             0.0041
    1.1113             0.0041
    1.1114             0.0041
    1.1115             0.0041
    1.1116             0.0041
    1.1117             0.0041
    1.1118             0.0041
    1.1119             0.0041
    1.1120             0.0041
    1.1121             0.0041
    1.1122             0.0041
    1.1123             0.0041
    1.1124             0.0041
    1.1125             0.0041
    1.1126             0.0041
    1.1127             0.0041
    1.1128             0.0041
    1.1129             0.0041
    1.1130             0.0041
    1.1131             0.0041
    1.1132             0.0041
    1.1133             0.0041
    1.1134             0.0041
    1.1135             0.0041
    1.1136             0.0041
    1.1137             0.0041
    1.1138             0.0041
    1.1139             0.0041
    1.1140             0.0041
    1.1141             0.0041
    1.1142             0.0041
    1.1143             0.0041
    1.1144             0.0041
    1.1145             0.0041
    1.1146             0.0042
    1.1147             0.0042
    1.1148             0.0042
    1.1149             0.0042
    1.1150             0.0042
    1.1151             0.0042
    1.1152             0.0042
    1.1153             0.0042
    1.1154             0.0042
    1.1155             0.0042
    1.1156             0.0042
    1.1157             0.0042
    1.1158             0.0042
    1.1159             0.0042
    1.1160             0.0042
    1.1161             0.0042
    1.1162             0.0042
    1.1163             0.0042
    1.1164             0.0042
    1.1165             0.0042
    1.1166             0.0042
    1.1167             0.0042
    1.1168             0.0042
    1.1169             0.0042
    1.1170             0.0042
    1.1171             0.0042
    1.1172             0.0042
    1.1173             0.0042
    1.1174             0.0042
    1.1175             0.0042
    1.1176             0.0042
    1.1177             0.0042
    1.1178             0.0042
    1.1179             0.0042
    1.1180             0.0042
    1.1181             0.0042
    1.1182             0.0042
    1.1183             0.0042
    1.1184             0.0042
    1.1185             0.0042
    1.1186             0.0042
    1.1187             0.0042
    1.1188             0.0042
    1.1189             0.0042
    1.1190             0.0042
    1.1191             0.0042
    1.1192             0.0042
    1.1193             0.0042
    1.1194             0.0042
    1.1195             0.0042
    1.1196             0.0042
    1.1197             0.0042
    1.1198             0.0042
    1.1199             0.0042
    1.1200             0.0042
    1.1201             0.0042
    1.1202             0.0042
    1.1203             0.0042
    1.1204             0.0042
    1.1205             0.0042
    1.1206             0.0042
    1.1207             0.0042
    1.1208             0.0042
    1.1209             0.0042
    1.1210             0.0042
    1.1211             0.0042
    1.1212             0.0042
    1.1213             0.0042
    1.1214             0.0042
    1.1215             0.0042
    1.1216             0.0042
    1.1217             0.0042
    1.1218             0.0042
    1.1219             0.0042
    1.1220             0.0042
    1.1221             0.0042
    1.1222             0.0042
    1.1223             0.0042
    1.1224             0.0042
    1.1225             0.0042
    1.1226             0.0042
    1.1227             0.0042
    1.1228             0.0042
    1.1229             0.0042
    1.1230             0.0042
    1.1231             0.0042
    1.1232             0.0042
    1.1233             0.0042
    1.1234             0.0042
    1.1235             0.0042
    1.1236             0.0042
    1.1237             0.0042
    1.1238             0.0042
    1.1239             0.0042
    1.1240             0.0042
    1.1241             0.0042
    1.1242             0.0042
    1.1243             0.0042
    1.1244             0.0042
    1.1245             0.0042
    1.1246             0.0042
    1.1247             0.0042
    1.1248             0.0042
    1.1249             0.0042
    1.1250             0.0042
    1.1251             0.0042
    1.1252             0.0042
    1.1253             0.0042
    1.1254             0.0042
    1.1255             0.0042
    1.1256             0.0042
    1.1257             0.0042
    1.1258             0.0042
    1.1259             0.0042
    1.1260             0.0042
    1.1261             0.0042
    1.1262             0.0042
    1.1263             0.0042
    1.1264             0.0042
    1.1265             0.0043
    1.1266             0.0043
    1.1267             0.0043
    1.1268             0.0043
    1.1269             0.0043
    1.1270             0.0043
    1.1271             0.0043
    1.1272             0.0043
    1.1273             0.0043
    1.1274             0.0043
    1.1275             0.0043
    1.1276             0.0043
    1.1277             0.0043
    1.1278             0.0043
    1.1279             0.0043
    1.1280             0.0043
    1.1281             0.0043
    1.1282             0.0043
    1.1283             0.0043
    1.1284             0.0043
    1.1285             0.0043
    1.1286             0.0043
    1.1287             0.0043
    1.1288             0.0043
    1.1289             0.0043
    1.1290             0.0043
    1.1291             0.0043
    1.1292             0.0043
    1.1293             0.0043
    1.1294             0.0043
    1.1295             0.0043
    1.1296             0.0043
    1.1297             0.0043
    1.1298             0.0043
    1.1299             0.0043
    1.1300             0.0043
    1.1301             0.0043
    1.1302             0.0043
    1.1303             0.0043
    1.1304             0.0043
    1.1305             0.0043
    1.1306             0.0043
    1.1307             0.0043
    1.1308             0.0043
    1.1309             0.0043
    1.1310             0.0043
    1.1311             0.0043
    1.1312             0.0043
    1.1313             0.0043
    1.1314             0.0043
    1.1315             0.0043
    1.1316             0.0043
    1.1317             0.0043
    1.1318             0.0043
    1.1319             0.0043
    1.1320             0.0043
    1.1321             0.0043
    1.1322             0.0043
    1.1323             0.0043
    1.1324             0.0043
    1.1325             0.0043
    1.1326             0.0043
    1.1327             0.0043
    1.1328             0.0043
    1.1329             0.0043
    1.1330             0.0043
    1.1331             0.0043
    1.1332             0.0043
    1.1333             0.0043
    1.1334             0.0043
    1.1335             0.0043
    1.1336             0.0043
    1.1337             0.0043
    1.1338             0.0043
    1.1339             0.0043
    1.1340             0.0043
    1.1341             0.0043
    1.1342             0.0043
    1.1343             0.0043
    1.1344             0.0043
    1.1345             0.0043
    1.1346             0.0043
    1.1347             0.0043
    1.1348             0.0043
    1.1349             0.0043
    1.1350             0.0043
    1.1351             0.0043
    1.1352             0.0043
    1.1353             0.0043
    1.1354             0.0043
    1.1355             0.0043
    1.1356             0.0043
    1.1357             0.0043
    1.1358             0.0043
    1.1359             0.0043
    1.1360             0.0043
    1.1361             0.0043
    1.1362             0.0043
    1.1363             0.0043
    1.1364             0.0043
    1.1365             0.0043
    1.1366             0.0043
    1.1367             0.0043
    1.1368             0.0043
    1.1369             0.0043
    1.1370             0.0043
    1.1371             0.0043
    1.1372             0.0043
    1.1373             0.0043
    1.1374             0.0043
    1.1375             0.0043
    1.1376             0.0043
    1.1377             0.0043
    1.1378             0.0043
    1.1379             0.0044
    1.1380             0.0044
    1.1381             0.0044
    1.1382             0.0044
    1.1383             0.0044
    1.1384             0.0044
    1.1385             0.0044
    1.1386             0.0044
    1.1387             0.0044
    1.1388             0.0044
    1.1389             0.0044
    1.1390             0.0044
    1.1391             0.0044
    1.1392             0.0044
    1.1393             0.0044
    1.1394             0.0044
    1.1395             0.0044
    1.1396             0.0044
    1.1397             0.0044
    1.1398             0.0044
    1.1399             0.0044
    1.1400             0.0044
    1.1401             0.0044
    1.1402             0.0044
    1.1403             0.0044
    1.1404             0.0044
    1.1405             0.0044
    1.1406             0.0044
    1.1407             0.0044
    1.1408             0.0044
    1.1409             0.0044
    1.1410             0.0044
    1.1411             0.0044
    1.1412             0.0044
    1.1413             0.0044
    1.1414             0.0044
    1.1415             0.0044
    1.1416             0.0044
    1.1417             0.0044
    1.1418             0.0044
    1.1419             0.0044
    1.1420             0.0044
    1.1421             0.0044
    1.1422             0.0044
    1.1423             0.0044
    1.1424             0.0044
    1.1425             0.0044
    1.1426             0.0044
    1.1427             0.0044
    1.1428             0.0044
    1.1429             0.0044
    1.1430             0.0044
    1.1431             0.0044
    1.1432             0.0044
    1.1433             0.0044
    1.1434             0.0044
    1.1435             0.0044
    1.1436             0.0044
    1.1437             0.0044
    1.1438             0.0044
    1.1439             0.0044
    1.1440             0.0044
    1.1441             0.0044
    1.1442             0.0044
    1.1443             0.0044
    1.1444             0.0044
    1.1445             0.0044
    1.1446             0.0044
    1.1447             0.0044
    1.1448             0.0044
    1.1449             0.0044
    1.1450             0.0044
    1.1451             0.0044
    1.1452             0.0044
    1.1453             0.0044
    1.1454             0.0044
    1.1455             0.0044
    1.1456             0.0044
    1.1457             0.0044
    1.1458             0.0044
    1.1459             0.0044
    1.1460             0.0044
    1.1461             0.0044
    1.1462             0.0044
    1.1463             0.0044
    1.1464             0.0044
    1.1465             0.0044
    1.1466             0.0044
    1.1467             0.0044
    1.1468             0.0044
    1.1469             0.0044
    1.1470             0.0044
    1.1471             0.0044
    1.1472             0.0044
    1.1473             0.0044
    1.1474             0.0044
    1.1475             0.0044
    1.1476             0.0044
    1.1477             0.0044
    1.1478             0.0044
    1.1479             0.0044
    1.1480             0.0044
    1.1481             0.0044
    1.1482             0.0044
    1.1483             0.0044
    1.1484             0.0044
    1.1485             0.0044
    1.1486             0.0044
    1.1487             0.0044
    1.1488             0.0044
    1.1489             0.0045
    1.1490             0.0045
    1.1491             0.0045
    1.1492             0.0045
    1.1493             0.0045
    1.1494             0.0045
    1.1495             0.0045
    1.1496             0.0045
    1.1497             0.0045
    1.1498             0.0045
    1.1499             0.0045
    1.1500             0.0045
    1.1501             0.0045
    1.1502             0.0045
    1.1503             0.0045
    1.1504             0.0045
    1.1505             0.0045
    1.1506             0.0045
    1.1507             0.0045
    1.1508             0.0045
    1.1509             0.0045
    1.1510             0.0045
    1.1511             0.0045
    1.1512             0.0045
    1.1513             0.0045
    1.1514             0.0045
    1.1515             0.0045
    1.1516             0.0045
    1.1517             0.0045
    1.1518             0.0045
    1.1519             0.0045
    1.1520             0.0045
    1.1521             0.0045
    1.1522             0.0045
    1.1523             0.0045
    1.1524             0.0045
    1.1525             0.0045
    1.1526             0.0045
    1.1527             0.0045
    1.1528             0.0045
    1.1529             0.0045
    1.1530             0.0045
    1.1531             0.0045
    1.1532             0.0045
    1.1533             0.0045
    1.1534             0.0045
    1.1535             0.0045
    1.1536             0.0045
    1.1537             0.0045
    1.1538             0.0045
    1.1539             0.0045
    1.1540             0.0045
    1.1541             0.0045
    1.1542             0.0045
    1.1543             0.0045
    1.1544             0.0045
    1.1545             0.0045
    1.1546             0.0045
    1.1547             0.0045
    1.1548             0.0045
    1.1549             0.0045
    1.1550             0.0045
    1.1551             0.0045
    1.1552             0.0045
    1.1553             0.0045
    1.1554             0.0045
    1.1555             0.0045
    1.1556             0.0045
    1.1557             0.0045
    1.1558             0.0045
    1.1559             0.0045
    1.1560             0.0045
    1.1561             0.0045
    1.1562             0.0045
    1.1563             0.0045
    1.1564             0.0045
    1.1565             0.0045
    1.1566             0.0045
    1.1567             0.0045
    1.1568             0.0045
    1.1569             0.0045
    1.1570             0.0045
    1.1571             0.0045
    1.1572             0.0045
    1.1573             0.0045
    1.1574             0.0045
    1.1575             0.0045
    1.1576             0.0045
    1.1577             0.0045
    1.1578             0.0045
    1.1579             0.0045
    1.1580             0.0045
    1.1581             0.0045
    1.1582             0.0045
    1.1583             0.0045
    1.1584             0.0045
    1.1585             0.0045
    1.1586             0.0045
    1.1587             0.0045
    1.1588             0.0045
    1.1589             0.0045
    1.1590             0.0045
    1.1591             0.0045
    1.1592             0.0045
    1.1593             0.0045
    1.1594             0.0045
    1.1595             0.0046
    1.1596             0.0046
    1.1597             0.0046
    1.1598             0.0046
    1.1599             0.0046
    1.1600             0.0046
    1.1601             0.0046
    1.1602             0.0046
    1.1603             0.0046
    1.1604             0.0046
    1.1605             0.0046
    1.1606             0.0046
    1.1607             0.0046
    1.1608             0.0046
    1.1609             0.0046
    1.1610             0.0046
    1.1611             0.0046
    1.1612             0.0046
    1.1613             0.0046
    1.1614             0.0046
    1.1615             0.0046
    1.1616             0.0046
    1.1617             0.0046
    1.1618             0.0046
    1.1619             0.0046
    1.1620             0.0046
    1.1621             0.0046
    1.1622             0.0046
    1.1623             0.0046
    1.1624             0.0046
    1.1625             0.0046
    1.1626             0.0046
    1.1627             0.0046
    1.1628             0.0046
    1.1629             0.0046
    1.1630             0.0046
    1.1631             0.0046
    1.1632             0.0046
    1.1633             0.0046
    1.1634             0.0046
    1.1635             0.0046
    1.1636             0.0046
    1.1637             0.0046
    1.1638             0.0046
    1.1639             0.0046
    1.1640             0.0046
    1.1641             0.0046
    1.1642             0.0046
    1.1643             0.0046
    1.1644             0.0046
    1.1645             0.0046
    1.1646             0.0046
    1.1647             0.0046
    1.1648             0.0046
    1.1649             0.0046
    1.1650             0.0046
    1.1651             0.0046
    1.1652             0.0046
    1.1653             0.0046
    1.1654             0.0046
    1.1655             0.0046
    1.1656             0.0046
    1.1657             0.0046
    1.1658             0.0046
    1.1659             0.0046
    1.1660             0.0046
    1.1661             0.0046
    1.1662             0.0046
    1.1663             0.0046
    1.1664             0.0046
    1.1665             0.0046
    1.1666             0.0046
    1.1667             0.0046
    1.1668             0.0046
    1.1669             0.0046
    1.1670             0.0046
    1.1671             0.0046
    1.1672             0.0046
    1.1673             0.0046
    1.1674             0.0046
    1.1675             0.0046
    1.1676             0.0046
    1.1677             0.0046
    1.1678             0.0046
    1.1679             0.0046
    1.1680             0.0046
    1.1681             0.0046
    1.1682             0.0046
    1.1683             0.0046
    1.1684             0.0046
    1.1685             0.0046
    1.1686             0.0046
    1.1687             0.0046
    1.1688             0.0046
    1.1689             0.0046
    1.1690             0.0046
    1.1691             0.0046
    1.1692             0.0046
    1.1693             0.0046
    1.1694             0.0046
    1.1695             0.0046
    1.1696             0.0046
    1.1697             0.0047
    1.1698             0.0047
    1.1699             0.0047
    1.1700             0.0047
    1.1701             0.0047
    1.1702             0.0047
    1.1703             0.0047
    1.1704             0.0047
    1.1705             0.0047
    1.1706             0.0047
    1.1707             0.0047
    1.1708             0.0047
    1.1709             0.0047
    1.1710             0.0047
    1.1711             0.0047
    1.1712             0.0047
    1.1713             0.0047
    1.1714             0.0047
    1.1715             0.0047
    1.1716             0.0047
    1.1717             0.0047
    1.1718             0.0047
    1.1719             0.0047
    1.1720             0.0047
    1.1721             0.0047
    1.1722             0.0047
    1.1723             0.0047
    1.1724             0.0047
    1.1725             0.0047
    1.1726             0.0047
    1.1727             0.0047
    1.1728             0.0047
    1.1729             0.0047
    1.1730             0.0047
    1.1731             0.0047
    1.1732             0.0047
    1.1733             0.0047
    1.1734             0.0047
    1.1735             0.0047
    1.1736             0.0047
    1.1737             0.0047
    1.1738             0.0047
    1.1739             0.0047
    1.1740             0.0047
    1.1741             0.0047
    1.1742             0.0047
    1.1743             0.0047
    1.1744             0.0047
    1.1745             0.0047
    1.1746             0.0047
    1.1747             0.0047
    1.1748             0.0047
    1.1749             0.0047
    1.1750             0.0047
    1.1751             0.0047
    1.1752             0.0047
    1.1753             0.0047
    1.1754             0.0047
    1.1755             0.0047
    1.1756             0.0047
    1.1757             0.0047
    1.1758             0.0047
    1.1759             0.0047
    1.1760             0.0047
    1.1761             0.0047
    1.1762             0.0047
    1.1763             0.0047
    1.1764             0.0047
    1.1765             0.0047
    1.1766             0.0047
    1.1767             0.0047
    1.1768             0.0047
    1.1769             0.0047
    1.1770             0.0047
    1.1771             0.0047
    1.1772             0.0047
    1.1773             0.0047
    1.1774             0.0047
    1.1775             0.0047
    1.1776             0.0047
    1.1777             0.0047
    1.1778             0.0047
    1.1779             0.0047
    1.1780             0.0047
    1.1781             0.0047
    1.1782             0.0047
    1.1783             0.0047
    1.1784             0.0047
    1.1785             0.0047
    1.1786             0.0047
    1.1787             0.0047
    1.1788             0.0047
    1.1789             0.0047
    1.1790             0.0047
    1.1791             0.0047
    1.1792             0.0047
    1.1793             0.0047
    1.1794             0.0047
    1.1795             0.0047
    1.1796             0.0048
    1.1797             0.0048
    1.1798             0.0048
    1.1799             0.0048
    1.1800             0.0048
    1.1801             0.0048
    1.1802             0.0048
    1.1803             0.0048
    1.1804             0.0048
    1.1805             0.0048
    1.1806             0.0048
    1.1807             0.0048
    1.1808             0.0048
    1.1809             0.0048
    1.1810             0.0048
    1.1811             0.0048
    1.1812             0.0048
    1.1813             0.0048
    1.1814             0.0048
    1.1815             0.0048
    1.1816             0.0048
    1.1817             0.0048
    1.1818             0.0048
    1.1819             0.0048
    1.1820             0.0048
    1.1821             0.0048
    1.1822             0.0048
    1.1823             0.0048
    1.1824             0.0048
    1.1825             0.0048
    1.1826             0.0048
    1.1827             0.0048
    1.1828             0.0048
    1.1829             0.0048
    1.1830             0.0048
    1.1831             0.0048
    1.1832             0.0048
    1.1833             0.0048
    1.1834             0.0048
    1.1835             0.0048
    1.1836             0.0048
    1.1837             0.0048
    1.1838             0.0048
    1.1839             0.0048
    1.1840             0.0048
    1.1841             0.0048
    1.1842             0.0048
    1.1843             0.0048
    1.1844             0.0048
    1.1845             0.0048
    1.1846             0.0048
    1.1847             0.0048
    1.1848             0.0048
    1.1849             0.0048
    1.1850             0.0048
    1.1851             0.0048
    1.1852             0.0048
    1.1853             0.0048
    1.1854             0.0048
    1.1855             0.0048
    1.1856             0.0048
    1.1857             0.0048
    1.1858             0.0048
    1.1859             0.0048
    1.1860             0.0048
    1.1861             0.0048
    1.1862             0.0048
    1.1863             0.0048
    1.1864             0.0048
    1.1865             0.0048
    1.1866             0.0048
    1.1867             0.0048
    1.1868             0.0048
    1.1869             0.0048
    1.1870             0.0048
    1.1871             0.0048
    1.1872             0.0048
    1.1873             0.0048
    1.1874             0.0048
    1.1875             0.0048
    1.1876             0.0048
    1.1877             0.0048
    1.1878             0.0048
    1.1879             0.0048
    1.1880             0.0048
    1.1881             0.0048
    1.1882             0.0048
    1.1883             0.0048
    1.1884             0.0048
    1.1885             0.0048
    1.1886             0.0048
    1.1887             0.0048
    1.1888             0.0048
    1.1889             0.0048
    1.1890             0.0048
    1.1891             0.0049
    1.1892             0.0049
    1.1893             0.0049
    1.1894             0.0049
    1.1895             0.0049
    1.1896             0.0049
    1.1897             0.0049
    1.1898             0.0049
    1.1899             0.0049
    1.1900             0.0049
    1.1901             0.0049
    1.1902             0.0049
    1.1903             0.0049
    1.1904             0.0049
    1.1905             0.0049
    1.1906             0.0049
    1.1907             0.0049
    1.1908             0.0049
    1.1909             0.0049
    1.1910             0.0049
    1.1911             0.0049
    1.1912             0.0049
    1.1913             0.0049
    1.1914             0.0049
    1.1915             0.0049
    1.1916             0.0049
    1.1917             0.0049
    1.1918             0.0049
    1.1919             0.0049
    1.1920             0.0049
    1.1921             0.0049
    1.1922             0.0049
    1.1923             0.0049
    1.1924             0.0049
    1.1925             0.0049
    1.1926             0.0049
    1.1927             0.0049
    1.1928             0.0049
    1.1929             0.0049
    1.1930             0.0049
    1.1931             0.0049
    1.1932             0.0049
    1.1933             0.0049
    1.1934             0.0049
    1.1935             0.0049
    1.1936             0.0049
    1.1937             0.0049
    1.1938             0.0049
    1.1939             0.0049
    1.1940             0.0049
    1.1941             0.0049
    1.1942             0.0049
    1.1943             0.0049
    1.1944             0.0049
    1.1945             0.0049
    1.1946             0.0049
    1.1947             0.0049
    1.1948             0.0049
    1.1949             0.0049
    1.1950             0.0049
    1.1951             0.0049
    1.1952             0.0049
    1.1953             0.0049
    1.1954             0.0049
    1.1955             0.0049
    1.1956             0.0049
    1.1957             0.0049
    1.1958             0.0049
    1.1959             0.0049
    1.1960             0.0049
    1.1961             0.0049
    1.1962             0.0049
    1.1963             0.0049
    1.1964             0.0049
    1.1965             0.0049
    1.1966             0.0049
    1.1967             0.0049
    1.1968             0.0049
    1.1969             0.0049
    1.1970             0.0049
    1.1971             0.0049
    1.1972             0.0049
    1.1973             0.0049
    1.1974             0.0049
    1.1975             0.0049
    1.1976             0.0049
    1.1977             0.0049
    1.1978             0.0049
    1.1979             0.0049
    1.1980             0.0049
    1.1981             0.0049
    1.1982             0.0049
    1.1983             0.0050
    1.1984             0.0050
    1.1985             0.0050
    1.1986             0.0050
    1.1987             0.0050
    1.1988             0.0050
    1.1989             0.0050
    1.1990             0.0050
    1.1991             0.0050
    1.1992             0.0050
    1.1993             0.0050
    1.1994             0.0050
    1.1995             0.0050
    1.1996             0.0050
    1.1997             0.0050
    1.1998             0.0050
    1.1999             0.0050
    1.2000             0.0050
    1.2001             0.0050
    1.2002             0.0050
    1.2003             0.0050
    1.2004             0.0050
    1.2005             0.0050
    1.2006             0.0050
    1.2007             0.0050
    1.2008             0.0050
    1.2009             0.0050
    1.2010             0.0050
    1.2011             0.0050
    1.2012             0.0050
    1.2013             0.0050
    1.2014             0.0050
    1.2015             0.0050
    1.2016             0.0050
    1.2017             0.0050
    1.2018             0.0050
    1.2019             0.0050
    1.2020             0.0050
    1.2021             0.0050
    1.2022             0.0050
    1.2023             0.0050
    1.2024             0.0050
    1.2025             0.0050
    1.2026             0.0050
    1.2027             0.0050
    1.2028             0.0050
    1.2029             0.0050
    1.2030             0.0050
    1.2031             0.0050
    1.2032             0.0050
    1.2033             0.0050
    1.2034             0.0050
    1.2035             0.0050
    1.2036             0.0050
    1.2037             0.0050
    1.2038             0.0050
    1.2039             0.0050
    1.2040             0.0050
    1.2041             0.0050
    1.2042             0.0050
    1.2043             0.0050
    1.2044             0.0050
    1.2045             0.0050
    1.2046             0.0050
    1.2047             0.0050
    1.2048             0.0050
    1.2049             0.0050
    1.2050             0.0050
    1.2051             0.0050
    1.2052             0.0050
    1.2053             0.0050
    1.2054             0.0050
    1.2055             0.0050
    1.2056             0.0050
    1.2057             0.0050
    1.2058             0.0050
    1.2059             0.0050
    1.2060             0.0050
    1.2061             0.0050
    1.2062             0.0050
    1.2063             0.0050
    1.2064             0.0050
    1.2065             0.0050
    1.2066             0.0050
    1.2067             0.0050
    1.2068             0.0050
    1.2069             0.0050
    1.2070             0.0050
    1.2071             0.0050
    1.2072             0.0051
    1.2073             0.0051
    1.2074             0.0051
    1.2075             0.0051
    1.2076             0.0051
    1.2077             0.0051
    1.2078             0.0051
    1.2079             0.0051
    1.2080             0.0051
    1.2081             0.0051
    1.2082             0.0051
    1.2083             0.0051
    1.2084             0.0051
    1.2085             0.0051
    1.2086             0.0051
    1.2087             0.0051
    1.2088             0.0051
    1.2089             0.0051
    1.2090             0.0051
    1.2091             0.0051
    1.2092             0.0051
    1.2093             0.0051
    1.2094             0.0051
    1.2095             0.0051
    1.2096             0.0051
    1.2097             0.0051
    1.2098             0.0051
    1.2099             0.0051
    1.2100             0.0051
    1.2101             0.0051
    1.2102             0.0051
    1.2103             0.0051
    1.2104             0.0051
    1.2105             0.0051
    1.2106             0.0051
    1.2107             0.0051
    1.2108             0.0051
    1.2109             0.0051
    1.2110             0.0051
    1.2111             0.0051
    1.2112             0.0051
    1.2113             0.0051
    1.2114             0.0051
    1.2115             0.0051
    1.2116             0.0051
    1.2117             0.0051
    1.2118             0.0051
    1.2119             0.0051
    1.2120             0.0051
    1.2121             0.0051
    1.2122             0.0051
    1.2123             0.0051
    1.2124             0.0051
    1.2125             0.0051
    1.2126             0.0051
    1.2127             0.0051
    1.2128             0.0051
    1.2129             0.0051
    1.2130             0.0051
    1.2131             0.0051
    1.2132             0.0051
    1.2133             0.0051
    1.2134             0.0051
    1.2135             0.0051
    1.2136             0.0051
    1.2137             0.0051
    1.2138             0.0051
    1.2139             0.0051
    1.2140             0.0051
    1.2141             0.0051
    1.2142             0.0051
    1.2143             0.0051
    1.2144             0.0051
    1.2145             0.0051
    1.2146             0.0051
    1.2147             0.0051
    1.2148             0.0051
    1.2149             0.0051
    1.2150             0.0051
    1.2151             0.0051
    1.2152             0.0051
    1.2153             0.0051
    1.2154             0.0051
    1.2155             0.0051
    1.2156             0.0051
    1.2157             0.0051
    1.2158             0.0052
    1.2159             0.0052
    1.2160             0.0052
    1.2161             0.0052
    1.2162             0.0052
    1.2163             0.0052
    1.2164             0.0052
    1.2165             0.0052
    1.2166             0.0052
    1.2167             0.0052
    1.2168             0.0052
    1.2169             0.0052
    1.2170             0.0052
    1.2171             0.0052
    1.2172             0.0052
    1.2173             0.0052
    1.2174             0.0052
    1.2175             0.0052
    1.2176             0.0052
    1.2177             0.0052
    1.2178             0.0052
    1.2179             0.0052
    1.2180             0.0052
    1.2181             0.0052
    1.2182             0.0052
    1.2183             0.0052
    1.2184             0.0052
    1.2185             0.0052
    1.2186             0.0052
    1.2187             0.0052
    1.2188             0.0052
    1.2189             0.0052
    1.2190             0.0052
    1.2191             0.0052
    1.2192             0.0052
    1.2193             0.0052
    1.2194             0.0052
    1.2195             0.0052
    1.2196             0.0052
    1.2197             0.0052
    1.2198             0.0052
    1.2199             0.0052
    1.2200             0.0052
    1.2201             0.0052
    1.2202             0.0052
    1.2203             0.0052
    1.2204             0.0052
    1.2205             0.0052
    1.2206             0.0052
    1.2207             0.0052
    1.2208             0.0052
    1.2209             0.0052
    1.2210             0.0052
    1.2211             0.0052
    1.2212             0.0052
    1.2213             0.0052
    1.2214             0.0052
    1.2215             0.0052
    1.2216             0.0052
    1.2217             0.0052
    1.2218             0.0052
    1.2219             0.0052
    1.2220             0.0052
    1.2221             0.0052
    1.2222             0.0052
    1.2223             0.0052
    1.2224             0.0052
    1.2225             0.0052
    1.2226             0.0052
    1.2227             0.0052
    1.2228             0.0052
    1.2229             0.0052
    1.2230             0.0052
    1.2231             0.0052
    1.2232             0.0052
    1.2233             0.0052
    1.2234             0.0052
    1.2235             0.0052
    1.2236             0.0052
    1.2237             0.0052
    1.2238             0.0052
    1.2239             0.0052
    1.2240             0.0052
    1.2241             0.0053
    1.2242             0.0053
    1.2243             0.0053
    1.2244             0.0053
    1.2245             0.0053
    1.2246             0.0053
    1.2247             0.0053
    1.2248             0.0053
    1.2249             0.0053
    1.2250             0.0053
    1.2251             0.0053
    1.2252             0.0053
    1.2253             0.0053
    1.2254             0.0053
    1.2255             0.0053
    1.2256             0.0053
    1.2257             0.0053
    1.2258             0.0053
    1.2259             0.0053
    1.2260             0.0053
    1.2261             0.0053
    1.2262             0.0053
    1.2263             0.0053
    1.2264             0.0053
    1.2265             0.0053
    1.2266             0.0053
    1.2267             0.0053
    1.2268             0.0053
    1.2269             0.0053
    1.2270             0.0053
    1.2271             0.0053
    1.2272             0.0053
    1.2273             0.0053
    1.2274             0.0053
    1.2275             0.0053
    1.2276             0.0053
    1.2277             0.0053
    1.2278             0.0053
    1.2279             0.0053
    1.2280             0.0053
    1.2281             0.0053
    1.2282             0.0053
    1.2283             0.0053
    1.2284             0.0053
    1.2285             0.0053
    1.2286             0.0053
    1.2287             0.0053
    1.2288             0.0053
    1.2289             0.0053
    1.2290             0.0053
    1.2291             0.0053
    1.2292             0.0053
    1.2293             0.0053
    1.2294             0.0053
    1.2295             0.0053
    1.2296             0.0053
    1.2297             0.0053
    1.2298             0.0053
    1.2299             0.0053
    1.2300             0.0053
    1.2301             0.0053
    1.2302             0.0053
    1.2303             0.0053
    1.2304             0.0053
    1.2305             0.0053
    1.2306             0.0053
    1.2307             0.0053
    1.2308             0.0053
    1.2309             0.0053
    1.2310             0.0053
    1.2311             0.0053
    1.2312             0.0053
    1.2313             0.0053
    1.2314             0.0053
    1.2315             0.0053
    1.2316             0.0053
    1.2317             0.0053
    1.2318             0.0053
    1.2319             0.0053
    1.2320             0.0053
    1.2321             0.0053
    1.2322             0.0054
    1.2323             0.0054
    1.2324             0.0054
    1.2325             0.0054
    1.2326             0.0054
    1.2327             0.0054
    1.2328             0.0054
    1.2329             0.0054
    1.2330             0.0054
    1.2331             0.0054
    1.2332             0.0054
    1.2333             0.0054
    1.2334             0.0054
    1.2335             0.0054
    1.2336             0.0054
    1.2337             0.0054
    1.2338             0.0054
    1.2339             0.0054
    1.2340             0.0054
    1.2341             0.0054
    1.2342             0.0054
    1.2343             0.0054
    1.2344             0.0054
    1.2345             0.0054
    1.2346             0.0054
    1.2347             0.0054
    1.2348             0.0054
    1.2349             0.0054
    1.2350             0.0054
    1.2351             0.0054
    1.2352             0.0054
    1.2353             0.0054
    1.2354             0.0054
    1.2355             0.0054
    1.2356             0.0054
    1.2357             0.0054
    1.2358             0.0054
    1.2359             0.0054
    1.2360             0.0054
    1.2361             0.0054
    1.2362             0.0054
    1.2363             0.0054
    1.2364             0.0054
    1.2365             0.0054
    1.2366             0.0054
    1.2367             0.0054
    1.2368             0.0054
    1.2369             0.0054
    1.2370             0.0054
    1.2371             0.0054
    1.2372             0.0054
    1.2373             0.0054
    1.2374             0.0054
    1.2375             0.0054
    1.2376             0.0054
    1.2377             0.0054
    1.2378             0.0054
    1.2379             0.0054
    1.2380             0.0054
    1.2381             0.0054
    1.2382             0.0054
    1.2383             0.0054
    1.2384             0.0054
    1.2385             0.0054
    1.2386             0.0054
    1.2387             0.0054
    1.2388             0.0054
    1.2389             0.0054
    1.2390             0.0054
    1.2391             0.0054
    1.2392             0.0054
    1.2393             0.0054
    1.2394             0.0054
    1.2395             0.0054
    1.2396             0.0054
    1.2397             0.0054
    1.2398             0.0054
    1.2399             0.0054
    1.2400             0.0055
    1.2401             0.0055
    1.2402             0.0055
    1.2403             0.0055
    1.2404             0.0055
    1.2405             0.0055
    1.2406             0.0055
    1.2407             0.0055
    1.2408             0.0055
    1.2409             0.0055
    1.2410             0.0055
    1.2411             0.0055
    1.2412             0.0055
    1.2413             0.0055
    1.2414             0.0055
    1.2415             0.0055
    1.2416             0.0055
    1.2417             0.0055
    1.2418             0.0055
    1.2419             0.0055
    1.2420             0.0055
    1.2421             0.0055
    1.2422             0.0055
    1.2423             0.0055
    1.2424             0.0055
    1.2425             0.0055
    1.2426             0.0055
    1.2427             0.0055
    1.2428             0.0055
    1.2429             0.0055
    1.2430             0.0055
    1.2431             0.0055
    1.2432             0.0055
    1.2433             0.0055
    1.2434             0.0055
    1.2435             0.0055
    1.2436             0.0055
    1.2437             0.0055
    1.2438             0.0055
    1.2439             0.0055
    1.2440             0.0055
    1.2441             0.0055
    1.2442             0.0055
    1.2443             0.0055
    1.2444             0.0055
    1.2445             0.0055
    1.2446             0.0055
    1.2447             0.0055
    1.2448             0.0055
    1.2449             0.0055
    1.2450             0.0055
    1.2451             0.0055
    1.2452             0.0055
    1.2453             0.0055
    1.2454             0.0055
    1.2455             0.0055
    1.2456             0.0055
    1.2457             0.0055
    1.2458             0.0055
    1.2459             0.0055
    1.2460             0.0055
    1.2461             0.0055
    1.2462             0.0055
    1.2463             0.0055
    1.2464             0.0055
    1.2465             0.0055
    1.2466             0.0055
    1.2467             0.0055
    1.2468             0.0055
    1.2469             0.0055
    1.2470             0.0055
    1.2471             0.0055
    1.2472             0.0055
    1.2473             0.0055
    1.2474             0.0055
    1.2475             0.0055
    1.2476             0.0056
    1.2477             0.0056
    1.2478             0.0056
    1.2479             0.0056
    1.2480             0.0056
    1.2481             0.0056
    1.2482             0.0056
    1.2483             0.0056
    1.2484             0.0056
    1.2485             0.0056
    1.2486             0.0056
    1.2487             0.0056
    1.2488             0.0056
    1.2489             0.0056
    1.2490             0.0056
    1.2491             0.0056
    1.2492             0.0056
    1.2493             0.0056
    1.2494             0.0056
    1.2495             0.0056
    1.2496             0.0056
    1.2497             0.0056
    1.2498             0.0056
    1.2499             0.0056
    1.2500             0.0056
    1.2501             0.0056
    1.2502             0.0056
    1.2503             0.0056
    1.2504             0.0056
    1.2505             0.0056
    1.2506             0.0056
    1.2507             0.0056
    1.2508             0.0056
    1.2509             0.0056
    1.2510             0.0056
    1.2511             0.0056
    1.2512             0.0056
    1.2513             0.0056
    1.2514             0.0056
    1.2515             0.0056
    1.2516             0.0056
    1.2517             0.0056
    1.2518             0.0056
    1.2519             0.0056
    1.2520             0.0056
    1.2521             0.0056
    1.2522             0.0056
    1.2523             0.0056
    1.2524             0.0056
    1.2525             0.0056
    1.2526             0.0056
    1.2527             0.0056
    1.2528             0.0056
    1.2529             0.0056
    1.2530             0.0056
    1.2531             0.0056
    1.2532             0.0056
    1.2533             0.0056
    1.2534             0.0056
    1.2535             0.0056
    1.2536             0.0056
    1.2537             0.0056
    1.2538             0.0056
    1.2539             0.0056
    1.2540             0.0056
    1.2541             0.0056
    1.2542             0.0056
    1.2543             0.0056
    1.2544             0.0056
    1.2545             0.0056
    1.2546             0.0056
    1.2547             0.0056
    1.2548             0.0056
    1.2549             0.0056
    1.2550             0.0057
    1.2551             0.0057
    1.2552             0.0057
    1.2553             0.0057
    1.2554             0.0057
    1.2555             0.0057
    1.2556             0.0057
    1.2557             0.0057
    1.2558             0.0057
    1.2559             0.0057
    1.2560             0.0057
    1.2561             0.0057
    1.2562             0.0057
    1.2563             0.0057
    1.2564             0.0057
    1.2565             0.0057
    1.2566             0.0057
    1.2567             0.0057
    1.2568             0.0057
    1.2569             0.0057
    1.2570             0.0057
    1.2571             0.0057
    1.2572             0.0057
    1.2573             0.0057
    1.2574             0.0057
    1.2575             0.0057
    1.2576             0.0057
    1.2577             0.0057
    1.2578             0.0057
    1.2579             0.0057
    1.2580             0.0057
    1.2581             0.0057
    1.2582             0.0057
    1.2583             0.0057
    1.2584             0.0057
    1.2585             0.0057
    1.2586             0.0057
    1.2587             0.0057
    1.2588             0.0057
    1.2589             0.0057
    1.2590             0.0057
    1.2591             0.0057
    1.2592             0.0057
    1.2593             0.0057
    1.2594             0.0057
    1.2595             0.0057
    1.2596             0.0057
    1.2597             0.0057
    1.2598             0.0057
    1.2599             0.0057
    1.2600             0.0057
    1.2601             0.0057
    1.2602             0.0057
    1.2603             0.0057
    1.2604             0.0057
    1.2605             0.0057
    1.2606             0.0057
    1.2607             0.0057
    1.2608             0.0057
    1.2609             0.0057
    1.2610             0.0057
    1.2611             0.0057
    1.2612             0.0057
    1.2613             0.0057
    1.2614             0.0057
    1.2615             0.0057
    1.2616             0.0057
    1.2617             0.0057
    1.2618             0.0057
    1.2619             0.0057
    1.2620             0.0057
    1.2621             0.0058
    1.2622             0.0058
    1.2623             0.0058
    1.2624             0.0058
    1.2625             0.0058
    1.2626             0.0058
    1.2627             0.0058
    1.2628             0.0058
    1.2629             0.0058
    1.2630             0.0058
    1.2631             0.0058
    1.2632             0.0058
    1.2633             0.0058
    1.2634             0.0058
    1.2635             0.0058
    1.2636             0.0058
    1.2637             0.0058
    1.2638             0.0058
    1.2639             0.0058
    1.2640             0.0058
    1.2641             0.0058
    1.2642             0.0058
    1.2643             0.0058
    1.2644             0.0058
    1.2645             0.0058
    1.2646             0.0058
    1.2647             0.0058
    1.2648             0.0058
    1.2649             0.0058
    1.2650             0.0058
    1.2651             0.0058
    1.2652             0.0058
    1.2653             0.0058
    1.2654             0.0058
    1.2655             0.0058
    1.2656             0.0058
    1.2657             0.0058
    1.2658             0.0058
    1.2659             0.0058
    1.2660             0.0058
    1.2661             0.0058
    1.2662             0.0058
    1.2663             0.0058
    1.2664             0.0058
    1.2665             0.0058
    1.2666             0.0058
    1.2667             0.0058
    1.2668             0.0058
    1.2669             0.0058
    1.2670             0.0058
    1.2671             0.0058
    1.2672             0.0058
    1.2673             0.0058
    1.2674             0.0058
    1.2675             0.0058
    1.2676             0.0058
    1.2677             0.0058
    1.2678             0.0058
    1.2679             0.0058
    1.2680             0.0058
    1.2681             0.0058
    1.2682             0.0058
    1.2683             0.0058
    1.2684             0.0058
    1.2685             0.0058
    1.2686             0.0058
    1.2687             0.0058
    1.2688             0.0058
    1.2689             0.0058
    1.2690             0.0058
    1.2691             0.0059
    1.2692             0.0059
    1.2693             0.0059
    1.2694             0.0059
    1.2695             0.0059
    1.2696             0.0059
    1.2697             0.0059
    1.2698             0.0059
    1.2699             0.0059
    1.2700             0.0059
    1.2701             0.0059
    1.2702             0.0059
    1.2703             0.0059
    1.2704             0.0059
    1.2705             0.0059
    1.2706             0.0059
    1.2707             0.0059
    1.2708             0.0059
    1.2709             0.0059
    1.2710             0.0059
    1.2711             0.0059
    1.2712             0.0059
    1.2713             0.0059
    1.2714             0.0059
    1.2715             0.0059
    1.2716             0.0059
    1.2717             0.0059
    1.2718             0.0059
    1.2719             0.0059
    1.2720             0.0059
    1.2721             0.0059
    1.2722             0.0059
    1.2723             0.0059
    1.2724             0.0059
    1.2725             0.0059
    1.2726             0.0059
    1.2727             0.0059
    1.2728             0.0059
    1.2729             0.0059
    1.2730             0.0059
    1.2731             0.0059
    1.2732             0.0059
    1.2733             0.0059
    1.2734             0.0059
    1.2735             0.0059
    1.2736             0.0059
    1.2737             0.0059
    1.2738             0.0059
    1.2739             0.0059
    1.2740             0.0059
    1.2741             0.0059
    1.2742             0.0059
    1.2743             0.0059
    1.2744             0.0059
    1.2745             0.0059
    1.2746             0.0059
    1.2747             0.0059
    1.2748             0.0059
    1.2749             0.0059
    1.2750             0.0059
    1.2751             0.0059
    1.2752             0.0059
    1.2753             0.0059
    1.2754             0.0059
    1.2755             0.0059
    1.2756             0.0059
    1.2757             0.0059
    1.2758             0.0059
    1.2759             0.0060
    1.2760             0.0060
    1.2761             0.0060
    1.2762             0.0060
    1.2763             0.0060
    1.2764             0.0060
    1.2765             0.0060
    1.2766             0.0060
    1.2767             0.0060
    1.2768             0.0060
    1.2769             0.0060
    1.2770             0.0060
    1.2771             0.0060
    1.2772             0.0060
    1.2773             0.0060
    1.2774             0.0060
    1.2775             0.0060
    1.2776             0.0060
    1.2777             0.0060
    1.2778             0.0060
    1.2779             0.0060
    1.2780             0.0060
    1.2781             0.0060
    1.2782             0.0060
    1.2783             0.0060
    1.2784             0.0060
    1.2785             0.0060
    1.2786             0.0060
    1.2787             0.0060
    1.2788             0.0060
    1.2789             0.0060
    1.2790             0.0060
    1.2791             0.0060
    1.2792             0.0060
    1.2793             0.0060
    1.2794             0.0060
    1.2795             0.0060
    1.2796             0.0060
    1.2797             0.0060
    1.2798             0.0060
    1.2799             0.0060
    1.2800             0.0060
    1.2801             0.0060
    1.2802             0.0060
    1.2803             0.0060
    1.2804             0.0060
    1.2805             0.0060
    1.2806             0.0060
    1.2807             0.0060
    1.2808             0.0060
    1.2809             0.0060
    1.2810             0.0060
    1.2811             0.0060
    1.2812             0.0060
    1.2813             0.0060
    1.2814             0.0060
    1.2815             0.0060
    1.2816             0.0060
    1.2817             0.0060
    1.2818             0.0060
    1.2819             0.0060
    1.2820             0.0060
    1.2821             0.0060
    1.2822             0.0060
    1.2823             0.0060
    1.2824             0.0061
    1.2825             0.0061
    1.2826             0.0061
    1.2827             0.0061
    1.2828             0.0061
    1.2829             0.0061
    1.2830             0.0061
    1.2831             0.0061
    1.2832             0.0061
    1.2833             0.0061
    1.2834             0.0061
    1.2835             0.0061
    1.2836             0.0061
    1.2837             0.0061
    1.2838             0.0061
    1.2839             0.0061
    1.2840             0.0061
    1.2841             0.0061
    1.2842             0.0061
    1.2843             0.0061
    1.2844             0.0061
    1.2845             0.0061
    1.2846             0.0061
    1.2847             0.0061
    1.2848             0.0061
    1.2849             0.0061
    1.2850             0.0061
    1.2851             0.0061
    1.2852             0.0061
    1.2853             0.0061
    1.2854             0.0061
    1.2855             0.0061
    1.2856             0.0061
    1.2857             0.0061
    1.2858             0.0061
    1.2859             0.0061
    1.2860             0.0061
    1.2861             0.0061
    1.2862             0.0061
    1.2863             0.0061
    1.2864             0.0061
    1.2865             0.0061
    1.2866             0.0061
    1.2867             0.0061
    1.2868             0.0061
    1.2869             0.0061
[truncated: 5,613,901 more chars]
