# Supplementary material for: Super-resolution techniques to simulate electronic spectra of large molecular systems
Source: Nat Commun. 2024 Sep 12;15:8001. doi: 10.1038/s41467-024-52368-5 (PMC11393058; doi:10.1038/s41467-024-52368-5)
Supplement: Supplementary file 6 — Source Data [file 41467_2024_52368_MOESM6_ESM.zip › figure_1e.txt]

# DATA POINTS FOR FIGURE 1e MAIN ARTICLE

# exact
# energy [eV]       Int. [arb. u.]
    0.0000             0.0000
    0.0437             0.0005
    0.0874             0.0007
    0.1311             0.0007
    0.1748             0.0009
    0.2184             0.0008
    0.2621             0.0007
    0.3058             0.0009
    0.3495             0.0006
    0.3932             0.0005
    0.4369             0.0003
    0.4806             0.0003
    0.5243             0.0005
    0.5680             0.0009
    0.6117             0.0008
    0.6553             0.0014
    0.6990             0.0017
    0.7427             0.0024
    0.7864             0.0029
    0.8301             0.0031
    0.8738             0.0036
    0.9175             0.0049
    0.9612             0.0056
    1.0049             0.0064
    1.0485             0.0055
    1.0922             0.0074
    1.1359             0.0113
    1.1796             0.0071
    1.2233             0.0039
    1.2670             0.0046
    1.3107             0.0039
    1.3544             0.0054
    1.3981             0.0163
    1.4418             0.0201
    1.4854             0.0075
    1.5291             0.0184
    1.5728             0.0345
    1.6165             0.0063
    1.6602             0.0271
    1.7039             0.0629
    1.7476             0.0470
    1.7913             0.0996
    1.8350             0.1280
    1.8786             0.0974
    1.9223             0.1664
    1.9660             1.1852
    2.0097             0.3184
    2.0534             0.0366
    2.0971             0.0023
    2.1408             0.0575
    2.1845             0.0320
    2.2282             0.0290
    2.2718             0.0073
    2.3155             0.0456
    2.3592             0.0315
    2.4029             0.0039
    2.4466             0.0084
    2.4903             0.0423
    2.5340             0.0411
    2.5777             0.0184
    2.6214             0.0786
    2.6651             0.0459
    2.7087             0.0642
    2.7524             0.0298
    2.7961             0.0030
    2.8398             0.0772
    2.8835             0.0620
    2.9272             0.0881
    2.9709             0.0793
    3.0146             0.0849
    3.0583             0.1595
    3.1019             0.1608
    3.1456             0.1169
    3.1893             0.0582
    3.2330             0.1584
    3.2767             0.1339
    3.3204             0.3226
    3.3641             0.7856
    3.4078             0.2922
    3.4515             0.9498
    3.4952             0.3669
    3.5388             0.2119
    3.5825             0.3226
    3.6262             0.1732
    3.6699             0.0426
    3.7136             0.0135
    3.7573             0.7685
    3.8010             0.2317
    3.8447             0.2283
    3.8884             0.0127
    3.9320             0.0377
    3.9757             0.2338
    4.0194             0.1679
    4.0631             0.2069
    4.1068             0.0179
    4.1505             0.0068
    4.1942             0.0105
    4.2379             0.1092
    4.2816             0.0158
    4.3253             0.0269
    4.3689             0.1001
    4.4126             0.0447
    4.4563             0.0242
    4.5000             0.0831
    4.5437             0.1092
    4.5874             0.0248
    4.6311             0.0817
    4.6748             0.1264
    4.7185             0.0203
    4.7621             0.1214
    4.8058             0.1240
    4.8495             0.1175
    4.8932             0.1852
    4.9369             0.0370
    4.9806             0.1518
    5.0243             0.3078
    5.0680             0.2810
    5.1117             0.2210
    5.1554             0.1593
    5.1990             0.0715
    5.2427             0.2628
    5.2864             0.2936
    5.3301             0.6063
    5.3738             1.2230
    5.4175             1.5182
    5.4612             0.8278
    5.5049             0.5522
    5.5486             0.4214
    5.5922             0.3521
    5.6359             0.0874
    5.6796             0.1968
    5.7233             0.1051
    5.7670             0.1380
    5.8107             0.3242
    5.8544             0.1888
    5.8981             0.0325
    5.9418             0.1897
    5.9854             0.2976
    6.0291             0.1983
    6.0728             0.1861
    6.1165             0.0965
    6.1602             0.0242
    6.2039             0.1696
    6.2476             0.3040
    6.2913             0.1866
    6.3350             0.2346
    6.3787             0.3090
    6.4223             0.1725
    6.4660             0.3420
    6.5097             0.3198
    6.5534             0.0353
    6.5971             0.1285
    6.6408             0.0338
    6.6845             0.1120
    6.7282             0.0359
    6.7719             0.2627
    6.8155             0.0487
    6.8592             0.1469
    6.9029             0.2264
    6.9466             0.5853
    6.9903             0.3468
    7.0340             0.0406
    7.0777             0.3727
    7.1214             0.1925
    7.1651             0.6597
    7.2088             0.0560
    7.2524             0.2554
    7.2961             0.6889
    7.3398             0.5046
    7.3835             0.3116
    7.4272             0.0547
    7.4709             0.3674
    7.5146             0.2189
    7.5583             0.3729
    7.6020             0.2421
    7.6456             0.5737
    7.6893             0.3649
    7.7330             0.5551
    7.7767             0.0950
    7.8204             0.0911
    7.8641             0.0955
    7.9078             0.1225
    7.9515             0.1922
    7.9952             0.4552
    8.0389             0.1607
    8.0825             0.0563
    8.1262             0.2959
    8.1699             0.4016
    8.2136             0.5464
    8.2573             0.2213
    8.3010             0.6110
    8.3447             0.5245
    8.3884             0.5490
    8.4321             0.7182
    8.4757             0.3211
    8.5194             0.2977
    8.5631             0.2643
    8.6068             0.1283
    8.6505             0.5058
    8.6942             0.1565
    8.7379             0.3235
    8.7816             0.0236
    8.8253             0.2393
    8.8690             0.2379
    8.9126             0.1706
    8.9563             0.1642
    9.0000             0.0670
    9.0437             0.2896
    9.0874             0.3956
    9.1311             0.0563
    9.1748             0.3726
    9.2185             0.4551
    9.2622             0.2064
    9.3058             0.2865
    9.3495             0.1904
    9.3932             0.1368
    9.4369             0.2270
    9.4806             0.0959
    9.5243             0.2521
    9.5680             0.3361
    9.6117             0.0395
    9.6554             0.3306
    9.6990             0.1431
    9.7427             0.1557
    9.7864             0.1345
    9.8301             0.2702
    9.8738             0.0435
    9.9175             0.0491
    9.9612             0.0046
   10.0049             0.0372
   10.0486             0.2965
   10.0923             0.1134
   10.1359             0.3202
   10.1796             0.2317
   10.2233             0.3516
   10.2670             0.1017
   10.3107             0.0372
   10.3544             0.0527
   10.3981             0.3616
   10.4418             0.0607
   10.4855             0.3778
   10.5291             0.0640
   10.5728             0.3995
   10.6165             0.3047
   10.6602             0.1010
   10.7039             0.3364
   10.7476             0.2395
   10.7913             0.2545
   10.8350             0.3337
   10.8787             0.5715
   10.9224             0.5054
   10.9660             0.6373
   11.0097             0.3690
   11.0534             0.0819
   11.0971             0.1954
   11.1408             0.1650
   11.1845             0.2888
   11.2282             0.1880
   11.2719             0.2912
   11.3156             0.0897
   11.3592             0.3088
   11.4029             0.1282
   11.4466             0.0558
   11.4903             0.4136
   11.5340             0.2008
   11.5777             0.0477
   11.6214             0.3571
   11.6651             0.0415
   11.7088             0.1076
   11.7525             0.0337
   11.7961             0.1313
   11.8398             0.0528
   11.8835             0.0937
   11.9272             0.1144
   11.9709             0.0668
   12.0146             0.2251
   12.0583             0.0153
   12.1020             0.1357
   12.1457             0.3523
   12.1893             0.1195
   12.2330             0.1559
   12.2767             0.2660
   12.3204             0.6285
   12.3641             0.0895
   12.4078             0.0186
   12.4515             0.2672
   12.4952             0.0236
   12.5389             0.2818
   12.5825             0.5848
   12.6262             0.4180
   12.6699             0.2088
   12.7136             0.0541
   12.7573             0.2539
   12.8010             0.5427
   12.8447             0.3111
   12.8884             0.4008
   12.9321             0.4493
   12.9758             0.4733
   13.0194             0.0670
   13.0631             0.2654
   13.1068             0.0576
   13.1505             0.2637
   13.1942             0.3048
   13.2379             0.0141
   13.2816             0.1042
   13.3253             0.1391
   13.3690             0.0585
   13.4126             0.2854
   13.4563             0.0987
   13.5000             0.3255
   13.5437             0.3088
   13.5874             0.1920
   13.6311             0.1610
   13.6748             0.0067
   13.7185             0.2448
   13.7622             0.2266
   13.8059             0.2259
   13.8495             0.1723
   13.8932             0.3146
   13.9369             0.3963
   13.9806             0.3209
   14.0243             0.2895
   14.0680             0.2257
   14.1117             0.2626
   14.1554             0.9053
   14.1991             0.8372
   14.2427             0.8377
   14.2864             0.3995
   14.3301             0.2660
   14.3738             0.0606
   14.4175             0.0948
   14.4612             0.4172
   14.5049             0.5780
   14.5486             0.1522
   14.5923             0.0428
   14.6360             0.0244
   14.6796             0.1654
   14.7233             0.0526
   14.7670             0.1895
   14.8107             0.7968
   14.8544             0.4491
   14.8981             0.0894
   14.9418             0.0904
   14.9855             0.1637
   15.0292             0.0089
   15.0728             0.3706
   15.1165             0.8424
   15.1602             1.0413
   15.2039             0.3232
   15.2476             0.3546
   15.2913             0.0717
   15.3350             0.7779
   15.3787             0.1204
   15.4224             0.1256
   15.4661             0.0228
   15.5097             0.3643
   15.5534             0.6239
   15.5971             1.0010
   15.6408             0.7906
   15.6845             1.1764
   15.7282             1.0793
   15.7719             0.3624
   15.8156             0.9681
   15.8593             0.7280
   15.9029             0.8574
   15.9466             0.7834
   15.9903             1.0638
   16.0340             0.5581
   16.0777             0.6137
   16.1214             0.7882
   16.1651             0.8940
   16.2088             0.9486
   16.2525             0.9795
   16.2961             0.8377
   16.3398             0.4100
   16.3835             0.5109
   16.4272             0.4187
   16.4709             0.4859
   16.5146             0.7712
   16.5583             0.7484
   16.6020             0.3210
   16.6457             0.2341
   16.6894             0.3900
   16.7330             0.7320
   16.7767             0.5829
   16.8204             0.6635
   16.8641             0.4818
   16.9078             0.3892
   16.9515             0.5176
   16.9952             0.8042
   17.0389             0.8825
   17.0826             0.9143
   17.1262             0.4034
   17.1699             0.1554
   17.2136             0.3969
   17.2573             0.7024
   17.3010             0.3938
   17.3447             0.0341
   17.3884             0.7341
   17.4321             0.5523
   17.4758             0.2709
   17.5195             0.2791
   17.5631             0.3426
   17.6068             0.1297
   17.6505             0.1974
   17.6942             0.4733
   17.7379             0.5325
   17.7816             0.2067
   17.8253             0.3250
   17.8690             0.1176
   17.9127             0.1825
   17.9563             0.0655
   18.0000             0.1084
   18.0437             0.5466
   18.0874             0.4524
   18.1311             0.6265
   18.1748             0.2573
   18.2185             0.4739
   18.2622             0.0532
   18.3059             0.0242
   18.3496             0.0620
   18.3932             0.0574
   18.4369             0.0098
   18.4806             0.2804
   18.5243             0.0585
   18.5680             0.1963
   18.6117             0.2135
   18.6554             0.2784
   18.6991             0.4210
   18.7428             0.1141
   18.7864             0.4125
   18.8301             0.1661
   18.8738             0.1460
   18.9175             0.0403
   18.9612             0.0416
   19.0049             0.0585
   19.0486             0.0032
   19.0923             0.1028
   19.1360             0.1185
   19.1797             0.0810
   19.2233             0.2616
   19.2670             0.0583
   19.3107             0.0155
   19.3544             0.2864
   19.3981             0.1469
   19.4418             0.1158
   19.4855             0.0155
   19.5292             0.2055
   19.5729             0.2301
   19.6165             0.1219
   19.6602             0.2535
   19.7039             0.2231
   19.7476             0.4083
   19.7913             0.2393
   19.8350             0.2381
   19.8787             0.1755
   19.9224             0.0456
   19.9661             0.0010

# final
# energy [eV]       Int. [arb. u.]
    0.0000             0.0000
    0.0437             0.0008
    0.0874             0.0004
    0.1311             0.0003
    0.1747             0.0002
    0.2184             0.0002
    0.2621             0.0001
    0.3058             0.0002
    0.3495             0.0004
    0.3932             0.0011
    0.4369             0.0034
    0.4806             0.0019
    0.5242             0.0020
    0.5679             0.0020
    0.6116             0.0021
    0.6553             0.0023
    0.6990             0.0026
    0.7427             0.0029
    0.7864             0.0032
    0.8301             0.0036
    0.8737             0.0041
    0.9174             0.0045
    0.9611             0.0051
    1.0048             0.0057
    1.0485             0.0063
    1.0922             0.0071
    1.1359             0.0079
    1.1796             0.0089
    1.2232             0.0101
    1.2669             0.0116
    1.3106             0.0134
    1.3543             0.0158
    1.3980             0.0193
    1.4417             0.0254
    1.4854             0.0365
    1.5291             0.0517
    1.5727             0.0636
    1.6164             0.0343
    1.6601             0.0251
    1.7038             0.0308
    1.7475             0.0454
    1.7912             0.0057
    1.8349             0.0532
    1.8786             0.0164
    1.9222             0.0097
    1.9659             0.9421
    2.0096             0.7233
    2.0533             0.0673
    2.0970             0.0385
    2.1407             0.0294
    2.1844             0.0405
    2.2281             0.0398
    2.2717             0.0518
    2.3154             0.0260
    2.3591             0.0450
    2.4028             0.0508
    2.4465             0.0486
    2.4902             0.0653
    2.5339             0.0624
    2.5776             0.0541
    2.6212             0.0622
    2.6649             0.0463
    2.7086             0.0524
    2.7523             0.0804
    2.7960             0.0371
    2.8397             0.0217
    2.8834             0.0812
    2.9271             0.0621
    2.9707             0.0437
    3.0144             0.1119
    3.0581             0.0259
    3.1018             0.0069
    3.1455             0.0779
    3.1892             0.0721
    3.2329             0.1543
    3.2765             0.1604
    3.3202             0.2091
    3.3639             0.3268
    3.4076             0.4883
    3.4513             1.3450
    3.4950             1.4833
    3.5387             0.4290
    3.5824             0.3187
    3.6260             0.1539
    3.6697             0.1564
    3.7134             0.0689
    3.7571             0.0878
    3.8008             0.0424
    3.8445             0.0110
    3.8882             0.0248
    3.9319             0.0248
    3.9755             0.0612
    4.0192             0.0444
    4.0629             0.0292
    4.1066             0.0385
    4.1503             0.0299
    4.1940             0.0423
    4.2377             0.0543
    4.2814             0.0415
    4.3250             0.0259
    4.3687             0.0617
    4.4124             0.0074
    4.4561             0.0328
    4.4998             0.0003
    4.5435             0.0599
    4.5872             0.0456
    4.6309             0.0615
    4.6745             0.1175
    4.7182             0.0387
    4.7619             0.1098
    4.8056             0.4620
    4.8493             0.1485
    4.8930             0.1984
    4.9367             0.2221
    4.9804             0.1694
    5.0240             0.3120
    5.0677             0.2241
    5.1114             0.2970
    5.1551             0.2730
    5.1988             0.3927
    5.2425             0.3906
    5.2862             0.4049
    5.3299             0.5892
    5.3735             0.7110
    5.4172             1.8785
    5.4609             1.0142
    5.5046             1.9885
    5.5483             0.8589
    5.5920             0.5458
    5.6357             0.3611
    5.6794             0.4775
    5.7230             0.3333
    5.7667             0.3779
    5.8104             0.3063
    5.8541             0.2085
    5.8978             0.3046
    5.9415             0.2612
    5.9852             0.1542
    6.0289             0.1212
    6.0725             0.1510
    6.1162             0.0958
    6.1599             0.1901
    6.2036             0.0173
    6.2473             0.1095
    6.2910             0.0215
    6.3347             0.1567
    6.3784             0.1005
    6.4220             0.1703
    6.4657             0.1490
    6.5094             0.0556
    6.5531             0.1545
    6.5968             0.0460
    6.6405             0.1219
    6.6842             0.0345
    6.7278             0.0947
    6.7715             0.0544
    6.8152             0.1416
    6.8589             0.0878
    6.9026             0.0868
    6.9463             0.1907
    6.9900             0.1804
    7.0337             0.2277
    7.0773             0.1355
    7.1210             0.3410
    7.1647             0.3100
    7.2084             0.2263
    7.2521             0.3371
    7.2958             0.3510
    7.3395             0.1612
    7.3832             0.4207
    7.4268             0.2758
    7.4705             0.1549
    7.5142             0.0674
    7.5579             0.1196
    7.6016             0.2196
    7.6453             0.2672
    7.6890             0.0411
    7.7327             0.1403
    7.7763             0.1156
    7.8200             0.1634
    7.8637             0.0777
    7.9074             0.3419
    7.9511             0.1673
    7.9948             0.3505
    8.0385             0.4423
    8.0822             0.6712
    8.1258             0.5580
    8.1695             0.4526
    8.2132             0.1273
    8.2569             0.1592
    8.3006             0.3370
    8.3443             0.1638
    8.3880             0.0751
    8.4317             0.1976
    8.4753             0.3020
    8.5190             0.1174
    8.5627             0.0338
    8.6064             0.1779
    8.6501             0.0168
    8.6938             0.1102
    8.7375             0.0461
    8.7812             0.2478
    8.8248             0.2158
    8.8685             0.1280
    8.9122             0.0750
    8.9559             0.0321
    8.9996             0.1844
    9.0433             0.1687
    9.0870             0.3983
    9.1307             0.2109
    9.1743             0.0801
    9.2180             0.0002
    9.2617             0.2174
    9.3054             0.3253
    9.3491             0.0299
    9.3928             0.1382
    9.4365             0.0191
    9.4802             0.0287
    9.5238             0.2378
    9.5675             0.0413
    9.6112             0.0906
    9.6549             0.0525
    9.6986             0.0722
    9.7423             0.4614
    9.7860             0.3038
    9.8296             0.0653
    9.8733             0.3153
    9.9170             0.4267
    9.9607             0.1660
   10.0044             0.0295
   10.0481             0.0983
   10.0918             0.0731
   10.1355             0.1566
   10.1791             0.2012
   10.2228             0.4007
   10.2665             0.5380
   10.3102             0.2175
   10.3539             0.0312
   10.3976             0.0630
   10.4413             0.2396
   10.4850             0.6208
   10.5286             0.6244
   10.5723             0.6198
   10.6160             0.7488
   10.6597             0.7537
   10.7034             0.6986
   10.7471             0.5726
   10.7908             0.3775
   10.8345             0.2397
   10.8781             0.2670
   10.9218             0.3149
   10.9655             0.3616
   11.0092             0.0138
   11.0529             0.1209
   11.0966             0.1982
   11.1403             0.3545
   11.1840             0.3744
   11.2276             0.1361
   11.2713             0.0327
   11.3150             0.0007
   11.3587             0.0504
   11.4024             0.0770
   11.4461             0.0805
   11.4898             0.1699
   11.5335             0.1443
   11.5771             0.1276
   11.6208             0.1553
   11.6645             0.1876
   11.7082             0.1469
   11.7519             0.2024
   11.7956             0.2104
   11.8393             0.1291
   11.8830             0.1210
   11.9266             0.1353
   11.9703             0.0810
   12.0140             0.0618
   12.0577             0.2546
   12.1014             0.4938
   12.1451             0.5320
   12.1888             0.2439
   12.2325             0.3616
   12.2761             0.0344
   12.3198             0.1184
   12.3635             0.1404
   12.4072             0.0130
   12.4509             0.0670
   12.4946             0.2281
   12.5383             0.2824
   12.5820             0.3020
   12.6256             0.4510
   12.6693             0.5588
   12.7130             0.4631
   12.7567             0.2244
   12.8004             0.1740
   12.8441             0.3082
   12.8878             0.6047
   12.9315             0.5025
   12.9751             0.5845
   13.0188             0.4988
   13.0625             0.1247
   13.1062             0.0891
   13.1499             0.1416
   13.1936             0.3002
   13.2373             0.5261
   13.2809             0.1448
   13.3246             0.2099
   13.3683             0.4963
   13.4120             0.1577
   13.4557             0.0631
   13.4994             0.2874
   13.5431             0.2958
   13.5868             0.4278
   13.6304             0.3370
   13.6741             0.1080
   13.7178             0.0442
   13.7615             0.3756
   13.8052             0.2980
   13.8489             0.1011
   13.8926             0.0646
   13.9363             0.2360
   13.9799             0.4008
   14.0236             0.5105
   14.0673             0.1162
   14.1110             0.0194
   14.1547             0.1078
   14.1984             0.1354
   14.2421             0.0138
   14.2858             0.1637
   14.3294             0.1662
   14.3731             0.6149
   14.4168             1.0345
   14.4605             0.9163
   14.5042             1.0121
   14.5479             0.6113
   14.5916             1.1734
   14.6353             0.9890
   14.6789             1.0115
   14.7226             1.0364
   14.7663             0.4439
   14.8100             0.1413
   14.8537             0.3967
   14.8974             0.7367
   14.9411             0.8573
   14.9848             0.9442
   15.0284             1.0243
   15.0721             0.9993
   15.1158             1.0614
   15.1595             1.1015
   15.2032             0.9814
   15.2469             0.9420
   15.2906             0.0566
   15.3343             0.5264
   15.3779             0.2329
   15.4216             1.1227
   15.4653             0.9773
   15.5090             0.9177
   15.5527             1.2283
   15.5964             1.4533
   15.6401             0.9312
   15.6838             1.0391
   15.7274             0.9381
   15.7711             1.1504
   15.8148             1.0968
   15.8585             1.2860
   15.9022             1.3146
   15.9459             1.1076
   15.9896             0.9483
   16.0333             1.1531
   16.0769             0.8002
   16.1206             0.7010
   16.1643             0.6147
   16.2080             0.0060
   16.2517             0.1284
   16.2954             0.2690
   16.3391             0.1393
   16.3827             0.0088
   16.4264             0.1379
   16.4701             0.0462
   16.5138             0.5132
   16.5575             0.6172
   16.6012             0.4580
   16.6449             0.4007
   16.6886             0.5107
   16.7322             0.9702
   16.7759             1.1047
   16.8196             0.5557
   16.8633             0.8307
   16.9070             1.2212
   16.9507             1.4882
   16.9944             1.0938
   17.0381             0.8605
   17.0817             0.5922
   17.1254             0.7099
   17.1691             0.5619
   17.2128             0.5177
   17.2565             0.5952
   17.3002             0.4504
   17.3439             0.3984
   17.3876             0.3300
   17.4312             0.2143
   17.4749             0.1944
   17.5186             0.0675
   17.5623             0.1362
   17.6060             0.1265
   17.6497             0.3592
   17.6934             0.2062
   17.7371             0.0725
   17.7807             0.0877
   17.8244             0.1856
   17.8681             0.2801
   17.9118             0.3827
   17.9555             0.4515
   17.9992             0.4801
   18.0429             0.5499
   18.0866             0.5069
   18.1302             0.6644
   18.1739             0.8311
   18.2176             0.5929
   18.2613             0.8530
   18.3050             0.4281
   18.3487             0.1210
   18.3924             0.4946
   18.4361             0.3970
   18.4797             0.2291
   18.5234             0.1454
   18.5671             0.0933
   18.6108             0.0574
   18.6545             0.0310
   18.6982             0.0108
   18.7419             0.0052
   18.7856             0.0182
   18.8292             0.0289
   18.8729             0.0378
   18.9166             0.0454
   18.9603             0.0519
   19.0040             0.0575
   19.0477             0.0624
   19.0914             0.0667
   19.1351             0.0705
   19.1787             0.0738
   19.2224             0.0768
   19.2661             0.0795
   19.3098             0.0819
   19.3535             0.0841
   19.3972             0.0861
   19.4409             0.0879
   19.4846             0.0895
   19.5282             0.0910
   19.5719             0.0924
   19.6156             0.0936
   19.6593             0.0947
   19.7030             0.0958
   19.7467             0.0968
   19.7904             0.0977
   19.8340             0.0985
   19.8777             0.0993
   19.9214             0.1000
   19.9651             0.1006
