# Supplementary material for: Super-resolution techniques to simulate electronic spectra of large molecular systems
Source: Nat Commun. 2024 Sep 12;15:8001. doi: 10.1038/s41467-024-52368-5 (PMC11393058; doi:10.1038/s41467-024-52368-5)
Supplement: Supplementary file 6 — Source Data [file 41467_2024_52368_MOESM6_ESM.zip › figure_2a_linear.txt]

# DATA POINTS FOR FIGURE 2a MAIN ARTICLE right panel for linear prediction

# exact dipole x
# energy [eV]       Int. [arb. u.]
    0.0000             0.0000
    0.0437             0.3349
    0.0874             0.2358
    0.1311             0.2379
    0.1747             0.2112
    0.2184             0.2047
    0.2621             0.2030
    0.3058             0.2157
    0.3495             0.2271
    0.3932             0.2237
    0.4369             0.2365
    0.4806             0.2270
    0.5242             0.2307
    0.5679             0.2396
    0.6116             0.2400
    0.6553             0.2558
    0.6990             0.2626
    0.7427             0.2632
    0.7864             0.2666
    0.8301             0.2749
    0.8737             0.2884
    0.9174             0.2940
    0.9611             0.2997
    1.0048             0.3136
    1.0485             0.3256
    1.0922             0.3370
    1.1359             0.3480
    1.1796             0.2781
    1.2232             0.4045
    1.2669             0.4385
    1.3106             0.4344
    1.3543             0.5099
    1.3980             0.5743
    1.4417             0.2311
    1.4854             0.6158
    1.5291             0.6949
    1.5727             0.7461
    1.6164             0.9094
    1.6601             0.7930
    1.7038             1.1200
    1.7475             0.8916
    1.7912             1.4101
    1.8349             2.0162
    1.8786             2.7166
    1.9222             4.9425
    1.9659            12.4653
    2.0096             8.4418
    2.0533             3.0101
    2.0970             2.0008
    2.1407             1.3813
    2.1844             1.2990
    2.2281             0.8314
    2.2717             0.8054
    2.3154             0.8474
    2.3591             0.8382
    2.4028             0.8000
    2.4465             0.7010
    2.4902             0.4109
    2.5339             0.7180
    2.5776             0.3617
    2.6212             0.4220
    2.6649             0.6046
    2.7086             0.7327
    2.7523             0.6796
    2.7960             0.5881
    2.8397             0.3993
    2.8834             0.7289
    2.9271             0.5376
    2.9707             0.4562
    3.0144             0.8104
    3.0581             1.0071
    3.1018             1.1504
    3.1455             1.8946
    3.1892             0.7477
    3.2329             0.9812
    3.2765             1.0240
    3.3202             1.7914
    3.3639             4.2195
    3.4076             8.9390
    3.4513             5.2399
    3.4950             2.0245
    3.5387             1.0205
    3.5824             1.1373
    3.6260             1.1270
    3.6697             0.7247
    3.7134             1.0478
    3.7571             2.7822
    3.8008             2.9523
    3.8445             1.0068
    3.8882             0.9529
    3.9319             0.5250
    3.9755             1.3336
    4.0192             0.5384
    4.0629             0.5812
    4.1066             0.1193
    4.1503             0.6709
    4.1940             0.3167
    4.2377             0.6437
    4.2814             0.4370
    4.3250             0.5392
    4.3687             0.4454
    4.4124             0.2788
    4.4561             1.1207
    4.4998             0.5218
    4.5435             0.8568
    4.5872             0.4017
    4.6309             0.3731
    4.6745             0.6584
    4.7182             0.2095
    4.7619             0.4477
    4.8056             0.4809
    4.8493             0.5989
    4.8930             0.2962
    4.9367             0.8857
    4.9804             0.7895
    5.0240             1.0023
    5.0677             0.3003
    5.1114             0.4844
    5.1551             0.6814
    5.1988             1.3058
    5.2425             1.1854
    5.2862             1.5548
    5.3299             2.5474
    5.3735             3.8862
    5.4172             7.1462
    5.4609             5.4912
    5.5046             2.6489
    5.5483             1.4162
    5.5920             1.2309
    5.6357             1.0286
    5.6794             1.3264
    5.7230             0.4912
    5.7667             1.5946
    5.8104             2.0565
    5.8541             1.2789
    5.8978             1.1153
    5.9415             0.4795
    5.9852             1.0290
    6.0289             1.0871
    6.0725             1.1583
    6.1162             0.6973
    6.1599             0.3639
    6.2036             0.5355
    6.2473             0.5080
    6.2910             0.9193
    6.3347             1.1766
    6.3784             1.1559
    6.4220             1.0786
    6.4657             1.2477
    6.5094             1.4605
    6.5531             0.4004
    6.5968             1.0709
    6.6405             0.9365
    6.6842             0.8112
    6.7278             0.1110
    6.7715             0.7639
    6.8152             1.2153
    6.8589             0.8289
    6.9026             1.4970
    6.9463             2.2265
    6.9900             1.4244
    7.0337             0.9487
    7.0773             0.4186
    7.1210             0.3166
    7.1647             0.5416
    7.2084             1.7739
    7.2521             0.8084
    7.2958             2.1709
    7.3395             1.1152
    7.3832             0.9853
    7.4268             0.3159
    7.4705             1.1680
    7.5142             0.3497
    7.5579             0.7243
    7.6016             0.9871
    7.6453             1.0789
    7.6890             0.8089
    7.7327             1.3505
    7.7763             0.8593
    7.8200             0.0941
    7.8637             0.9458
    7.9074             0.7783
    7.9511             0.6050
    7.9948             0.5291
    8.0385             0.0990
    8.0822             0.1572
    8.1258             1.3043
    8.1695             1.1688
    8.2132             1.4868
    8.2569             0.9801
    8.3006             0.7166
    8.3443             1.2393
    8.3880             0.6197
    8.4317             0.9102
    8.4753             0.8200
    8.5190             1.6345
    8.5627             0.6086
    8.6064             0.0287
    8.6501             1.2910
    8.6938             0.7339
    8.7375             1.1320
    8.7812             1.2189
    8.8248             0.5921
    8.8685             0.3964
    8.9122             0.0795
    8.9559             0.4359
    8.9996             0.7587
    9.0433             0.6544
    9.0870             0.4568
    9.1307             0.2792
    9.1743             0.3182
    9.2180             0.5412
    9.2617             0.5567
    9.3054             1.0911
    9.3491             1.4282
    9.3928             0.2645
    9.4365             0.5587
    9.4802             0.1388
    9.5238             0.5197
    9.5675             0.3780
    9.6112             0.0328
    9.6549             0.1158
    9.6986             0.6242
    9.7423             0.9552
    9.7860             0.6355
    9.8296             0.7727
    9.8733             0.9096
    9.9170             0.3433
    9.9607             0.4448

# linear prediction dipole x
# energy [eV]       Int. [arb. u.]
    0.0000             0.0000
    0.0437             0.3198
    0.0874             0.2423
    0.1311             0.2321
    0.1747             0.2300
    0.2184             0.2306
    0.2621             0.2329
    0.3058             0.2376
    0.3495             0.2492
    0.3932             0.4325
    0.4369             0.3727
    0.4806             0.2578
    0.5242             0.2426
    0.5679             0.2464
    0.6116             0.2515
    0.6553             0.2573
    0.6990             0.2637
    0.7427             0.2707
    0.7864             0.2784
    0.8301             0.2868
    0.8737             0.2962
    0.9174             0.3064
    0.9611             0.3178
    1.0048             0.3305
    1.0485             0.3447
    1.0922             0.3606
    1.1359             0.3785
    1.1796             0.3990
    1.2232             0.4224
    1.2669             0.4497
    1.3106             0.4818
    1.3543             0.5203
    1.3980             0.5680
    1.4417             0.6313
    1.4854             0.6640
    1.5291             0.7575
    1.5727             0.9849
    1.6164             0.7580
    1.6601             0.9842
    1.7038             1.0761
    1.7475             1.4090
    1.7912             1.0644
    1.8349             1.4689
    1.8786             1.4522
    1.9222             1.4269
    1.9659             1.4244
    2.0096             0.9364
    2.0533             1.1681
    2.0970             1.6361
    2.1407             1.0799
    2.1844             1.5435
    2.2281             1.3796
    2.2717             1.5363
    2.3154             1.3283
    2.3591             1.2966
    2.4028             1.4265
    2.4465             1.3945
    2.4902             1.3795
    2.5339             1.4082
    2.5776             1.3629
    2.6212             1.3585
    2.6649             1.3225
    2.7086             1.1486
    2.7523             1.2796
    2.7960             1.3325
    2.8397             0.8013
    2.8834             0.8863
    2.9271             0.7540
    2.9707             0.5575
    3.0144             0.9656
    3.0581             0.4438
    3.1018             0.6685
    3.1455             0.4018
    3.1892             0.4772
    3.2329             0.2448
    3.2765             0.2618
    3.3202             0.1521
    3.3639             0.6127
    3.4076             0.5412
    3.4513             0.4917
    3.4950             0.6963
    3.5387             1.4816
    3.5824             0.5975
    3.6260             1.3419
    3.6697             1.0526
    3.7134             1.3114
    3.7571             1.5963
    3.8008             1.1266
    3.8445             1.5349
    3.8882             1.2988
    3.9319             1.5923
    3.9755             1.8362
    4.0192             1.3273
    4.0629             1.4463
    4.1066             1.4251
    4.1503             1.4307
    4.1940             1.4313
    4.2377             1.4601
    4.2814             1.3323
    4.3250             1.0560
    4.3687             1.5076
    4.4124             1.0357
    4.4561             0.9052
    4.4998             0.7708
    4.5435             0.8725
    4.5872             0.4977
    4.6309             0.9608
    4.6745             0.8413
    4.7182             1.0457
    4.7619             1.0612
    4.8056             1.1156
    4.8493             1.1460
    4.8930             1.3635
    4.9367             1.4505
    4.9804             1.3676
    5.0240             1.7277
    5.0677             1.4663
    5.1114             1.8450
    5.1551             1.6119
    5.1988             2.0306
    5.2425             2.1034
    5.2862             2.0473
    5.3299             2.2077
    5.3735             2.0642
    5.4172             2.0608
    5.4609             2.2799
    5.5046             2.4940
    5.5483             1.7589
    5.5920             1.8544
    5.6357             1.7682
    5.6794             2.1279
    5.7230             1.7514
    5.7667             1.8149
    5.8104             1.4922
    5.8541             1.2734
    5.8978             1.3534
    5.9415             1.2132
    5.9852             0.9967
    6.0289             0.9270
    6.0725             0.8958
    6.1162             0.7348
    6.1599             0.3430
    6.2036             0.8524
    6.2473             0.9717
    6.2910             0.7404
    6.3347             1.2185
    6.3784             1.0232
    6.4220             1.5100
    6.4657             1.4357
    6.5094             1.6207
    6.5531             1.5178
    6.5968             1.7981
    6.6405             1.6612
    6.6842             1.7709
    6.7278             1.5598
    6.7715             2.0836
    6.8152             2.2594
    6.8589             1.6962
    6.9026             2.0096
    6.9463             1.8672
    6.9900             1.7597
    7.0337             1.8454
    7.0773             1.3924
    7.1210             1.8312
    7.1647             1.5863
    7.2084             1.3314
    7.2521             1.2148
    7.2958             1.2289
    7.3395             0.8253
    7.3832             1.0317
    7.4268             1.1537
    7.4705             1.0652
    7.5142             0.7149
    7.5579             1.0154
    7.6016             0.7984
    7.6453             0.4625
    7.6890             1.0404
    7.7327             1.0177
    7.7763             1.1913
    7.8200             1.3523
    7.8637             1.6505
    7.9074             1.2780
    7.9511             1.5583
    7.9948             1.7839
    8.0385             1.8453
    8.0822             1.9664
    8.1258             2.0230
    8.1695             2.0300
    8.2132             1.9420
    8.2569             2.3045
    8.3006             2.2493
    8.3443             2.0568
    8.3880             2.4299
    8.4317             2.2894
    8.4753             1.7726
    8.5190             1.6801
    8.5627             1.9646
    8.6064             2.0014
    8.6501             2.2299
    8.6938             1.8612
    8.7375             2.1691
    8.7812             1.9932
    8.8248             1.7999
    8.8685             1.9501
    8.9122             1.8206
    8.9559             1.5426
    8.9996             1.5531
    9.0433             1.6815
    9.0870             1.2444
    9.1307             1.7101
    9.1743             1.7668
    9.2180             1.3368
    9.2617             1.6382
    9.3054             1.4232
    9.3491             1.8976
    9.3928             1.5874
    9.4365             1.7965
    9.4802             1.6277
    9.5238             1.5414
    9.5675             1.8520
    9.6112             1.7099
    9.6549             1.8798
    9.6986             1.8797
    9.7423             1.7295
    9.7860             1.7061
    9.8296             1.7607
    9.8733             1.7104
    9.9170             1.5055
    9.9607             1.4031
