# Supplementary material for: Super-resolution techniques to simulate electronic spectra of large molecular systems
Source: Nat Commun. 2024 Sep 12;15:8001. doi: 10.1038/s41467-024-52368-5 (PMC11393058; doi:10.1038/s41467-024-52368-5)
Supplement: Supplementary file 6 — Source Data [file 41467_2024_52368_MOESM6_ESM.zip › figure_2a.txt]

# DATA POINTS FOR FIGURE 2a MAIN ARTICLE

# exact
# energy [eV]       Int. [arb. u.]
    0.0000             0.0000
    0.0437             0.0005
    0.0874             0.0007
    0.1311             0.0007
    0.1748             0.0009
    0.2184             0.0008
    0.2621             0.0007
    0.3058             0.0009
    0.3495             0.0006
    0.3932             0.0005
    0.4369             0.0003
    0.4806             0.0003
    0.5243             0.0005
    0.5680             0.0009
    0.6117             0.0008
    0.6553             0.0014
    0.6990             0.0017
    0.7427             0.0024
    0.7864             0.0029
    0.8301             0.0031
    0.8738             0.0036
    0.9175             0.0049
    0.9612             0.0056
    1.0049             0.0064
    1.0485             0.0055
    1.0922             0.0074
    1.1359             0.0113
    1.1796             0.0071
    1.2233             0.0039
    1.2670             0.0046
    1.3107             0.0039
    1.3544             0.0054
    1.3981             0.0163
    1.4418             0.0201
    1.4854             0.0075
    1.5291             0.0184
    1.5728             0.0345
    1.6165             0.0063
    1.6602             0.0271
    1.7039             0.0629
    1.7476             0.0470
    1.7913             0.0996
    1.8350             0.1280
    1.8786             0.0974
    1.9223             0.1664
    1.9660             1.1852
    2.0097             0.3184
    2.0534             0.0366
    2.0971             0.0023
    2.1408             0.0575
    2.1845             0.0320
    2.2282             0.0290
    2.2718             0.0073
    2.3155             0.0456
    2.3592             0.0315
    2.4029             0.0039
    2.4466             0.0084
    2.4903             0.0423
    2.5340             0.0411
    2.5777             0.0184
    2.6214             0.0786
    2.6651             0.0459
    2.7087             0.0642
    2.7524             0.0298
    2.7961             0.0030
    2.8398             0.0772
    2.8835             0.0620
    2.9272             0.0881
    2.9709             0.0793
    3.0146             0.0849
    3.0583             0.1595
    3.1019             0.1608
    3.1456             0.1169
    3.1893             0.0582
    3.2330             0.1584
    3.2767             0.1339
    3.3204             0.3226
    3.3641             0.7856
    3.4078             0.2922
    3.4515             0.9498
    3.4952             0.3669
    3.5388             0.2119
    3.5825             0.3226
    3.6262             0.1732
    3.6699             0.0426
    3.7136             0.0135
    3.7573             0.7685
    3.8010             0.2317
    3.8447             0.2283
    3.8884             0.0127
    3.9320             0.0377
    3.9757             0.2338
    4.0194             0.1679
    4.0631             0.2069
    4.1068             0.0179
    4.1505             0.0068
    4.1942             0.0105
    4.2379             0.1092
    4.2816             0.0158
    4.3253             0.0269
    4.3689             0.1001
    4.4126             0.0447
    4.4563             0.0242
    4.5000             0.0831
    4.5437             0.1092
    4.5874             0.0248
    4.6311             0.0817
    4.6748             0.1264
    4.7185             0.0203
    4.7621             0.1214
    4.8058             0.1240
    4.8495             0.1175
    4.8932             0.1852
    4.9369             0.0370
    4.9806             0.1518
    5.0243             0.3078
    5.0680             0.2810
    5.1117             0.2210
    5.1554             0.1593
    5.1990             0.0715
    5.2427             0.2628
    5.2864             0.2936
    5.3301             0.6063
    5.3738             1.2230
    5.4175             1.5182
    5.4612             0.8278
    5.5049             0.5522
    5.5486             0.4214
    5.5922             0.3521
    5.6359             0.0874
    5.6796             0.1968
    5.7233             0.1051
    5.7670             0.1380
    5.8107             0.3242
    5.8544             0.1888
    5.8981             0.0325
    5.9418             0.1897
    5.9854             0.2976
    6.0291             0.1983
    6.0728             0.1861
    6.1165             0.0965
    6.1602             0.0242
    6.2039             0.1696
    6.2476             0.3040
    6.2913             0.1866
    6.3350             0.2346
    6.3787             0.3090
    6.4223             0.1725
    6.4660             0.3420
    6.5097             0.3198
    6.5534             0.0353
    6.5971             0.1285
    6.6408             0.0338
    6.6845             0.1120
    6.7282             0.0359
    6.7719             0.2627
    6.8155             0.0487
    6.8592             0.1469
    6.9029             0.2264
    6.9466             0.5853
    6.9903             0.3468
    7.0340             0.0406
    7.0777             0.3727
    7.1214             0.1925
    7.1651             0.6597
    7.2088             0.0560
    7.2524             0.2554
    7.2961             0.6889
    7.3398             0.5046
    7.3835             0.3116
    7.4272             0.0547
    7.4709             0.3674
    7.5146             0.2189
    7.5583             0.3729
    7.6020             0.2421
    7.6456             0.5737
    7.6893             0.3649
    7.7330             0.5551
    7.7767             0.0950
    7.8204             0.0911
    7.8641             0.0955
    7.9078             0.1225
    7.9515             0.1922
    7.9952             0.4552
    8.0389             0.1607
    8.0825             0.0563
    8.1262             0.2959
    8.1699             0.4016
    8.2136             0.5464
    8.2573             0.2213
    8.3010             0.6110
    8.3447             0.5245
    8.3884             0.5490
    8.4321             0.7182
    8.4757             0.3211
    8.5194             0.2977
    8.5631             0.2643
    8.6068             0.1283
    8.6505             0.5058
    8.6942             0.1565
    8.7379             0.3235
    8.7816             0.0236
    8.8253             0.2393
    8.8690             0.2379
    8.9126             0.1706
    8.9563             0.1642
    9.0000             0.0670
    9.0437             0.2896
    9.0874             0.3956
    9.1311             0.0563
    9.1748             0.3726
    9.2185             0.4551
    9.2622             0.2064
    9.3058             0.2865
    9.3495             0.1904
    9.3932             0.1368
    9.4369             0.2270
    9.4806             0.0959
    9.5243             0.2521
    9.5680             0.3361
    9.6117             0.0395
    9.6554             0.3306
    9.6990             0.1431
    9.7427             0.1557
    9.7864             0.1345
    9.8301             0.2702
    9.8738             0.0435
    9.9175             0.0491
    9.9612             0.0046

# SMA
# energy [eV]       Int. [arb. u.]
    0.0000             0.0000
    0.0437             0.0001
    0.0874             0.0004
    0.1311             0.0005
    0.1747             0.0005
    0.2184             0.0005
    0.2621             0.0005
    0.3058             0.0005
    0.3495             0.0005
    0.3932             0.0006
    0.4369             0.0002
    0.4806             0.0002
    0.5242             0.0000
    0.5679             0.0001
    0.6116             0.0002
    0.6553             0.0003
    0.6990             0.0005
    0.7427             0.0008
    0.7864             0.0011
    0.8301             0.0016
    0.8737             0.0021
    0.9174             0.0029
    0.9611             0.0038
    1.0048             0.0049
    1.0485             0.0053
    1.0922             0.0076
    1.1359             0.0104
    1.1796             0.0157
    1.2232             0.0036
    1.2669             0.0332
    1.3106             0.0001
    1.3543             0.0171
    1.3980             0.0209
    1.4417             0.0628
    1.4854             0.0228
    1.5291             0.1414
    1.5727             0.2531
    1.6164             0.0048
    1.6601             0.1791
    1.7038             0.1042
    1.7475             0.0029
    1.7912             0.0295
    1.8349             0.1161
    1.8786             0.1039
    1.9222             0.0413
    1.9659             0.0312
    2.0096             0.0642
    2.0533             0.0369
    2.0970             0.1381
    2.1407             0.2093
    2.1844             0.1823
    2.2281             0.2548
    2.2717             0.2967
    2.3154             0.5872
    2.3591             1.0453
    2.4028             0.4526
    2.4465             1.0313
    2.4902             0.3910
    2.5339             0.1074
    2.5776             0.2645
    2.6212             0.2674
    2.6649             0.1549
    2.7086             0.0614
    2.7523             0.2823
    2.7960             0.1522
    2.8397             0.0717
    2.8834             0.1305
    2.9271             0.0216
    2.9707             0.1144
    3.0144             0.1331
    3.0581             0.0857
    3.1018             0.1116
    3.1455             0.1714
    3.1892             0.1399
    3.2329             0.0741
    3.2765             0.1206
    3.3202             0.0877
    3.3639             0.2764
    3.4076             0.1127
    3.4513             0.0602
    3.4950             0.0338
    3.5387             0.0098
    3.5824             0.1963
    3.6260             0.1335
    3.6697             0.1784
    3.7134             0.0080
    3.7571             0.0712
    3.8008             0.0573
    3.8445             0.5217
    3.8882             1.0086
    3.9319             0.1117
    3.9755             0.3445
    4.0192             0.0745
    4.0629             0.1328
    4.1066             0.2825
    4.1503             0.0769
    4.1940             0.0773
    4.2377             0.2409
    4.2814             0.0394
    4.3250             0.0867
    4.3687             0.2006
    4.4124             0.1837
    4.4561             0.1627
    4.4998             0.0279
    4.5435             0.2582
    4.5872             0.1589
    4.6309             0.1981
    4.6745             0.3771
    4.7182             0.1600
    4.7619             0.1116
    4.8056             0.2904
    4.8493             0.5747
    4.8930             0.2604
    4.9367             0.0444
    4.9804             0.0790
    5.0240             0.2721
    5.0677             0.2244
    5.1114             0.2506
    5.1551             0.2380
    5.1988             0.0439
    5.2425             0.3585
    5.2862             0.1675
    5.3299             0.4082
    5.3735             0.4486
    5.4172             0.2456
    5.4609             0.1008
    5.5046             0.1153
    5.5483             0.0100
    5.5920             0.0102
    5.6357             0.0665
    5.6794             0.1701
    5.7230             0.1596
    5.7667             0.0367
    5.8104             0.1288
    5.8541             0.0136
    5.8978             0.0173
    5.9415             0.2054
    5.9852             0.0344
    6.0289             0.0835
    6.0725             0.0302
    6.1162             0.0898
    6.1599             0.2957
    6.2036             0.2340
    6.2473             0.1231
    6.2910             0.0010
    6.3347             0.0903
    6.3784             0.1943
    6.4220             0.2416
    6.4657             0.0022
    6.5094             0.1672
    6.5531             0.2102
    6.5968             0.1045
    6.6405             0.0754
    6.6842             0.1008
    6.7278             0.0279
    6.7715             0.1110
    6.8152             0.3150
    6.8589             0.0684
    6.9026             0.0956
    6.9463             0.0742
    6.9900             0.1474
    7.0337             0.0311
    7.0773             0.0642
    7.1210             0.1014
    7.1647             0.0438
    7.2084             0.1120
    7.2521             0.0089
    7.2958             0.0720
    7.3395             0.0717
    7.3832             0.0007
    7.4268             0.0583
    7.4705             0.0420
    7.5142             0.0050
    7.5579             0.0085
    7.6016             0.0133
    7.6453             0.0277
    7.6890             0.0969
    7.7327             0.0747
    7.7763             0.0399
    7.8200             0.0545
    7.8637             0.0637
    7.9074             0.0306
    7.9511             0.0540
    7.9948             0.0268
    8.0385             0.1236
    8.0822             0.0520
    8.1258             0.0107
    8.1695             0.0972
    8.2132             0.0811
    8.2569             0.0658
    8.3006             0.0094
    8.3443             0.0346
    8.3880             0.0374
    8.4317             0.1116
    8.4753             0.2896
    8.5190             0.1466
    8.5627             0.0389
    8.6064             0.0616
    8.6501             0.1173
    8.6938             0.0885
    8.7375             0.0864
    8.7812             0.0754
    8.8248             0.0793
    8.8685             0.0812
    8.9122             0.0376
    8.9559             0.1500
    8.9996             0.0320
    9.0433             0.1872
    9.0870             0.0360
    9.1307             0.0903
    9.1743             0.0459
    9.2180             0.0844
    9.2617             0.0023
    9.3054             0.0343
    9.3491             0.1203
    9.3928             0.0392
    9.4365             0.0192
    9.4802             0.0023
    9.5238             0.0126
    9.5675             0.0005
    9.6112             0.0741
    9.6549             0.0290
    9.6986             0.0382
    9.7423             0.0398
    9.7860             0.0155
    9.8296             0.0103
    9.8733             0.0050
    9.9170             0.0634
    9.9607             0.0426
