# Supplementary material for: Super-resolution techniques to simulate electronic spectra of large molecular systems
Source: Nat Commun. 2024 Sep 12;15:8001. doi: 10.1038/s41467-024-52368-5 (PMC11393058; doi:10.1038/s41467-024-52368-5)
Supplement: Supplementary file 6 — Source Data [file 41467_2024_52368_MOESM6_ESM.zip › figure_3a.txt]

# DATA POINTS FOR FIGURE 3a MAIN ARTICLE

# exact
# energy [eV]       Int. [arb. u.]
    0.0000             0.0000
    0.0437             0.3349
    0.0874             0.2358
    0.1311             0.2379
    0.1747             0.2112
    0.2184             0.2047
    0.2621             0.2030
    0.3058             0.2157
    0.3495             0.2271
    0.3932             0.2237
    0.4369             0.2365
    0.4806             0.2270
    0.5242             0.2307
    0.5679             0.2396
    0.6116             0.2400
    0.6553             0.2558
    0.6990             0.2626
    0.7427             0.2632
    0.7864             0.2666
    0.8301             0.2749
    0.8737             0.2884
    0.9174             0.2940
    0.9611             0.2997
    1.0048             0.3136
    1.0485             0.3256
    1.0922             0.3370
    1.1359             0.3480
    1.1796             0.2781
    1.2232             0.4045
    1.2669             0.4385
    1.3106             0.4344
    1.3543             0.5099
    1.3980             0.5743
    1.4417             0.2311
    1.4854             0.6158
    1.5291             0.6949
    1.5727             0.7461
    1.6164             0.9094
    1.6601             0.7930
    1.7038             1.1200
    1.7475             0.8916
    1.7912             1.4101
    1.8349             2.0162
    1.8786             2.7166
    1.9222             4.9425
    1.9659            12.4653
    2.0096             8.4418
    2.0533             3.0101
    2.0970             2.0008
    2.1407             1.3813
    2.1844             1.2990
    2.2281             0.8314
    2.2717             0.8054
    2.3154             0.8474
    2.3591             0.8382
    2.4028             0.8000
    2.4465             0.7010
    2.4902             0.4109
    2.5339             0.7180
    2.5776             0.3617
    2.6212             0.4220
    2.6649             0.6046
    2.7086             0.7327
    2.7523             0.6796
    2.7960             0.5881
    2.8397             0.3993
    2.8834             0.7289
    2.9271             0.5376
    2.9707             0.4562
    3.0144             0.8104
    3.0581             1.0071
    3.1018             1.1504
    3.1455             1.8946
    3.1892             0.7477
    3.2329             0.9812
    3.2765             1.0240
    3.3202             1.7914
    3.3639             4.2195
    3.4076             8.9390
    3.4513             5.2399
    3.4950             2.0245
    3.5387             1.0205
    3.5824             1.1373
    3.6260             1.1270
    3.6697             0.7247
    3.7134             1.0478
    3.7571             2.7822
    3.8008             2.9523
    3.8445             1.0068
    3.8882             0.9529
    3.9319             0.5250
    3.9755             1.3336
    4.0192             0.5384
    4.0629             0.5812
    4.1066             0.1193
    4.1503             0.6709
    4.1940             0.3167
    4.2377             0.6437
    4.2814             0.4370
    4.3250             0.5392
    4.3687             0.4454
    4.4124             0.2788
    4.4561             1.1207
    4.4998             0.5218
    4.5435             0.8568
    4.5872             0.4017
    4.6309             0.3731
    4.6745             0.6584
    4.7182             0.2095
    4.7619             0.4477
    4.8056             0.4809
    4.8493             0.5989
    4.8930             0.2962
    4.9367             0.8857
    4.9804             0.7895
    5.0240             1.0023
    5.0677             0.3003
    5.1114             0.4844
    5.1551             0.6814
    5.1988             1.3058
    5.2425             1.1854
    5.2862             1.5548
    5.3299             2.5474
    5.3735             3.8862
    5.4172             7.1462
    5.4609             5.4912
    5.5046             2.6489
    5.5483             1.4162
    5.5920             1.2309
    5.6357             1.0286
    5.6794             1.3264
    5.7230             0.4912
    5.7667             1.5946
    5.8104             2.0565
    5.8541             1.2789
    5.8978             1.1153
    5.9415             0.4795
    5.9852             1.0290
    6.0289             1.0871
    6.0725             1.1583
    6.1162             0.6973
    6.1599             0.3639
    6.2036             0.5355
    6.2473             0.5080
    6.2910             0.9193
    6.3347             1.1766
    6.3784             1.1559
    6.4220             1.0786
    6.4657             1.2477
    6.5094             1.4605
    6.5531             0.4004
    6.5968             1.0709
    6.6405             0.9365
    6.6842             0.8112
    6.7278             0.1110
    6.7715             0.7639
    6.8152             1.2153
    6.8589             0.8289
    6.9026             1.4970
    6.9463             2.2265
    6.9900             1.4244
    7.0337             0.9487
    7.0773             0.4186
    7.1210             0.3166
    7.1647             0.5416
    7.2084             1.7739
    7.2521             0.8084
    7.2958             2.1709
    7.3395             1.1152
    7.3832             0.9853
    7.4268             0.3159
    7.4705             1.1680
    7.5142             0.3497
    7.5579             0.7243
    7.6016             0.9871
    7.6453             1.0789
    7.6890             0.8089
    7.7327             1.3505
    7.7763             0.8593
    7.8200             0.0941
    7.8637             0.9458
    7.9074             0.7783
    7.9511             0.6050
    7.9948             0.5291
    8.0385             0.0990
    8.0822             0.1572
    8.1258             1.3043
    8.1695             1.1688
    8.2132             1.4868
    8.2569             0.9801
    8.3006             0.7166
    8.3443             1.2393
    8.3880             0.6197
    8.4317             0.9102
    8.4753             0.8200
    8.5190             1.6345
    8.5627             0.6086
    8.6064             0.0287
    8.6501             1.2910
    8.6938             0.7339
    8.7375             1.1320
    8.7812             1.2189
    8.8248             0.5921
    8.8685             0.3964
    8.9122             0.0795
    8.9559             0.4359
    8.9996             0.7587
    9.0433             0.6544
    9.0870             0.4568
    9.1307             0.2792
    9.1743             0.3182
    9.2180             0.5412
    9.2617             0.5567
    9.3054             1.0911
    9.3491             1.4282
    9.3928             0.2645
    9.4365             0.5587
    9.4802             0.1388
    9.5238             0.5197
    9.5675             0.3780
    9.6112             0.0328
    9.6549             0.1158
    9.6986             0.6242
    9.7423             0.9552
    9.7860             0.6355
    9.8296             0.7727
    9.8733             0.9096
    9.9170             0.3433
    9.9607             0.4448
   10.0044             0.6602
   10.0481             0.0946
   10.0918             0.3283
   10.1355             0.4600
   10.1791             0.6609
   10.2228             0.9709
   10.2665             0.5588
   10.3102             0.3835
   10.3539             0.1224
   10.3976             0.3998
   10.4413             0.3533
   10.4850             0.7088
   10.5286             0.0977
   10.5723             0.4813
   10.6160             0.1854
   10.6597             0.5092
   10.7034             0.5045
   10.7471             0.7460
   10.7908             0.4605
   10.8345             0.1756
   10.8781             0.9541
   10.9218             0.3473
   10.9655             0.9729
   11.0092             0.9801
   11.0529             0.4097
   11.0966             0.6624
   11.1403             0.7825
   11.1840             0.2766
   11.2276             0.2009
   11.2713             0.5236
   11.3150             0.3414
   11.3587             0.0967
   11.4024             0.3733
   11.4461             0.6544
   11.4898             1.1018
   11.5335             1.0675
   11.5771             0.3146
   11.6208             0.5123
   11.6645             0.3505
   11.7082             0.4644
   11.7519             0.3223
   11.7956             0.4964
   11.8393             0.3678
   11.8830             0.4331
   11.9266             0.3425
   11.9703             0.1208
   12.0140             0.4528
   12.0577             0.3478
   12.1014             0.4213
   12.1451             0.4282
   12.1888             0.3529
   12.2325             0.2253
   12.2761             0.1590
   12.3198             0.5209
   12.3635             0.3549
   12.4072             0.4153
   12.4509             0.4342
   12.4946             0.1820
   12.5383             0.3503
   12.5820             0.4301
   12.6256             0.9362
   12.6693             0.6673
   12.7130             0.1896
   12.7567             0.4948
   12.8004             0.5411
   12.8441             0.5416
   12.8878             0.7544
   12.9315             0.6018
   12.9751             0.9428
   13.0188             0.6072
   13.0625             1.2279
   13.1062             0.5121
   13.1499             0.9426
   13.1936             0.5076
   13.2373             0.4597
   13.2809             0.8718
   13.3246             1.2635
   13.3683             0.5284
   13.4120             0.4653
   13.4557             0.7150
   13.4994             0.7305
   13.5431             0.5675
   13.5868             0.7273
   13.6304             0.4998
   13.6741             0.4999
   13.7178             0.5564
   13.7615             0.4617
   13.8052             0.5343
   13.8489             0.4987
   13.8926             0.3931
   13.9363             0.8742
   13.9799             1.1933
   14.0236             0.9512
   14.0673             0.6970
   14.1110             1.3350
   14.1547             1.6799
   14.1984             0.8424
   14.2421             0.4500
   14.2858             0.4817
   14.3294             0.1746
   14.3731             0.3727
   14.4168             0.5117
   14.4605             0.2511
   14.5042             0.3492
   14.5479             0.1596
   14.5916             0.2538
   14.6353             0.7126
   14.6789             0.9385
   14.7226             0.2829
   14.7663             0.5316
   14.8100             1.6130
   14.8537             1.3567
   14.8974             0.8081
   14.9411             0.4194
   14.9848             0.4317
   15.0284             0.3481
   15.0721             0.4615
   15.1158             0.9754
   15.1595             1.6459
   15.2032             2.0036
   15.2469             0.6438
   15.2906             1.7391
   15.3343             1.5570
   15.3779             0.3499
   15.4216             0.3663
   15.4653             1.0942
   15.5090             1.1708
   15.5527             1.1969
   15.5964             0.7386
   15.6401             1.1948
   15.6838             1.1151
   15.7274             1.0709
   15.7711             0.4278
   15.8148             0.5998
   15.8585             0.7849
   15.9022             0.7969
   15.9459             0.6873
   15.9896             1.0853
   16.0333             0.6394
   16.0769             0.8061
   16.1206             0.8846
   16.1643             0.9175
   16.2080             0.9990
   16.2517             1.1100
   16.2954             1.2047
   16.3391             0.9040
   16.3827             0.3607
   16.4264             0.5429
   16.4701             0.4830
   16.5138             0.3597
   16.5575             0.7217
   16.6012             0.3223
   16.6449             0.2772
   16.6886             0.4250
   16.7322             0.5474
   16.7759             0.6384
   16.8196             0.2622
   16.8633             0.3305
   16.9070             0.5574
   16.9507             0.9620
   16.9944             1.0810
   17.0381             0.6673
   17.0817             0.8763
   17.1254             0.7442
   17.1691             0.4822
   17.2128             0.5879
   17.2565             0.6253
   17.3002             0.4726
   17.3439             0.1641
   17.3876             0.4748
   17.4312             0.8128
   17.4749             0.1937
   17.5186             0.5935
   17.5623             0.5342
   17.6060             0.5211
   17.6497             0.2838
   17.6934             0.1665
   17.7371             0.6402
   17.7807             0.0440
   17.8244             0.2519
   17.8681             0.3152
   17.9118             0.3361
   17.9555             0.3089
   17.9992             0.4246
   18.0429             0.6726
   18.0866             0.5341
   18.1302             0.8521
   18.1739             1.0192
   18.2176             0.6884
   18.2613             0.2019
   18.3050             0.2365
   18.3487             0.5409
   18.3924             0.2892
   18.4361             0.1455
   18.4797             0.1284
   18.5234             0.2405
   18.5671             0.5708
   18.6108             0.6023
   18.6545             0.4749
   18.6982             0.5037
   18.7419             0.4448
   18.7856             0.3089
   18.8292             0.0959
   18.8729             0.1360
   18.9166             0.3268
   18.9603             0.1229
   19.0040             0.2882
   19.0477             0.2590
   19.0914             0.5163
   19.1351             0.3484
   19.1787             0.3319
   19.2224             0.3246
   19.2661             0.2584
   19.3098             0.0825
   19.3535             0.2861
   19.3972             0.1215
   19.4409             0.2167
   19.4846             0.2061
   19.5282             0.1210
   19.5719             0.2779
   19.6156             0.4237
   19.6593             0.4566
   19.7030             0.3518
   19.7467             0.3258
   19.7904             0.1699
   19.8340             0.3179
   19.8777             0.3157
   19.9214             0.1170
   19.9651             0.2402

# SMA
# energy [eV]       Int. [arb. u.]
    0.0000             0.0000
    0.0437             0.0382
    0.0874             0.0560
    0.1311             0.0507
    0.1747             0.0473
    0.2184             0.0457
    0.2621             0.0452
    0.3058             0.0453
    0.3495             0.0461
    0.3932             0.0508
    0.4369             0.0476
    0.4806             0.0487
    0.5242             0.0509
    0.5679             0.0524
    0.6116             0.0547
    0.6553             0.0574
    0.6990             0.0604
    0.7427             0.0638
    0.7864             0.0678
    0.8301             0.0722
    0.8737             0.0773
    0.9174             0.0833
    0.9611             0.0891
    1.0048             0.0971
    1.0485             0.1062
    1.0922             0.1114
    1.1359             0.1268
    1.1796             0.1504
    1.2232             0.1522
    1.2669             0.2791
    1.3106             0.2737
    1.3543             0.2020
    1.3980             0.4037
    1.4417             0.7375
    1.4854             0.2213
    1.5291             1.4399
    1.5727             2.4020
    1.6164             3.2538
    1.6601             1.1810
    1.7038             1.0736
    1.7475             0.5879
    1.7912             0.3609
    1.8349             0.8231
    1.8786             0.8358
    1.9222             0.8063
    1.9659             1.3868
    2.0096             1.1566
    2.0533             1.8962
    2.0970             1.7152
    2.1407             1.8053
    2.1844             1.2588
    2.2281             2.0553
    2.2717             2.1623
    2.3154             3.4061
    2.3591             6.9631
    2.4028            16.7195
    2.4465             7.4141
    2.4902             2.3521
    2.5339             1.1997
    2.5776             0.5366
    2.6212             1.0524
    2.6649             1.3638
    2.7086             0.9372
    2.7523             1.1984
    2.7960             1.3972
    2.8397             0.4124
    2.8834             0.8876
    2.9271             0.0800
    2.9707             0.2732
    3.0144             1.2465
    3.0581             0.3832
    3.1018             0.6447
    3.1455             0.4601
    3.1892             0.2033
    3.2329             0.1424
    3.2765             0.8610
    3.3202             0.8056
    3.3639             0.6502
    3.4076             0.6321
    3.4513             1.1170
    3.4950             0.6969
    3.5387             0.5887
    3.5824             0.8055
    3.6260             0.8004
    3.6697             0.3132
    3.7134             0.4342
    3.7571             1.0910
    3.8008             2.0164
    3.8445             4.4520
    3.8882             5.7025
    3.9319             2.8509
    3.9755             1.9646
    4.0192             0.1818
    4.0629             0.9664
    4.1066             0.3999
    4.1503             0.6231
    4.1940             0.5627
    4.2377             0.9698
    4.2814             0.7744
    4.3250             1.0180
    4.3687             0.4405
    4.4124             0.4303
    4.4561             1.6414
    4.4998             1.4823
    4.5435             0.3875
    4.5872             0.3533
    4.6309             0.7495
    4.6745             0.6846
    4.7182             0.6799
    4.7619             0.2820
    4.8056             1.1111
    4.8493             1.9440
    4.8930             0.5918
    4.9367             1.2670
    4.9804             1.4989
    5.0240             1.3030
    5.0677             1.0943
    5.1114             0.6192
    5.1551             0.7406
    5.1988             0.9298
    5.2425             1.2013
    5.2862             0.6826
    5.3299             1.8499
    5.3735             2.1966
    5.4172             0.6883
    5.4609             0.8552
    5.5046             0.1091
    5.5483             0.5311
    5.5920             0.5446
    5.6357             0.7131
    5.6794             0.7441
    5.7230             0.8942
    5.7667             0.6435
    5.8104             0.2541
    5.8541             0.4141
    5.8978             0.1355
    5.9415             0.3854
    5.9852             0.3080
    6.0289             0.3073
    6.0725             0.6057
    6.1162             0.2306
    6.1599             0.2214
    6.2036             0.0996
    6.2473             0.4513
    6.2910             0.3179
    6.3347             0.3327
    6.3784             0.6101
    6.4220             0.6344
    6.4657             0.2384
    6.5094             0.7812
    6.5531             0.5470
    6.5968             0.4236
    6.6405             0.4188
    6.6842             0.4508
    6.7278             0.2766
    6.7715             0.5233
    6.8152             0.9453
    6.8589             0.7423
    6.9026             0.6834
    6.9463             0.7198
    6.9900             0.6774
    7.0337             0.3644
    7.0773             0.6205
    7.1210             0.2098
    7.1647             0.4657
    7.2084             0.2010
    7.2521             0.3639
    7.2958             0.1136
    7.3395             0.0803
    7.3832             0.1279
    7.4268             0.1243
    7.4705             0.2329
    7.5142             0.0421
    7.5579             0.2848
    7.6016             0.0329
    7.6453             0.2084
    7.6890             0.1923
    7.7327             0.1660
    7.7763             0.1354
    7.8200             0.1283
    7.8637             0.1947
    7.9074             0.2002
    7.9511             0.2034
    7.9948             0.2401
    8.0385             0.2745
    8.0822             0.0688
    8.1258             0.1023
    8.1695             0.2654
    8.2132             0.3006
    8.2569             0.3590
    8.3006             0.1835
    8.3443             0.4465
    8.3880             0.4909
    8.4317             0.3768
    8.4753             0.3334
    8.5190             0.3577
    8.5627             0.2490
    8.6064             0.1567
    8.6501             0.2581
    8.6938             0.2617
    8.7375             0.2610
    8.7812             0.3082
    8.8248             0.2560
    8.8685             0.1227
    8.9122             0.0864
    8.9559             0.1629
    8.9996             0.1894
    9.0433             0.3619
    9.0870             0.1742
    9.1307             0.1474
    9.1743             0.2405
    9.2180             0.1001
    9.2617             0.1121
    9.3054             0.1249
    9.3491             0.1239
    9.3928             0.0766
    9.4365             0.0201
    9.4802             0.0718
    9.5238             0.0759
    9.5675             0.0792
    9.6112             0.0997
    9.6549             0.1049
    9.6986             0.0612
    9.7423             0.1887
    9.7860             0.1625
    9.8296             0.1958
    9.8733             0.0117
    9.9170             0.0917
    9.9607             0.0863
   10.0044             0.0941
   10.0481             0.0860
   10.0918             0.0320
   10.1355             0.0680
   10.1791             0.0392
   10.2228             0.0342
   10.2665             0.0478
   10.3102             0.0188
   10.3539             0.1001
   10.3976             0.0628
   10.4413             0.1145
   10.4850             0.0119
   10.5286             0.1564
   10.5723             0.0679
   10.6160             0.1054
   10.6597             0.1102
   10.7034             0.0448
   10.7471             0.1658
   10.7908             0.2344
   10.8345             0.1803
   10.8781             0.2077
   10.9218             0.2434
   10.9655             0.1274
   11.0092             0.1751
   11.0529             0.1741
   11.0966             0.0590
   11.1403             0.1863
   11.1840             0.3063
   11.2276             0.1146
   11.2713             0.0848
   11.3150             0.1264
   11.3587             0.2225
   11.4024             0.3633
   11.4461             0.3030
   11.4898             0.2940
   11.5335             0.1699
   11.5771             0.0555
   11.6208             0.0600
   11.6645             0.1262
   11.7082             0.1725
   11.7519             0.1685
   11.7956             0.1010
   11.8393             0.1253
   11.8830             0.1632
   11.9266             0.0698
   11.9703             0.0720
   12.0140             0.2060
   12.0577             0.1736
   12.1014             0.1273
   12.1451             0.0882
   12.1888             0.1256
   12.2325             0.1066
   12.2761             0.0952
   12.3198             0.0930
   12.3635             0.0958
   12.4072             0.1026
   12.4509             0.0704
   12.4946             0.1482
   12.5383             0.0526
   12.5820             0.1161
   12.6256             0.1645
   12.6693             0.1034
   12.7130             0.1978
   12.7567             0.0512
   12.8004             0.1207
   12.8441             0.1474
   12.8878             0.1010
   12.9315             0.1929
   12.9751             0.1913
   13.0188             0.1725
   13.0625             0.2570
   13.1062             0.2914
   13.1499             0.0523
   13.1936             0.1811
   13.2373             0.0973
   13.2809             0.1867
   13.3246             0.1965
   13.3683             0.1305
   13.4120             0.1710
   13.4557             0.1714
   13.4994             0.1135
   13.5431             0.1221
   13.5868             0.2365
   13.6304             0.0852
   13.6741             0.2604
   13.7178             0.2305
   13.7615             0.1560
   13.8052             0.2453
   13.8489             0.1699
   13.8926             0.1302
   13.9363             0.1593
   13.9799             0.1604
   14.0236             0.2258
   14.0673             0.2045
   14.1110             0.1146
   14.1547             0.3447
   14.1984             0.4287
   14.2421             0.3857
   14.2858             0.1454
   14.3294             0.1199
   14.3731             0.1761
   14.4168             0.1916
   14.4605             0.2377
   14.5042             0.1164
   14.5479             0.2395
   14.5916             0.1412
   14.6353             0.1034
   14.6789             0.2391
   14.7226             0.1609
   14.7663             0.2104
   14.8100             0.1397
   14.8537             0.2475
   14.8974             0.4034
   14.9411             0.2901
   14.9848             0.1686
   15.0284             0.1045
   15.0721             0.1060
   15.1158             0.2477
   15.1595             0.1501
   15.2032             0.1419
   15.2469             0.2791
   15.2906             0.1129
   15.3343             0.0923
   15.3779             0.0498
   15.4216             0.0749
   15.4653             0.1215
   15.5090             0.1899
   15.5527             0.1143
   15.5964             0.1318
   15.6401             0.0642
   15.6838             0.0544
   15.7274             0.0689
   15.7711             0.0417
   15.8148             0.0667
   15.8585             0.1674
   15.9022             0.0602
   15.9459             0.2207
   15.9896             0.1076
   16.0333             0.0254
   16.0769             0.0768
   16.1206             0.0749
   16.1643             0.0534
   16.2080             0.1268
   16.2517             0.3034
   16.2954             0.1885
   16.3391             0.0658
   16.3827             0.1009
   16.4264             0.0849
   16.4701             0.0161
   16.5138             0.0626
   16.5575             0.0432
   16.6012             0.0814
   16.6449             0.1237
   16.6886             0.1098
   16.7322             0.0736
   16.7759             0.0541
   16.8196             0.1124
   16.8633             0.0741
   16.9070             0.0747
   16.9507             0.1283
   16.9944             0.1362
   17.0381             0.0973
   17.0817             0.0600
   17.1254             0.0746
   17.1691             0.0710
   17.2128             0.0474
   17.2565             0.0296
   17.3002             0.0579
   17.3439             0.0380
   17.3876             0.0654
   17.4312             0.0441
   17.4749             0.0387
   17.5186             0.0412
   17.5623             0.0643
   17.6060             0.0651
   17.6497             0.0813
   17.6934             0.0456
   17.7371             0.1022
   17.7807             0.0945
   17.8244             0.0221
   17.8681             0.0752
   17.9118             0.0461
   17.9555             0.0464
   17.9992             0.0619
   18.0429             0.0120
   18.0866             0.0983
   18.1302             0.0372
   18.1739             0.1309
   18.2176             0.1249
   18.2613             0.0639
   18.3050             0.0649
   18.3487             0.0869
   18.3924             0.0669
   18.4361             0.0595
   18.4797             0.0551
   18.5234             0.0521
   18.5671             0.0498
   18.6108             0.0480
   18.6545             0.0465
   18.6982             0.0453
   18.7419             0.0443
   18.7856             0.0434
   18.8292             0.0426
   18.8729             0.0419
   18.9166             0.0413
   18.9603             0.0407
   19.0040             0.0402
   19.0477             0.0398
   19.0914             0.0393
   19.1351             0.0389
   19.1787             0.0385
   19.2224             0.0382
   19.2661             0.0378
   19.3098             0.0375
   19.3535             0.0372
   19.3972             0.0369
   19.4409             0.0366
   19.4846             0.0364
   19.5282             0.0361
   19.5719             0.0359
   19.6156             0.0356
   19.6593             0.0354
   19.7030             0.0352
   19.7467             0.0350
   19.7904             0.0347
   19.8340             0.0345
   19.8777             0.0343
   19.9214             0.0341
   19.9651             0.0340

# Dipole exact
# Int. [arb. u.]
    0.2421
    0.2328
    0.2213
    0.2080
    0.1930
    0.1763
    0.1587
    0.1409
    0.1228
    0.1052
    0.0891
    0.0743
    0.0597
    0.0451
    0.0299
    0.0133
   -0.0053
   -0.0257
   -0.0469
   -0.0680
   -0.0877
   -0.1041
   -0.1160
   -0.1230
   -0.1254
   -0.1241
   -0.1198
   -0.1134
   -0.1065
   -0.1005
   -0.0954
   -0.0915
   -0.0899
   -0.0901
   -0.0911
   -0.0925
   -0.0938
   -0.0940
   -0.0921
   -0.0880
   -0.0825
   -0.0759
   -0.0680
   -0.0600
   -0.0531
   -0.0469
   -0.0413
   -0.0364
   -0.0321
   -0.0274
   -0.0218
   -0.0157
   -0.0094
   -0.0024
    0.0049
    0.0118
    0.0184
    0.0249
    0.0311
    0.0365
    0.0414
    0.0459
    0.0503
    0.0544
    0.0586
    0.0631
    0.0676
    0.0723
    0.0771
    0.0808
    0.0831
    0.0842
    0.0834
    0.0812
    0.0787
    0.0763
    0.0739
    0.0727
    0.0727
    0.0733
    0.0743
    0.0756
    0.0760
    0.0754
    0.0733
    0.0694
    0.0644
    0.0589
    0.0527
    0.0470
    0.0424
    0.0389
    0.0367
    0.0361
    0.0363
    0.0370
    0.0375
    0.0366
    0.0342
    0.0302
    0.0241
    0.0166
    0.0086
    0.0006
   -0.0068
   -0.0126
   -0.0160
   -0.0181
   -0.0196
   -0.0202
   -0.0205
   -0.0217
   -0.0237
   -0.0259
   -0.0285
   -0.0314
   -0.0342
   -0.0367
   -0.0386
   -0.0400
   -0.0412
   -0.0421
   -0.0429
   -0.0444
   -0.0464
   -0.0481
   -0.0503
   -0.0529
   -0.0551
   -0.0566
   -0.0577
   -0.0581
   -0.0576
   -0.0562
   -0.0540
   -0.0516
   -0.0487
   -0.0455
   -0.0423
   -0.0395
   -0.0364
   -0.0329
   -0.0288
   -0.0235
   -0.0168
   -0.0090
   -0.0007
    0.0078
    0.0157
    0.0225
    0.0275
    0.0307
    0.0328
    0.0341
    0.0353
    0.0370
    0.0398
    0.0438
    0.0488
    0.0545
    0.0601
    0.0653
    0.0695
    0.0721
    0.0729
    0.0722
    0.0695
    0.0653
    0.0604
    0.0553
    0.0501
    0.0455
    0.0419
    0.0394
    0.0376
    0.0363
    0.0353
    0.0340
    0.0315
    0.0281
    0.0240
    0.0191
    0.0138
    0.0089
    0.0045
    0.0006
   -0.0025
   -0.0047
   -0.0061
   -0.0071
   -0.0078
   -0.0082
   -0.0085
   -0.0085
   -0.0083
   -0.0081
   -0.0079
   -0.0075
   -0.0070
   -0.0065
   -0.0056
   -0.0043
   -0.0029
   -0.0015
   -0.0003
    0.0007
    0.0014
    0.0019
    0.0025
    0.0034
    0.0048
    0.0068
    0.0095
    0.0129
    0.0157
    0.0176
    0.0188
    0.0186
    0.0170
    0.0151
    0.0134
    0.0119
    0.0111
    0.0116
    0.0129
    0.0151
    0.0180
    0.0207
    0.0231
    0.0247
    0.0251
    0.0242
    0.0226
    0.0199
    0.0166
    0.0135
    0.0110
    0.0090
    0.0080
    0.0077
    0.0080
    0.0082
    0.0080
    0.0072
    0.0054
    0.0026
   -0.0011
   -0.0053
   -0.0097
   -0.0139
   -0.0176
   -0.0203
   -0.0222
   -0.0235
   -0.0244
   -0.0249
   -0.0256
   -0.0266
   -0.0277
   -0.0290
   -0.0303
   -0.0313
   -0.0319
   -0.0319
   -0.0314
   -0.0306
   -0.0293
   -0.0277
   -0.0262
   -0.0246
   -0.0230
   -0.0216
   -0.0203
   -0.0190
   -0.0173
   -0.0153
   -0.0127
   -0.0094
   -0.0058
   -0.0022
    0.0013
    0.0044
    0.0065
    0.0079
    0.0086
    0.0082
    0.0074
    0.0067
    0.0064
    0.0069
    0.0079
    0.0095
    0.0115
    0.0134
    0.0147
    0.0155
    0.0157
    0.0151
    0.0138
    0.0125
    0.0113
    0.0104
    0.0101
    0.0107
    0.0120
    0.0138
    0.0164
    0.0196
    0.0227
    0.0256
    0.0283
    0.0306
    0.0323
    0.0338
    0.0352
    0.0365
    0.0378
    0.0392
    0.0404
    0.0418
    0.0432
    0.0444
    0.0455
    0.0468
    0.0477
    0.0488
    0.0503
    0.0520
    0.0537
    0.0555
    0.0574
    0.0592
    0.0611
    0.0630
    0.0647
    0.0664
    0.0678
    0.0689
    0.0695
    0.0698
    0.0696
    0.0691
    0.0686
    0.0682
    0.0680
    0.0679
    0.0679
    0.0673
    0.0660
    0.0642
    0.0615
    0.0583
    0.0548
    0.0510
    0.0472
    0.0439
    0.0407
    0.0376
    0.0349
    0.0321
    0.0289
    0.0253
    0.0210
    0.0158
    0.0103
    0.0045
   -0.0017
   -0.0074
   -0.0126
   -0.0171
   -0.0206
   -0.0229
   -0.0244
   -0.0252
   -0.0254
   -0.0250
   -0.0245
   -0.0242
   -0.0239
   -0.0237
   -0.0240
   -0.0246
   -0.0250
   -0.0254
   -0.0261
   -0.0265
   -0.0268
   -0.0271
   -0.0273
   -0.0274
   -0.0272
   -0.0271
   -0.0268
   -0.0261
   -0.0250
   -0.0239
   -0.0229
   -0.0220
   -0.0214
   -0.0213
   -0.0216
   -0.0223
   -0.0234
   -0.0249
   -0.0266
   -0.0286
   -0.0305
   -0.0325
   -0.0345
   -0.0364
   -0.0381
   -0.0398
   -0.0414
   -0.0427
   -0.0440
   -0.0456
   -0.0476
   -0.0499
   -0.0526
   -0.0557
   -0.0589
   -0.0620
   -0.0651
   -0.0677
   -0.0698
   -0.0716
   -0.0730
   -0.0739
   -0.0743
   -0.0743
   -0.0737
   -0.0726
   -0.0709
   -0.0686
   -0.0657
   -0.0622
   -0.0582
   -0.0539
   -0.0490
   -0.0440
   -0.0391
   -0.0342
   -0.0295
   -0.0249
   -0.0205
   -0.0162
   -0.0118
   -0.0078
   -0.0039
   -0.0002
    0.0032
    0.0062
    0.0088
    0.0109
    0.0126
    0.0136
    0.0139
    0.0138
    0.0131
    0.0119
    0.0103
    0.0086
    0.0068
    0.0047
    0.0025
    0.0003
   -0.0019
   -0.0042
   -0.0065
   -0.0085
   -0.0104
   -0.0125
   -0.0143
   -0.0158
   -0.0172
   -0.0183
   -0.0189
   -0.0191
   -0.0192
   -0.0191
   -0.0189
   -0.0189
   -0.0195
   -0.0203
   -0.0211
   -0.0220
   -0.0227
   -0.0227
   -0.0220
   -0.0208
   -0.0189
   -0.0164
   -0.0138
   -0.0113
   -0.0088
   -0.0066
   -0.0048
   -0.0031
   -0.0017
   -0.0002
    0.0014
    0.0029
    0.0047
    0.0066
    0.0085
    0.0100
    0.0113
    0.0121
    0.0119
    0.0108
    0.0092
    0.0069
    0.0041
    0.0015
   -0.0011
   -0.0037
   -0.0060
   -0.0080
   -0.0101
   -0.0122
   -0.0144
   -0.0166
   -0.0188
   -0.0209
   -0.0229
   -0.0246
   -0.0262
   -0.0276
   -0.0286
   -0.0290
   -0.0292
   -0.0292
   -0.0286
   -0.0279
   -0.0275
   -0.0270
   -0.0261
   -0.0255
   -0.0248
   -0.0235
   -0.0220
   -0.0204
   -0.0185
   -0.0164
   -0.0142
   -0.0121
   -0.0101
   -0.0083
   -0.0065
   -0.0052
   -0.0043
   -0.0032
   -0.0021
   -0.0010
    0.0005
    0.0025
    0.0047
    0.0071
    0.0094
    0.0116
    0.0133
    0.0143
    0.0149
    0.0151
    0.0148
    0.0144
    0.0142
    0.0141
    0.0141
    0.0145
    0.0151
    0.0159
    0.0166
    0.0172
    0.0179
    0.0183
    0.0184
    0.0188
    0.0195
    0.0203
    0.0213
    0.0225
    0.0235
    0.0242
    0.0248
    0.0254
    0.0260
    0.0265
    0.0275
    0.0288
    0.0300
    0.0312
    0.0326
    0.0338
    0.0347
    0.0356
    0.0365
    0.0372
    0.0375
    0.0374
    0.0371
    0.0362
    0.0348
    0.0334
    0.0322
    0.0311
    0.0301
    0.0298
    0.0299
    0.0299
    0.0300
    0.0303
    0.0302
    0.0295
    0.0282
    0.0265
    0.0242
    0.0214
    0.0187
    0.0164
    0.0145
    0.0131
    0.0125
    0.0123
    0.0122
    0.0120
    0.0119
    0.0117
    0.0113
    0.0109
    0.0109
    0.0108
    0.0105
    0.0104
    0.0104
    0.0103
    0.0103
    0.0108
    0.0116
    0.0125
    0.0138
    0.0155
    0.0174
    0.0192
    0.0209
    0.0228
    0.0245
    0.0259
    0.0275
    0.0288
    0.0297
    0.0304
    0.0310
    0.0310
    0.0306
    0.0300
    0.0293
    0.0287
    0.0281
    0.0279
    0.0282
    0.0288
    0.0293
    0.0300
    0.0304
    0.0303
    0.0296
    0.0287
    0.0276
    0.0262
    0.0252
    0.0246
    0.0241
    0.0237
    0.0234
    0.0231
    0.0224
    0.0214
    0.0201
    0.0189
    0.0175
    0.0160
    0.0148
    0.0135
    0.0120
    0.0104
    0.0090
    0.0075
    0.0060
    0.0048
    0.0039
    0.0029
    0.0018
    0.0009
   -0.0001
   -0.0014
   -0.0026
   -0.0034
   -0.0041
   -0.0046
   -0.0046
   -0.0044
   -0.0041
   -0.0039
   -0.0040
   -0.0046
   -0.0056
   -0.0069
   -0.0081
   -0.0090
   -0.0096
   -0.0099
   -0.0093
   -0.0084
   -0.0076
   -0.0065
   -0.0054
   -0.0047
   -0.0043
   -0.0038
   -0.0035
   -0.0034
   -0.0033
   -0.0031
   -0.0029
   -0.0029
   -0.0030
   -0.0030
   -0.0031
   -0.0035
   -0.0039
   -0.0043
   -0.0049
   -0.0057
   -0.0068
   -0.0081
   -0.0096
   -0.0113
   -0.0130
   -0.0144
   -0.0156
   -0.0166
   -0.0169
   -0.0167
   -0.0164
   -0.0160
   -0.0153
   -0.0146
   -0.0139
   -0.0129
   -0.0116
   -0.0097
   -0.0074
   -0.0048
   -0.0018
    0.0014
    0.0045
    0.0074
    0.0101
    0.0123
    0.0142
    0.0161
    0.0180
    0.0199
    0.0218
    0.0238
    0.0258
    0.0276
    0.0289
    0.0299
    0.0303
    0.0299
    0.0292
    0.0281
    0.0267
    0.0255
    0.0244
    0.0233
    0.0224
    0.0216
    0.0207
    0.0200
    0.0193
    0.0183
    0.0172
    0.0160
    0.0146
    0.0132
    0.0120
    0.0108
    0.0097
    0.0089
    0.0082
    0.0073
    0.0068
    0.0064
    0.0055
    0.0048
    0.0040
    0.0029
    0.0016
    0.0006
   -0.0005
   -0.0016
   -0.0022
   -0.0025
   -0.0024
   -0.0019
   -0.0015
   -0.0009
   -0.0001
    0.0005
    0.0010
    0.0016
    0.0021
    0.0023
    0.0027
    0.0030
    0.0034
    0.0038
    0.0043
    0.0050
    0.0057
    0.0062
    0.0067
    0.0072
    0.0076
    0.0079
    0.0081
    0.0083
    0.0082
    0.0080
    0.0077
    0.0073
    0.0066
    0.0057
    0.0049
    0.0038
    0.0025
    0.0010
   -0.0006
   -0.0025
   -0.0045
   -0.0064
   -0.0084
   -0.0103
   -0.0121
   -0.0139
   -0.0156
   -0.0172
   -0.0188
   -0.0204
   -0.0221
   -0.0239
   -0.0256
   -0.0274
   -0.0292
   -0.0306
   -0.0317
   -0.0323
   -0.0325
   -0.0321
   -0.0314
   -0.0308
   -0.0302
   -0.0298
   -0.0298
   -0.0300
   -0.0300
   -0.0298
   -0.0291
   -0.0283
   -0.0272
   -0.0261
   -0.0252
   -0.0246
   -0.0242
   -0.0240
   -0.0240
   -0.0242
   -0.0242
   -0.0241
   -0.0238
   -0.0231
   -0.0219
   -0.0204
   -0.0187
   -0.0169
   -0.0150
   -0.0134
   -0.0122
   -0.0112
   -0.0108
   -0.0108
   -0.0113
   -0.0119
   -0.0129
   -0.0141
   -0.0152
   -0.0162
   -0.0171

# Dipole SMA
# Int. [arb. u.]
    0.0200
    0.0267
    0.0332
    0.0393
    0.0451
    0.0505
    0.0555
    0.0601
    0.0642
    0.0680
    0.0714
    0.0743
    0.0769
    0.0790
    0.0808
    0.0821
    0.0831
    0.0838
    0.0841
    0.0842
    0.0839
    0.0834
    0.0826
    0.0816
    0.0804
    0.0790
    0.0775
    0.0759
    0.0742
    0.0724
    0.0705
    0.0686
    0.0667
    0.0648
    0.0629
    0.0611
    0.0593
    0.0576
    0.0560
    0.0544
    0.0529
    0.0516
    0.0503
    0.0492
    0.0482
    0.0472
    0.0464
    0.0458
    0.0452
    0.0447
    0.0444
    0.0441
    0.0439
    0.0438
    0.0438
    0.0439
    0.0441
    0.0443
    0.0446
    0.0449
    0.0452
    0.0456
    0.0460
    0.0465
    0.0469
    0.0474
    0.0479
    0.0483
    0.0488
    0.0493
    0.0497
    0.0502
    0.0506
    0.0510
    0.0514
    0.0517
    0.0520
    0.0523
    0.0526
    0.0529
    0.0531
    0.0533
    0.0535
    0.0536
    0.0537
    0.0538
    0.0539
    0.0539
    0.0540
    0.0540
    0.0539
    0.0539
    0.0538
    0.0537
    0.0536
    0.0534
    0.0532
    0.0530
    0.0528
    0.0525
    0.0522
    0.0519
    0.0515
    0.0511
    0.0507
    0.0502
    0.0496
    0.0490
    0.0484
    0.0477
    0.0470
    0.0462
    0.0454
    0.0445
    0.0436
    0.0426
    0.0416
    0.0405
    0.0394
    0.0382
    0.0370
    0.0357
    0.0344
    0.0331
    0.0317
    0.0303
    0.0289
    0.0275
    0.0260
    0.0246
    0.0232
    0.0217
    0.0203
    0.0189
    0.0176
    0.0163
    0.0150
    0.0138
    0.0126
    0.0115
    0.0105
    0.0095
    0.0087
    0.0079
    0.0072
    0.0066
    0.0061
    0.0056
    0.0053
    0.0051
    0.0049
    0.0049
    0.0049
    0.0050
    0.0052
    0.0055
    0.0059
    0.0063
    0.0068
    0.0073
    0.0078
    0.0084
    0.0090
    0.0097
    0.0103
    0.0109
    0.0115
    0.0121
    0.0127
    0.0132
    0.0137
    0.0141
    0.0145
    0.0148
    0.0150
    0.0152
    0.0153
    0.0152
    0.0151
    0.0150
    0.0147
    0.0143
    0.0139
    0.0134
    0.0128
    0.0121
    0.0114
    0.0106
    0.0098
    0.0089
    0.0080
    0.0070
    0.0061
    0.0051
    0.0041
    0.0032
    0.0022
    0.0013
    0.0004
   -0.0004
   -0.0012
   -0.0019
   -0.0025
   -0.0031
   -0.0036
   -0.0039
   -0.0042
   -0.0044
   -0.0045
   -0.0045
   -0.0044
   -0.0042
   -0.0039
   -0.0035
   -0.0030
   -0.0023
   -0.0016
   -0.0009
    0.0000
    0.0009
    0.0019
    0.0030
    0.0041
    0.0053
    0.0065
    0.0077
    0.0089
    0.0101
    0.0113
    0.0126
    0.0138
    0.0149
    0.0161
    0.0171
    0.0182
    0.0192
    0.0201
    0.0209
    0.0217
    0.0224
    0.0230
    0.0235
    0.0239
    0.0242
    0.0245
    0.0246
    0.0247
    0.0247
    0.0246
    0.0244
    0.0241
    0.0237
    0.0233
    0.0227
    0.0222
    0.0215
    0.0208
    0.0201
    0.0193
    0.0184
    0.0176
    0.0167
    0.0157
    0.0148
    0.0138
    0.0129
    0.0119
    0.0110
    0.0100
    0.0091
    0.0081
    0.0072
    0.0063
    0.0054
    0.0046
    0.0038
    0.0030
    0.0022
    0.0015
    0.0008
    0.0001
   -0.0005
   -0.0011
   -0.0017
   -0.0023
   -0.0028
   -0.0033
   -0.0038
   -0.0043
   -0.0048
   -0.0052
   -0.0057
   -0.0061
   -0.0066
   -0.0070
   -0.0074
   -0.0079
   -0.0083
   -0.0088
   -0.0092
   -0.0097
   -0.0102
   -0.0106
   -0.0111
   -0.0116
   -0.0121
   -0.0126
   -0.0131
   -0.0137
   -0.0142
   -0.0147
   -0.0152
   -0.0156
   -0.0161
   -0.0166
   -0.0170
   -0.0174
   -0.0178
   -0.0181
   -0.0184
   -0.0187
   -0.0189
   -0.0191
   -0.0192
   -0.0192
   -0.0192
   -0.0192
   -0.0191
   -0.0189
   -0.0187
   -0.0184
   -0.0180
   -0.0176
   -0.0171
   -0.0165
   -0.0159
   -0.0153
   -0.0146
   -0.0138
   -0.0130
   -0.0122
   -0.0114
   -0.0105
   -0.0096
   -0.0086
   -0.0077
   -0.0068
   -0.0059
   -0.0049
   -0.0040
   -0.0031
   -0.0023
   -0.0015
   -0.0007
    0.0001
    0.0008
    0.0015
    0.0021
    0.0027
    0.0032
    0.0037
    0.0042
    0.0045
    0.0049
    0.0051
    0.0054
    0.0056
    0.0057
    0.0058
    0.0059
    0.0060
    0.0060
    0.0060
    0.0060
    0.0060
    0.0060
    0.0060
    0.0060
    0.0059
    0.0059
    0.0060
    0.0060
    0.0061
    0.0062
    0.0063
    0.0064
    0.0066
    0.0068
    0.0070
    0.0072
    0.0075
    0.0078
    0.0081
    0.0084
    0.0088
    0.0091
    0.0095
    0.0098
    0.0102
    0.0105
    0.0108
    0.0111
    0.0114
    0.0116
    0.0119
    0.0120
    0.0121
    0.0122
    0.0122
    0.0122
    0.0121
    0.0119
    0.0117
    0.0115
    0.0111
    0.0107
    0.0102
    0.0097
    0.0091
    0.0085
    0.0078
    0.0071
    0.0063
    0.0055
    0.0046
    0.0037
    0.0028
    0.0019
    0.0009
   -0.0000
   -0.0010
   -0.0019
   -0.0028
   -0.0037
   -0.0046
   -0.0055
   -0.0063
   -0.0071
   -0.0078
   -0.0085
   -0.0092
   -0.0097
   -0.0103
   -0.0108
   -0.0112
   -0.0116
   -0.0119
   -0.0121
   -0.0123
   -0.0124
   -0.0125
   -0.0125
   -0.0124
   -0.0123
   -0.0122
   -0.0120
   -0.0117
   -0.0115
   -0.0111
   -0.0108
   -0.0104
   -0.0099
   -0.0095
   -0.0090
   -0.0085
   -0.0080
   -0.0075
   -0.0069
   -0.0063
   -0.0058
   -0.0052
   -0.0046
   -0.0040
   -0.0035
   -0.0029
   -0.0023
   -0.0017
   -0.0012
   -0.0006
   -0.0000
    0.0005
    0.0011
    0.0016
    0.0021
    0.0026
    0.0031
    0.0036
    0.0041
    0.0046
    0.0051
    0.0056
    0.0060
    0.0064
    0.0069
    0.0073
    0.0077
    0.0081
    0.0085
    0.0089
    0.0093
    0.0096
    0.0100
    0.0103
    0.0106
    0.0110
    0.0113
    0.0116
    0.0119
    0.0121
    0.0124
    0.0127
    0.0129
    0.0132
    0.0134
    0.0137
    0.0139
    0.0141
    0.0143
    0.0145
    0.0147
    0.0149
    0.0150
    0.0152
    0.0154
    0.0155
    0.0156
    0.0158
    0.0159
    0.0160
    0.0161
    0.0161
    0.0162
    0.0162
    0.0163
    0.0163
    0.0163
    0.0162
    0.0162
    0.0161
    0.0160
    0.0159
    0.0157
    0.0155
    0.0153
    0.0151
    0.0148
    0.0145
    0.0142
    0.0139
    0.0135
    0.0131
    0.0127
    0.0123
    0.0119
    0.0114
    0.0109
    0.0104
    0.0099
    0.0094
    0.0089
    0.0083
    0.0078
    0.0073
    0.0068
    0.0063
    0.0057
    0.0053
    0.0048
    0.0043
    0.0039
    0.0035
    0.0031
    0.0027
    0.0023
    0.0020
    0.0017
    0.0015
    0.0012
    0.0010
    0.0009
    0.0007
    0.0006
    0.0005
    0.0004
    0.0004
    0.0003
    0.0003
    0.0003
    0.0004
    0.0004
    0.0004
    0.0005
    0.0005
    0.0006
    0.0006
    0.0007
    0.0007
    0.0008
    0.0008
    0.0008
    0.0009
    0.0008
    0.0008
    0.0008
    0.0007
    0.0007
    0.0006
    0.0005
    0.0004
    0.0002
    0.0001
   -0.0001
   -0.0003
   -0.0005
   -0.0007
   -0.0009
   -0.0012
   -0.0014
   -0.0017
   -0.0020
   -0.0022
   -0.0025
   -0.0028
   -0.0031
   -0.0034
   -0.0037
   -0.0039
   -0.0042
   -0.0045
   -0.0048
   -0.0051
   -0.0054
   -0.0056
   -0.0059
   -0.0062
   -0.0064
   -0.0067
   -0.0069
   -0.0072
   -0.0074
   -0.0077
   -0.0079
   -0.0082
   -0.0084
   -0.0086
   -0.0089
   -0.0091
   -0.0093
   -0.0095
   -0.0098
   -0.0100
   -0.0102
   -0.0104
   -0.0106
   -0.0108
   -0.0110
   -0.0111
   -0.0113
   -0.0115
   -0.0116
   -0.0118
   -0.0119
   -0.0120
   -0.0121
   -0.0122
   -0.0123
   -0.0123
   -0.0124
   -0.0124
   -0.0124
   -0.0124
   -0.0124
   -0.0124
   -0.0123
   -0.0122
   -0.0121
   -0.0120
   -0.0119
   -0.0117
   -0.0116
   -0.0114
   -0.0112
   -0.0110
   -0.0108
   -0.0106
   -0.0103
   -0.0101
   -0.0098
   -0.0096
   -0.0093
   -0.0090
   -0.0087
   -0.0085
   -0.0082
   -0.0079
   -0.0076
   -0.0074
   -0.0071
   -0.0068
   -0.0065
   -0.0063
   -0.0060
   -0.0057
   -0.0055
   -0.0052
   -0.0050
   -0.0047
   -0.0045
   -0.0042
   -0.0040
   -0.0038
   -0.0036
   -0.0033
   -0.0031
   -0.0029
   -0.0027
   -0.0025
   -0.0023
   -0.0021
   -0.0019
   -0.0017
   -0.0015
   -0.0013
   -0.0012
   -0.0010
   -0.0008
   -0.0006
   -0.0004
   -0.0003
   -0.0001
    0.0001
    0.0003
    0.0004
    0.0006
    0.0008
    0.0010
    0.0012
    0.0014
    0.0015
    0.0017
    0.0019
    0.0022
    0.0024
    0.0026
    0.0028
    0.0031
    0.0033
    0.0036
    0.0038
    0.0041
    0.0044
    0.0047
    0.0050
    0.0054
    0.0057
    0.0060
    0.0064
    0.0067
    0.0071
    0.0075
    0.0079
    0.0082
    0.0086
    0.0090
    0.0094
    0.0098
    0.0102
    0.0105
    0.0109
    0.0112
    0.0116
    0.0119
    0.0122
    0.0125
    0.0127
    0.0130
    0.0132
    0.0134
    0.0135
    0.0137
    0.0138
    0.0138
    0.0139
    0.0139
    0.0139
    0.0138
    0.0138
    0.0137
    0.0136
    0.0134
    0.0133
    0.0131
    0.0129
    0.0127
    0.0125
    0.0123
    0.0120
    0.0118
    0.0116
    0.0113
    0.0111
    0.0109
    0.0107
    0.0105
    0.0103
    0.0101
    0.0099
    0.0098
    0.0097
    0.0095
    0.0094
    0.0094
    0.0093
    0.0093
    0.0092
    0.0092
    0.0092
    0.0093
    0.0093
    0.0093
    0.0093
    0.0094
    0.0094
    0.0094
    0.0095
    0.0095
    0.0095
    0.0095
    0.0095
    0.0095
    0.0094
    0.0094
    0.0093
    0.0092
    0.0091
    0.0090
    0.0088
    0.0087
    0.0085
    0.0083
    0.0081
    0.0079
    0.0077
    0.0075
    0.0073
    0.0071
    0.0069
    0.0068
    0.0066
    0.0065
    0.0063
    0.0062
    0.0062
    0.0061
    0.0061
    0.0062
    0.0063
    0.0064
    0.0066
    0.0068
    0.0070
    0.0073
    0.0077
    0.0081
    0.0085
    0.0090
    0.0095
    0.0100
    0.0106
    0.0112
    0.0119
    0.0125
    0.0132
    0.0139
    0.0146
    0.0153
    0.0161
    0.0168
    0.0175
    0.0181
    0.0188
    0.0194
    0.0200
    0.0206
    0.0211
    0.0216
    0.0221
    0.0225
    0.0229
    0.0232
    0.0235
    0.0237
    0.0239
    0.0240
    0.0241
    0.0241
    0.0241
    0.0241
    0.0240
    0.0238
    0.0237
