# Supplementary material for: Super-resolution techniques to simulate electronic spectra of large molecular systems
Source: Nat Commun. 2024 Sep 12;15:8001. doi: 10.1038/s41467-024-52368-5 (PMC11393058; doi:10.1038/s41467-024-52368-5)
Supplement: Supplementary file 6 — Source Data [file 41467_2024_52368_MOESM6_ESM.zip › figure_3c.txt]

# DATA POINTS FOR FIGURE 3c MAIN ARTICLE

# exact
# energy [eV]       Int. [arb. u.]
    0.0000             0.0000
    0.0437             0.3349
    0.0874             0.2358
    0.1311             0.2379
    0.1747             0.2112
    0.2184             0.2047
    0.2621             0.2030
    0.3058             0.2157
    0.3495             0.2271
    0.3932             0.2237
    0.4369             0.2365
    0.4806             0.2270
    0.5242             0.2307
    0.5679             0.2396
    0.6116             0.2400
    0.6553             0.2558
    0.6990             0.2626
    0.7427             0.2632
    0.7864             0.2666
    0.8301             0.2749
    0.8737             0.2884
    0.9174             0.2940
    0.9611             0.2997
    1.0048             0.3136
    1.0485             0.3256
    1.0922             0.3370
    1.1359             0.3480
    1.1796             0.2781
    1.2232             0.4045
    1.2669             0.4385
    1.3106             0.4344
    1.3543             0.5099
    1.3980             0.5743
    1.4417             0.2311
    1.4854             0.6158
    1.5291             0.6949
    1.5727             0.7461
    1.6164             0.9094
    1.6601             0.7930
    1.7038             1.1200
    1.7475             0.8916
    1.7912             1.4101
    1.8349             2.0162
    1.8786             2.7166
    1.9222             4.9425
    1.9659            12.4653
    2.0096             8.4418
    2.0533             3.0101
    2.0970             2.0008
    2.1407             1.3813
    2.1844             1.2990
    2.2281             0.8314
    2.2717             0.8054
    2.3154             0.8474
    2.3591             0.8382
    2.4028             0.8000
    2.4465             0.7010
    2.4902             0.4109
    2.5339             0.7180
    2.5776             0.3617
    2.6212             0.4220
    2.6649             0.6046
    2.7086             0.7327
    2.7523             0.6796
    2.7960             0.5881
    2.8397             0.3993
    2.8834             0.7289
    2.9271             0.5376
    2.9707             0.4562
    3.0144             0.8104
    3.0581             1.0071
    3.1018             1.1504
    3.1455             1.8946
    3.1892             0.7477
    3.2329             0.9812
    3.2765             1.0240
    3.3202             1.7914
    3.3639             4.2195
    3.4076             8.9390
    3.4513             5.2399
    3.4950             2.0245
    3.5387             1.0205
    3.5824             1.1373
    3.6260             1.1270
    3.6697             0.7247
    3.7134             1.0478
    3.7571             2.7822
    3.8008             2.9523
    3.8445             1.0068
    3.8882             0.9529
    3.9319             0.5250
    3.9755             1.3336
    4.0192             0.5384
    4.0629             0.5812
    4.1066             0.1193
    4.1503             0.6709
    4.1940             0.3167
    4.2377             0.6437
    4.2814             0.4370
    4.3250             0.5392
    4.3687             0.4454
    4.4124             0.2788
    4.4561             1.1207
    4.4998             0.5218
    4.5435             0.8568
    4.5872             0.4017
    4.6309             0.3731
    4.6745             0.6584
    4.7182             0.2095
    4.7619             0.4477
    4.8056             0.4809
    4.8493             0.5989
    4.8930             0.2962
    4.9367             0.8857
    4.9804             0.7895
    5.0240             1.0023
    5.0677             0.3003
    5.1114             0.4844
    5.1551             0.6814
    5.1988             1.3058
    5.2425             1.1854
    5.2862             1.5548
    5.3299             2.5474
    5.3735             3.8862
    5.4172             7.1462
    5.4609             5.4912
    5.5046             2.6489
    5.5483             1.4162
    5.5920             1.2309
    5.6357             1.0286
    5.6794             1.3264
    5.7230             0.4912
    5.7667             1.5946
    5.8104             2.0565
    5.8541             1.2789
    5.8978             1.1153
    5.9415             0.4795
    5.9852             1.0290
    6.0289             1.0871
    6.0725             1.1583
    6.1162             0.6973
    6.1599             0.3639
    6.2036             0.5355
    6.2473             0.5080
    6.2910             0.9193
    6.3347             1.1766
    6.3784             1.1559
    6.4220             1.0786
    6.4657             1.2477
    6.5094             1.4605
    6.5531             0.4004
    6.5968             1.0709
    6.6405             0.9365
    6.6842             0.8112
    6.7278             0.1110
    6.7715             0.7639
    6.8152             1.2153
    6.8589             0.8289
    6.9026             1.4970
    6.9463             2.2265
    6.9900             1.4244
    7.0337             0.9487
    7.0773             0.4186
    7.1210             0.3166
    7.1647             0.5416
    7.2084             1.7739
    7.2521             0.8084
    7.2958             2.1709
    7.3395             1.1152
    7.3832             0.9853
    7.4268             0.3159
    7.4705             1.1680
    7.5142             0.3497
    7.5579             0.7243
    7.6016             0.9871
    7.6453             1.0789
    7.6890             0.8089
    7.7327             1.3505
    7.7763             0.8593
    7.8200             0.0941
    7.8637             0.9458
    7.9074             0.7783
    7.9511             0.6050
    7.9948             0.5291
    8.0385             0.0990
    8.0822             0.1572
    8.1258             1.3043
    8.1695             1.1688
    8.2132             1.4868
    8.2569             0.9801
    8.3006             0.7166
    8.3443             1.2393
    8.3880             0.6197
    8.4317             0.9102
    8.4753             0.8200
    8.5190             1.6345
    8.5627             0.6086
    8.6064             0.0287
    8.6501             1.2910
    8.6938             0.7339
    8.7375             1.1320
    8.7812             1.2189
    8.8248             0.5921
    8.8685             0.3964
    8.9122             0.0795
    8.9559             0.4359
    8.9996             0.7587
    9.0433             0.6544
    9.0870             0.4568
    9.1307             0.2792
    9.1743             0.3182
    9.2180             0.5412
    9.2617             0.5567
    9.3054             1.0911
    9.3491             1.4282
    9.3928             0.2645
    9.4365             0.5587
    9.4802             0.1388
    9.5238             0.5197
    9.5675             0.3780
    9.6112             0.0328
    9.6549             0.1158
    9.6986             0.6242
    9.7423             0.9552
    9.7860             0.6355
    9.8296             0.7727
    9.8733             0.9096
    9.9170             0.3433
    9.9607             0.4448
   10.0044             0.6602
   10.0481             0.0946
   10.0918             0.3283
   10.1355             0.4600
   10.1791             0.6609
   10.2228             0.9709
   10.2665             0.5588
   10.3102             0.3835
   10.3539             0.1224
   10.3976             0.3998
   10.4413             0.3533
   10.4850             0.7088
   10.5286             0.0977
   10.5723             0.4813
   10.6160             0.1854
   10.6597             0.5092
   10.7034             0.5045
   10.7471             0.7460
   10.7908             0.4605
   10.8345             0.1756
   10.8781             0.9541
   10.9218             0.3473
   10.9655             0.9729
   11.0092             0.9801
   11.0529             0.4097
   11.0966             0.6624
   11.1403             0.7825
   11.1840             0.2766
   11.2276             0.2009
   11.2713             0.5236
   11.3150             0.3414
   11.3587             0.0967
   11.4024             0.3733
   11.4461             0.6544
   11.4898             1.1018
   11.5335             1.0675
   11.5771             0.3146
   11.6208             0.5123
   11.6645             0.3505
   11.7082             0.4644
   11.7519             0.3223
   11.7956             0.4964
   11.8393             0.3678
   11.8830             0.4331
   11.9266             0.3425
   11.9703             0.1208
   12.0140             0.4528
   12.0577             0.3478
   12.1014             0.4213
   12.1451             0.4282
   12.1888             0.3529
   12.2325             0.2253
   12.2761             0.1590
   12.3198             0.5209
   12.3635             0.3549
   12.4072             0.4153
   12.4509             0.4342
   12.4946             0.1820
   12.5383             0.3503
   12.5820             0.4301
   12.6256             0.9362
   12.6693             0.6673
   12.7130             0.1896
   12.7567             0.4948
   12.8004             0.5411
   12.8441             0.5416
   12.8878             0.7544
   12.9315             0.6018
   12.9751             0.9428
   13.0188             0.6072
   13.0625             1.2279
   13.1062             0.5121
   13.1499             0.9426
   13.1936             0.5076
   13.2373             0.4597
   13.2809             0.8718
   13.3246             1.2635
   13.3683             0.5284
   13.4120             0.4653
   13.4557             0.7150
   13.4994             0.7305
   13.5431             0.5675
   13.5868             0.7273
   13.6304             0.4998
   13.6741             0.4999
   13.7178             0.5564
   13.7615             0.4617
   13.8052             0.5343
   13.8489             0.4987
   13.8926             0.3931
   13.9363             0.8742
   13.9799             1.1933
   14.0236             0.9512
   14.0673             0.6970
   14.1110             1.3350
   14.1547             1.6799
   14.1984             0.8424
   14.2421             0.4500
   14.2858             0.4817
   14.3294             0.1746
   14.3731             0.3727
   14.4168             0.5117
   14.4605             0.2511
   14.5042             0.3492
   14.5479             0.1596
   14.5916             0.2538
   14.6353             0.7126
   14.6789             0.9385
   14.7226             0.2829
   14.7663             0.5316
   14.8100             1.6130
   14.8537             1.3567
   14.8974             0.8081
   14.9411             0.4194
   14.9848             0.4317
   15.0284             0.3481
   15.0721             0.4615
   15.1158             0.9754
   15.1595             1.6459
   15.2032             2.0036
   15.2469             0.6438
   15.2906             1.7391
   15.3343             1.5570
   15.3779             0.3499
   15.4216             0.3663
   15.4653             1.0942
   15.5090             1.1708
   15.5527             1.1969
   15.5964             0.7386
   15.6401             1.1948
   15.6838             1.1151
   15.7274             1.0709
   15.7711             0.4278
   15.8148             0.5998
   15.8585             0.7849
   15.9022             0.7969
   15.9459             0.6873
   15.9896             1.0853
   16.0333             0.6394
   16.0769             0.8061
   16.1206             0.8846
   16.1643             0.9175
   16.2080             0.9990
   16.2517             1.1100
   16.2954             1.2047
   16.3391             0.9040
   16.3827             0.3607
   16.4264             0.5429
   16.4701             0.4830
   16.5138             0.3597
   16.5575             0.7217
   16.6012             0.3223
   16.6449             0.2772
   16.6886             0.4250
   16.7322             0.5474
   16.7759             0.6384
   16.8196             0.2622
   16.8633             0.3305
   16.9070             0.5574
   16.9507             0.9620
   16.9944             1.0810
   17.0381             0.6673
   17.0817             0.8763
   17.1254             0.7442
   17.1691             0.4822
   17.2128             0.5879
   17.2565             0.6253
   17.3002             0.4726
   17.3439             0.1641
   17.3876             0.4748
   17.4312             0.8128
   17.4749             0.1937
   17.5186             0.5935
   17.5623             0.5342
   17.6060             0.5211
   17.6497             0.2838
   17.6934             0.1665
   17.7371             0.6402
   17.7807             0.0440
   17.8244             0.2519
   17.8681             0.3152
   17.9118             0.3361
   17.9555             0.3089
   17.9992             0.4246
   18.0429             0.6726
   18.0866             0.5341
   18.1302             0.8521
   18.1739             1.0192
   18.2176             0.6884
   18.2613             0.2019
   18.3050             0.2365
   18.3487             0.5409
   18.3924             0.2892
   18.4361             0.1455
   18.4797             0.1284
   18.5234             0.2405
   18.5671             0.5708
   18.6108             0.6023
   18.6545             0.4749
   18.6982             0.5037
   18.7419             0.4448
   18.7856             0.3089
   18.8292             0.0959
   18.8729             0.1360
   18.9166             0.3268
   18.9603             0.1229
   19.0040             0.2882
   19.0477             0.2590
   19.0914             0.5163
   19.1351             0.3484
   19.1787             0.3319
   19.2224             0.3246
   19.2661             0.2584
   19.3098             0.0825
   19.3535             0.2861
   19.3972             0.1215
   19.4409             0.2167
   19.4846             0.2061
   19.5282             0.1210
   19.5719             0.2779
   19.6156             0.4237
   19.6593             0.4566
   19.7030             0.3518
   19.7467             0.3258
   19.7904             0.1699
   19.8340             0.3179
   19.8777             0.3157
   19.9214             0.1170
   19.9651             0.2402

# SMA opt
# energy [eV]       Int. [arb. u.]
    0.0000             0.0000
    0.0437             0.3392
    0.0874             0.2080
    0.1311             0.2044
    0.1747             0.2046
    0.2184             0.2054
    0.2621             0.2066
    0.3058             0.2080
    0.3495             0.2097
    0.3932             0.2116
    0.4369             0.2138
    0.4806             0.2163
    0.5242             0.2191
    0.5679             0.2222
    0.6116             0.2257
    0.6553             0.2295
    0.6990             0.2337
    0.7427             0.2383
    0.7864             0.2434
    0.8301             0.2490
    0.8737             0.2551
    0.9174             0.2618
    0.9611             0.2693
    1.0048             0.2775
    1.0485             0.2866
    1.0922             0.2967
    1.1359             0.3079
    1.1796             0.3205
    1.2232             0.3346
    1.2669             0.3505
    1.3106             0.3686
    1.3543             0.3894
    1.3980             0.4134
    1.4417             0.4414
    1.4854             0.4744
    1.5291             0.5140
    1.5727             0.5622
    1.6164             0.6220
    1.6601             0.6983
    1.7038             0.7987
    1.7475             0.9367
    1.7912             1.1378
    1.8349             1.4574
    1.8786             2.0422
    1.9222             3.4461
    1.9659            13.1606
    2.0096            11.5998
    2.0533             3.1435
    2.0970             1.8999
    2.1407             1.3666
    2.1844             1.0710
    2.2281             0.8846
    2.2717             0.7578
    2.3154             0.6673
    2.3591             0.6007
    2.4028             0.5510
    2.4465             0.5139
    2.4902             0.4866
    2.5339             0.4672
    2.5776             0.4548
    2.6212             0.4487
    2.6649             0.4487
    2.7086             0.4550
    2.7523             0.4687
    2.7960             0.4918
    2.8397             0.5292
    2.8834             0.5929
    2.9271             0.7251
    2.9707             1.2194
    3.0144             2.0215
    3.0581             0.9470
    3.1018             0.5510
    3.1455             0.5970
    3.1892             0.6986
    3.2329             0.8431
    3.2765             1.0619
    3.3202             1.4814
    3.3639             1.7617
    3.4076             2.8897
    3.4513            11.6265
    3.4950             8.8986
    3.5387             2.5873
    3.5824             1.5691
    3.6260             1.1240
    3.6697             0.8712
    3.7134             0.7073
    3.7571             0.5919
    3.8008             0.5058
    3.8445             0.4389
    3.8882             0.3852
    3.9319             0.3409
    3.9755             0.3036
    4.0192             0.2716
    4.0629             0.2437
    4.1066             0.2192
    4.1503             0.1973
    4.1940             0.1777
    4.2377             0.1599
    4.2814             0.1440
    4.3250             0.1296
    4.3687             0.1171
    4.4124             0.1066
    4.4561             0.0987
    4.4998             0.0943
    4.5435             0.0950
    4.5872             0.1028
    4.6309             0.1214
    4.6745             0.1603
    4.7182             0.2556
    4.7619             0.7835
    4.8056             1.3545
    4.8493             0.5164
    4.8930             0.3278
    4.9367             0.2911
    4.9804             0.2956
    5.0240             0.3204
    5.0677             0.3605
    5.1114             0.4159
    5.1551             0.4906
    5.1988             0.5925
    5.2425             0.7374
    5.2862             0.9582
    5.3299             1.3362
    5.3735             2.1434
    5.4172             5.2502
    5.4609            13.3215
    5.5046             5.8383
    5.5483             2.4281
    5.5920             1.5885
    5.6357             1.2005
    5.6794             0.9747
    5.7230             0.8262
    5.7667             0.7208
    5.8104             0.6420
    5.8541             0.5807
    5.8978             0.5315
    5.9415             0.4912
    5.9852             0.4575
    6.0289             0.4289
    6.0725             0.4042
    6.1162             0.3827
    6.1599             0.3638
    6.2036             0.3470
    6.2473             0.3320
    6.2910             0.3185
    6.3347             0.3063
    6.3784             0.2952
    6.4220             0.2850
    6.4657             0.2756
    6.5094             0.2670
    6.5531             0.2590
    6.5968             0.2516
    6.6405             0.2447
    6.6842             0.2382
    6.7278             0.2322
    6.7715             0.2265
    6.8152             0.2211
    6.8589             0.2160
    6.9026             0.2113
    6.9463             0.2067
    6.9900             0.2024
    7.0337             0.1984
    7.0773             0.1945
    7.1210             0.1908
    7.1647             0.1872
    7.2084             0.1839
    7.2521             0.1806
    7.2958             0.1775
    7.3395             0.1746
    7.3832             0.1717
    7.4268             0.1690
    7.4705             0.1663
    7.5142             0.1638
    7.5579             0.1613
    7.6016             0.1590
    7.6453             0.1567
    7.6890             0.1545
    7.7327             0.1524
    7.7763             0.1503
    7.8200             0.1483
    7.8637             0.1464
    7.9074             0.1445
    7.9511             0.1427
    7.9948             0.1409
    8.0385             0.1392
    8.0822             0.1376
    8.1258             0.1360
    8.1695             0.1344
    8.2132             0.1329
    8.2569             0.1314
    8.3006             0.1299
    8.3443             0.1285
    8.3880             0.1271
    8.4317             0.1258
    8.4753             0.1245
    8.5190             0.1232
    8.5627             0.1220
    8.6064             0.1208
    8.6501             0.1196
    8.6938             0.1184
    8.7375             0.1173
    8.7812             0.1162
    8.8248             0.1151
    8.8685             0.1140
    8.9122             0.1130
    8.9559             0.1120
    8.9996             0.1110
    9.0433             0.1100
    9.0870             0.1090
    9.1307             0.1081
    9.1743             0.1072
    9.2180             0.1063
    9.2617             0.1054
    9.3054             0.1045
    9.3491             0.1037
    9.3928             0.1029
    9.4365             0.1020
    9.4802             0.1012
    9.5238             0.1004
    9.5675             0.0997
    9.6112             0.0989
    9.6549             0.0982
    9.6986             0.0974
    9.7423             0.0967
    9.7860             0.0960
    9.8296             0.0953
    9.8733             0.0946
    9.9170             0.0939
    9.9607             0.0933
   10.0044             0.0926
   10.0481             0.0920
   10.0918             0.0913
   10.1355             0.0907
   10.1791             0.0901
   10.2228             0.0895
   10.2665             0.0889
   10.3102             0.0883
   10.3539             0.0877
   10.3976             0.0872
   10.4413             0.0866
   10.4850             0.0861
   10.5286             0.0855
   10.5723             0.0850
   10.6160             0.0844
   10.6597             0.0839
   10.7034             0.0834
   10.7471             0.0829
   10.7908             0.0824
   10.8345             0.0819
   10.8781             0.0814
   10.9218             0.0809
   10.9655             0.0805
   11.0092             0.0800
   11.0529             0.0795
   11.0966             0.0791
   11.1403             0.0786
   11.1840             0.0782
   11.2276             0.0777
   11.2713             0.0773
   11.3150             0.0769
   11.3587             0.0765
   11.4024             0.0760
   11.4461             0.0756
   11.4898             0.0752
   11.5335             0.0748
   11.5771             0.0744
   11.6208             0.0740
   11.6645             0.0736
   11.7082             0.0733
   11.7519             0.0729
   11.7956             0.0725
   11.8393             0.0721
   11.8830             0.0718
   11.9266             0.0714
   11.9703             0.0710
   12.0140             0.0707
   12.0577             0.0703
   12.1014             0.0700
   12.1451             0.0697
   12.1888             0.0693
   12.2325             0.0690
   12.2761             0.0686
   12.3198             0.0683
   12.3635             0.0680
   12.4072             0.0677
   12.4509             0.0673
   12.4946             0.0670
   12.5383             0.0667
   12.5820             0.0664
   12.6256             0.0661
   12.6693             0.0658
   12.7130             0.0655
   12.7567             0.0652
   12.8004             0.0649
   12.8441             0.0646
   12.8878             0.0643
   12.9315             0.0641
   12.9751             0.0638
   13.0188             0.0635
   13.0625             0.0632
   13.1062             0.0629
   13.1499             0.0627
   13.1936             0.0624
   13.2373             0.0621
   13.2809             0.0619
   13.3246             0.0616
   13.3683             0.0613
   13.4120             0.0611
   13.4557             0.0608
   13.4994             0.0606
   13.5431             0.0603
   13.5868             0.0601
   13.6304             0.0598
   13.6741             0.0596
   13.7178             0.0594
   13.7615             0.0591
   13.8052             0.0589
   13.8489             0.0586
   13.8926             0.0584
   13.9363             0.0582
   13.9799             0.0580
   14.0236             0.0577
   14.0673             0.0575
   14.1110             0.0573
   14.1547             0.0571
   14.1984             0.0568
   14.2421             0.0566
   14.2858             0.0564
   14.3294             0.0562
   14.3731             0.0560
   14.4168             0.0558
   14.4605             0.0556
   14.5042             0.0554
   14.5479             0.0551
   14.5916             0.0549
   14.6353             0.0547
   14.6789             0.0545
   14.7226             0.0543
   14.7663             0.0542
   14.8100             0.0540
   14.8537             0.0538
   14.8974             0.0536
   14.9411             0.0534
   14.9848             0.0532
   15.0284             0.0530
   15.0721             0.0528
   15.1158             0.0526
   15.1595             0.0524
   15.2032             0.0523
   15.2469             0.0521
   15.2906             0.0519
   15.3343             0.0517
   15.3779             0.0515
   15.4216             0.0514
   15.4653             0.0512
   15.5090             0.0510
   15.5527             0.0508
   15.5964             0.0507
   15.6401             0.0505
   15.6838             0.0503
   15.7274             0.0502
   15.7711             0.0500
   15.8148             0.0498
   15.8585             0.0497
   15.9022             0.0495
   15.9459             0.0493
   15.9896             0.0492
   16.0333             0.0490
   16.0769             0.0489
   16.1206             0.0487
   16.1643             0.0486
   16.2080             0.0484
   16.2517             0.0482
   16.2954             0.0481
   16.3391             0.0479
   16.3827             0.0478
   16.4264             0.0476
   16.4701             0.0475
   16.5138             0.0473
   16.5575             0.0472
   16.6012             0.0471
   16.6449             0.0469
   16.6886             0.0468
   16.7322             0.0466
   16.7759             0.0465
   16.8196             0.0463
   16.8633             0.0462
   16.9070             0.0461
   16.9507             0.0459
   16.9944             0.0458
   17.0381             0.0456
   17.0817             0.0455
   17.1254             0.0454
   17.1691             0.0452
   17.2128             0.0451
   17.2565             0.0450
   17.3002             0.0448
   17.3439             0.0447
   17.3876             0.0446
   17.4312             0.0445
   17.4749             0.0443
   17.5186             0.0442
   17.5623             0.0441
   17.6060             0.0440
   17.6497             0.0438
   17.6934             0.0437
   17.7371             0.0436
   17.7807             0.0434
   17.8244             0.0433
   17.8681             0.0432
   17.9118             0.0431
   17.9555             0.0430
   17.9992             0.0428
   18.0429             0.0427
   18.0866             0.0426
   18.1302             0.0425
   18.1739             0.0424
   18.2176             0.0423
   18.2613             0.0421
   18.3050             0.0420
   18.3487             0.0419
   18.3924             0.0418
   18.4361             0.0417
   18.4797             0.0416
   18.5234             0.0415
   18.5671             0.0414
   18.6108             0.0412
   18.6545             0.0411
   18.6982             0.0410
   18.7419             0.0409
   18.7856             0.0408
   18.8292             0.0407
   18.8729             0.0406
   18.9166             0.0405
   18.9603             0.0404
   19.0040             0.0403
   19.0477             0.0402
   19.0914             0.0401
   19.1351             0.0400
   19.1787             0.0399
   19.2224             0.0398
   19.2661             0.0397
   19.3098             0.0396
   19.3535             0.0395
   19.3972             0.0394
   19.4409             0.0393
   19.4846             0.0392
   19.5282             0.0391
   19.5719             0.0390
   19.6156             0.0389
   19.6593             0.0388
   19.7030             0.0387
   19.7467             0.0386
   19.7904             0.0385
   19.8340             0.0384
   19.8777             0.0383
   19.9214             0.0382
   19.9651             0.0381

# Dipole exact
# Int. [arb. u.]
    0.2421
    0.2328
    0.2213
    0.2080
    0.1930
    0.1763
    0.1587
    0.1409
    0.1228
    0.1052
    0.0891
    0.0743
    0.0597
    0.0451
    0.0299
    0.0133
   -0.0053
   -0.0257
   -0.0469
   -0.0680
   -0.0877
   -0.1041
   -0.1160
   -0.1230
   -0.1254
   -0.1241
   -0.1198
   -0.1134
   -0.1065
   -0.1005
   -0.0954
   -0.0915
   -0.0899
   -0.0901
   -0.0911
   -0.0925
   -0.0938
   -0.0940
   -0.0921
   -0.0880
   -0.0825
   -0.0759
   -0.0680
   -0.0600
   -0.0531
   -0.0469
   -0.0413
   -0.0364
   -0.0321
   -0.0274
   -0.0218
   -0.0157
   -0.0094
   -0.0024
    0.0049
    0.0118
    0.0184
    0.0249
    0.0311
    0.0365
    0.0414
    0.0459
    0.0503
    0.0544
    0.0586
    0.0631
    0.0676
    0.0723
    0.0771
    0.0808
    0.0831
    0.0842
    0.0834
    0.0812
    0.0787
    0.0763
    0.0739
    0.0727
    0.0727
    0.0733
    0.0743
    0.0756
    0.0760
    0.0754
    0.0733
    0.0694
    0.0644
    0.0589
    0.0527
    0.0470
    0.0424
    0.0389
    0.0367
    0.0361
    0.0363
    0.0370
    0.0375
    0.0366
    0.0342
    0.0302
    0.0241
    0.0166
    0.0086
    0.0006
   -0.0068
   -0.0126
   -0.0160
   -0.0181
   -0.0196
   -0.0202
   -0.0205
   -0.0217
   -0.0237
   -0.0259
   -0.0285
   -0.0314
   -0.0342
   -0.0367
   -0.0386
   -0.0400
   -0.0412
   -0.0421
   -0.0429
   -0.0444
   -0.0464
   -0.0481
   -0.0503
   -0.0529
   -0.0551
   -0.0566
   -0.0577
   -0.0581
   -0.0576
   -0.0562
   -0.0540
   -0.0516
   -0.0487
   -0.0455
   -0.0423
   -0.0395
   -0.0364
   -0.0329
   -0.0288
   -0.0235
   -0.0168
   -0.0090
   -0.0007
    0.0078
    0.0157
    0.0225
    0.0275
    0.0307
    0.0328
    0.0341
    0.0353
    0.0370
    0.0398
    0.0438
    0.0488
    0.0545
    0.0601
    0.0653
    0.0695
    0.0721
    0.0729
    0.0722
    0.0695
    0.0653
    0.0604
    0.0553
    0.0501
    0.0455
    0.0419
    0.0394
    0.0376
    0.0363
    0.0353
    0.0340
    0.0315
    0.0281
    0.0240
    0.0191
    0.0138
    0.0089
    0.0045
    0.0006
   -0.0025
   -0.0047
   -0.0061
   -0.0071
   -0.0078
   -0.0082
   -0.0085
   -0.0085
   -0.0083
   -0.0081
   -0.0079
   -0.0075
   -0.0070
   -0.0065
   -0.0056
   -0.0043
   -0.0029
   -0.0015
   -0.0003
    0.0007
    0.0014
    0.0019
    0.0025
    0.0034
    0.0048
    0.0068
    0.0095
    0.0129
    0.0157
    0.0176
    0.0188
    0.0186
    0.0170
    0.0151
    0.0134
    0.0119
    0.0111
    0.0116
    0.0129
    0.0151
    0.0180
    0.0207
    0.0231
    0.0247
    0.0251
    0.0242
    0.0226
    0.0199
    0.0166
    0.0135
    0.0110
    0.0090
    0.0080
    0.0077
    0.0080
    0.0082
    0.0080
    0.0072
    0.0054
    0.0026
   -0.0011
   -0.0053
   -0.0097
   -0.0139
   -0.0176
   -0.0203
   -0.0222
   -0.0235
   -0.0244
   -0.0249
   -0.0256
   -0.0266
   -0.0277
   -0.0290
   -0.0303
   -0.0313
   -0.0319
   -0.0319
   -0.0314
   -0.0306
   -0.0293
   -0.0277
   -0.0262
   -0.0246
   -0.0230
   -0.0216
   -0.0203
   -0.0190
   -0.0173
   -0.0153
   -0.0127
   -0.0094
   -0.0058
   -0.0022
    0.0013
    0.0044
    0.0065
    0.0079
    0.0086
    0.0082
    0.0074
    0.0067
    0.0064
    0.0069
    0.0079
    0.0095
    0.0115
    0.0134
    0.0147
    0.0155
    0.0157
    0.0151
    0.0138
    0.0125
    0.0113
    0.0104
    0.0101
    0.0107
    0.0120
    0.0138
    0.0164
    0.0196
    0.0227
    0.0256
    0.0283
    0.0306
    0.0323
    0.0338
    0.0352
    0.0365
    0.0378
    0.0392
    0.0404
    0.0418
    0.0432
    0.0444
    0.0455
    0.0468
    0.0477
    0.0488
    0.0503
    0.0520
    0.0537
    0.0555
    0.0574
    0.0592
    0.0611
    0.0630
    0.0647
    0.0664
    0.0678
    0.0689
    0.0695
    0.0698
    0.0696
    0.0691
    0.0686
    0.0682
    0.0680
    0.0679
    0.0679
    0.0673
    0.0660
    0.0642
    0.0615
    0.0583
    0.0548
    0.0510
    0.0472
    0.0439
    0.0407
    0.0376
    0.0349
    0.0321
    0.0289
    0.0253
    0.0210
    0.0158
    0.0103
    0.0045
   -0.0017
   -0.0074
   -0.0126
   -0.0171
   -0.0206
   -0.0229
   -0.0244
   -0.0252
   -0.0254
   -0.0250
   -0.0245
   -0.0242
   -0.0239
   -0.0237
   -0.0240
   -0.0246
   -0.0250
   -0.0254
   -0.0261
   -0.0265
   -0.0268
   -0.0271
   -0.0273
   -0.0274
   -0.0272
   -0.0271
   -0.0268
   -0.0261
   -0.0250
   -0.0239
   -0.0229
   -0.0220
   -0.0214
   -0.0213
   -0.0216
   -0.0223
   -0.0234
   -0.0249
   -0.0266
   -0.0286
   -0.0305
   -0.0325
   -0.0345
   -0.0364
   -0.0381
   -0.0398
   -0.0414
   -0.0427
   -0.0440
   -0.0456
   -0.0476
   -0.0499
   -0.0526
   -0.0557
   -0.0589
   -0.0620
   -0.0651
   -0.0677
   -0.0698
   -0.0716
   -0.0730
   -0.0739
   -0.0743
   -0.0743
   -0.0737
   -0.0726
   -0.0709
   -0.0686
   -0.0657
   -0.0622
   -0.0582
   -0.0539
   -0.0490
   -0.0440
   -0.0391
   -0.0342
   -0.0295
   -0.0249
   -0.0205
   -0.0162
   -0.0118
   -0.0078
   -0.0039
   -0.0002
    0.0032
    0.0062
    0.0088
    0.0109
    0.0126
    0.0136
    0.0139
    0.0138
    0.0131
    0.0119
    0.0103
    0.0086
    0.0068
    0.0047
    0.0025
    0.0003
   -0.0019
   -0.0042
   -0.0065
   -0.0085
   -0.0104
   -0.0125
   -0.0143
   -0.0158
   -0.0172
   -0.0183
   -0.0189
   -0.0191
   -0.0192
   -0.0191
   -0.0189
   -0.0189
   -0.0195
   -0.0203
   -0.0211
   -0.0220
   -0.0227
   -0.0227
   -0.0220
   -0.0208
   -0.0189
   -0.0164
   -0.0138
   -0.0113
   -0.0088
   -0.0066
   -0.0048
   -0.0031
   -0.0017
   -0.0002
    0.0014
    0.0029
    0.0047
    0.0066
    0.0085
    0.0100
    0.0113
    0.0121
    0.0119
    0.0108
    0.0092
    0.0069
    0.0041
    0.0015
   -0.0011
   -0.0037
   -0.0060
   -0.0080
   -0.0101
   -0.0122
   -0.0144
   -0.0166
   -0.0188
   -0.0209
   -0.0229
   -0.0246
   -0.0262
   -0.0276
   -0.0286
   -0.0290
   -0.0292
   -0.0292
   -0.0286
   -0.0279
   -0.0275
   -0.0270
   -0.0261
   -0.0255
   -0.0248
   -0.0235
   -0.0220
   -0.0204
   -0.0185
   -0.0164
   -0.0142
   -0.0121
   -0.0101
   -0.0083
   -0.0065
   -0.0052
   -0.0043
   -0.0032
   -0.0021
   -0.0010
    0.0005
    0.0025
    0.0047
    0.0071
    0.0094
    0.0116
    0.0133
    0.0143
    0.0149
    0.0151
    0.0148
    0.0144
    0.0142
    0.0141
    0.0141
    0.0145
    0.0151
    0.0159
    0.0166
    0.0172
    0.0179
    0.0183
    0.0184
    0.0188
    0.0195
    0.0203
    0.0213
    0.0225
    0.0235
    0.0242
    0.0248
    0.0254
    0.0260
    0.0265
    0.0275
    0.0288
    0.0300
    0.0312
    0.0326
    0.0338
    0.0347
    0.0356
    0.0365
    0.0372
    0.0375
    0.0374
    0.0371
    0.0362
    0.0348
    0.0334
    0.0322
    0.0311
    0.0301
    0.0298
    0.0299
    0.0299
    0.0300
    0.0303
    0.0302
    0.0295
    0.0282
    0.0265
    0.0242
    0.0214
    0.0187
    0.0164
    0.0145
    0.0131
    0.0125
    0.0123
    0.0122
    0.0120
    0.0119
    0.0117
    0.0113
    0.0109
    0.0109
    0.0108
    0.0105
    0.0104
    0.0104
    0.0103
    0.0103
    0.0108
    0.0116
    0.0125
    0.0138
    0.0155
    0.0174
    0.0192
    0.0209
    0.0228
    0.0245
    0.0259
    0.0275
    0.0288
    0.0297
    0.0304
    0.0310
    0.0310
    0.0306
    0.0300
    0.0293
    0.0287
    0.0281
    0.0279
    0.0282
    0.0288
    0.0293
    0.0300
    0.0304
    0.0303
    0.0296
    0.0287
    0.0276
    0.0262
    0.0252
    0.0246
    0.0241
    0.0237
    0.0234
    0.0231
    0.0224
    0.0214
    0.0201
    0.0189
    0.0175
    0.0160
    0.0148
    0.0135
    0.0120
    0.0104
    0.0090
    0.0075
    0.0060
    0.0048
    0.0039
    0.0029
    0.0018
    0.0009
   -0.0001
   -0.0014
   -0.0026
   -0.0034
   -0.0041
   -0.0046
   -0.0046
   -0.0044
   -0.0041
   -0.0039
   -0.0040
   -0.0046
   -0.0056
   -0.0069
   -0.0081
   -0.0090
   -0.0096
   -0.0099
   -0.0093
   -0.0084
   -0.0076
   -0.0065
   -0.0054
   -0.0047
   -0.0043
   -0.0038
   -0.0035
   -0.0034
   -0.0033
   -0.0031
   -0.0029
   -0.0029
   -0.0030
   -0.0030
   -0.0031
   -0.0035
   -0.0039
   -0.0043
   -0.0049
   -0.0057
   -0.0068
   -0.0081
   -0.0096
   -0.0113
   -0.0130
   -0.0144
   -0.0156
   -0.0166
   -0.0169
   -0.0167
   -0.0164
   -0.0160
   -0.0153
   -0.0146
   -0.0139
   -0.0129
   -0.0116
   -0.0097
   -0.0074
   -0.0048
   -0.0018
    0.0014
    0.0045
    0.0074
    0.0101
    0.0123
    0.0142
    0.0161
    0.0180
    0.0199
    0.0218
    0.0238
    0.0258
    0.0276
    0.0289
    0.0299
    0.0303
    0.0299
    0.0292
    0.0281
    0.0267
    0.0255
    0.0244
    0.0233
    0.0224
    0.0216
    0.0207
    0.0200
    0.0193
    0.0183
    0.0172
    0.0160
    0.0146
    0.0132
    0.0120
    0.0108
    0.0097
    0.0089
    0.0082
    0.0073
    0.0068
    0.0064
    0.0055
    0.0048
    0.0040
    0.0029
    0.0016
    0.0006
   -0.0005
   -0.0016
   -0.0022
   -0.0025
   -0.0024
   -0.0019
   -0.0015
   -0.0009
   -0.0001
    0.0005
    0.0010
    0.0016
    0.0021
    0.0023
    0.0027
    0.0030
    0.0034
    0.0038
    0.0043
    0.0050
    0.0057
    0.0062
    0.0067
    0.0072
    0.0076
    0.0079
    0.0081
    0.0083
    0.0082
    0.0080
    0.0077
    0.0073
    0.0066
    0.0057
    0.0049
    0.0038
    0.0025
    0.0010
   -0.0006
   -0.0025
   -0.0045
   -0.0064
   -0.0084
   -0.0103
   -0.0121
   -0.0139
   -0.0156
   -0.0172
   -0.0188
   -0.0204
   -0.0221
   -0.0239
   -0.0256
   -0.0274
   -0.0292
   -0.0306
   -0.0317
   -0.0323
   -0.0325
   -0.0321
   -0.0314
   -0.0308
   -0.0302
   -0.0298
   -0.0298
   -0.0300
   -0.0300
   -0.0298
   -0.0291
   -0.0283
   -0.0272
   -0.0261
   -0.0252
   -0.0246
   -0.0242
   -0.0240
   -0.0240
   -0.0242
   -0.0242
   -0.0241
   -0.0238
   -0.0231
   -0.0219
   -0.0204
   -0.0187
   -0.0169
   -0.0150
   -0.0134
   -0.0122
   -0.0112
   -0.0108
   -0.0108
   -0.0113
   -0.0119
   -0.0129
   -0.0141
   -0.0152
   -0.0162
   -0.0171

# Dipole SMA opt
# Int. [arb. u.]
   -0.0117
   -0.0110
   -0.0103
   -0.0096
   -0.0090
   -0.0083
   -0.0076
   -0.0070
   -0.0064
   -0.0057
   -0.0051
   -0.0046
   -0.0040
   -0.0034
   -0.0029
   -0.0024
   -0.0019
   -0.0014
   -0.0009
   -0.0004
   -0.0000
    0.0004
    0.0008
    0.0012
    0.0016
    0.0019
    0.0022
    0.0025
    0.0028
    0.0031
    0.0033
    0.0035
    0.0037
    0.0039
    0.0041
    0.0042
    0.0044
    0.0045
    0.0046
    0.0046
    0.0047
    0.0047
    0.0048
    0.0048
    0.0048
    0.0048
    0.0047
    0.0047
    0.0046
    0.0046
    0.0045
    0.0044
    0.0043
    0.0042
    0.0041
    0.0039
    0.0038
    0.0036
    0.0035
    0.0033
    0.0032
    0.0030
    0.0028
    0.0027
    0.0025
    0.0023
    0.0022
    0.0020
    0.0018
    0.0016
    0.0015
    0.0013
    0.0011
    0.0010
    0.0008
    0.0007
    0.0005
    0.0004
    0.0003
    0.0002
    0.0001
   -0.0000
   -0.0001
   -0.0002
   -0.0003
   -0.0003
   -0.0004
   -0.0004
   -0.0004
   -0.0004
   -0.0004
   -0.0004
   -0.0004
   -0.0003
   -0.0003
   -0.0002
   -0.0001
   -0.0000
    0.0001
    0.0002
    0.0004
    0.0005
    0.0007
    0.0009
    0.0011
    0.0013
    0.0016
    0.0018
    0.0020
    0.0023
    0.0026
    0.0029
    0.0032
    0.0035
    0.0038
    0.0042
    0.0045
    0.0049
    0.0053
    0.0056
    0.0060
    0.0064
    0.0068
    0.0072
    0.0076
    0.0080
    0.0085
    0.0089
    0.0093
    0.0098
    0.0102
    0.0106
    0.0111
    0.0115
    0.0119
    0.0124
    0.0128
    0.0132
    0.0136
    0.0141
    0.0145
    0.0149
    0.0153
    0.0157
    0.0160
    0.0164
    0.0168
    0.0171
    0.0175
    0.0178
    0.0181
    0.0185
    0.0187
    0.0190
    0.0193
    0.0195
    0.0198
    0.0200
    0.0202
    0.0204
    0.0206
    0.0207
    0.0208
    0.0210
    0.0211
    0.0211
    0.0212
    0.0212
    0.0213
    0.0213
    0.0212
    0.0212
    0.0212
    0.0211
    0.0210
    0.0209
    0.0207
    0.0206
    0.0204
    0.0202
    0.0200
    0.0198
    0.0195
    0.0192
    0.0190
    0.0187
    0.0183
    0.0180
    0.0177
    0.0173
    0.0169
    0.0165
    0.0161
    0.0157
    0.0153
    0.0148
    0.0143
    0.0139
    0.0134
    0.0129
    0.0124
    0.0119
    0.0114
    0.0109
    0.0104
    0.0099
    0.0093
    0.0088
    0.0083
    0.0077
    0.0072
    0.0067
    0.0061
    0.0056
    0.0051
    0.0046
    0.0041
    0.0035
    0.0030
    0.0025
    0.0021
    0.0016
    0.0011
    0.0007
    0.0002
   -0.0002
   -0.0006
   -0.0010
   -0.0014
   -0.0018
   -0.0021
   -0.0024
   -0.0028
   -0.0031
   -0.0033
   -0.0036
   -0.0038
   -0.0041
   -0.0043
   -0.0044
   -0.0046
   -0.0047
   -0.0048
   -0.0049
   -0.0050
   -0.0050
   -0.0051
   -0.0051
   -0.0050
   -0.0050
   -0.0049
   -0.0048
   -0.0047
   -0.0045
   -0.0043
   -0.0041
   -0.0039
   -0.0037
   -0.0034
   -0.0031
   -0.0028
   -0.0025
   -0.0021
   -0.0017
   -0.0013
   -0.0009
   -0.0005
   -0.0000
    0.0005
    0.0010
    0.0015
    0.0020
    0.0025
    0.0031
    0.0037
    0.0043
    0.0049
    0.0055
    0.0061
    0.0068
    0.0074
    0.0081
    0.0087
    0.0094
    0.0101
    0.0107
    0.0114
    0.0121
    0.0128
    0.0135
    0.0142
    0.0149
    0.0156
    0.0162
    0.0169
    0.0176
    0.0182
    0.0189
    0.0196
    0.0202
    0.0208
    0.0214
    0.0220
    0.0226
    0.0232
    0.0238
    0.0243
    0.0248
    0.0253
    0.0258
    0.0263
    0.0267
    0.0272
    0.0276
    0.0280
    0.0283
    0.0286
    0.0290
    0.0292
    0.0295
    0.0297
    0.0299
    0.0301
    0.0303
    0.0304
    0.0305
    0.0305
    0.0306
    0.0306
    0.0305
    0.0305
    0.0304
    0.0303
    0.0301
    0.0300
    0.0298
    0.0295
    0.0292
    0.0289
    0.0286
    0.0283
    0.0279
    0.0275
    0.0270
    0.0266
    0.0261
    0.0255
    0.0250
    0.0244
    0.0238
    0.0232
    0.0225
    0.0218
    0.0211
    0.0204
    0.0197
    0.0189
    0.0181
    0.0173
    0.0165
    0.0157
    0.0148
    0.0140
    0.0131
    0.0122
    0.0113
    0.0104
    0.0094
    0.0085
    0.0075
    0.0066
    0.0056
    0.0046
    0.0037
    0.0027
    0.0017
    0.0007
   -0.0002
   -0.0012
   -0.0022
   -0.0032
   -0.0041
   -0.0051
   -0.0060
   -0.0070
   -0.0079
   -0.0089
   -0.0098
   -0.0107
   -0.0116
   -0.0125
   -0.0134
   -0.0142
   -0.0151
   -0.0159
   -0.0167
   -0.0175
   -0.0183
   -0.0190
   -0.0197
   -0.0204
   -0.0211
   -0.0218
   -0.0224
   -0.0231
   -0.0237
   -0.0242
   -0.0248
   -0.0253
   -0.0258
   -0.0263
   -0.0267
   -0.0272
   -0.0276
   -0.0279
   -0.0283
   -0.0286
   -0.0289
   -0.0291
   -0.0294
   -0.0296
   -0.0298
   -0.0299
   -0.0301
   -0.0302
   -0.0302
   -0.0303
   -0.0303
   -0.0303
   -0.0303
   -0.0302
   -0.0302
   -0.0301
   -0.0300
   -0.0298
   -0.0297
   -0.0295
   -0.0293
   -0.0290
   -0.0288
   -0.0285
   -0.0282
   -0.0279
   -0.0276
   -0.0273
   -0.0269
   -0.0266
   -0.0262
   -0.0258
   -0.0254
   -0.0249
   -0.0245
   -0.0241
   -0.0236
   -0.0231
   -0.0227
   -0.0222
   -0.0217
   -0.0212
   -0.0207
   -0.0202
   -0.0197
   -0.0192
   -0.0187
   -0.0182
   -0.0177
   -0.0171
   -0.0166
   -0.0161
   -0.0156
   -0.0151
   -0.0146
   -0.0141
   -0.0136
   -0.0131
   -0.0126
   -0.0122
   -0.0117
   -0.0112
   -0.0108
   -0.0103
   -0.0099
   -0.0095
   -0.0090
   -0.0086
   -0.0082
   -0.0078
   -0.0074
   -0.0071
   -0.0067
   -0.0064
   -0.0060
   -0.0057
   -0.0054
   -0.0051
   -0.0048
   -0.0045
   -0.0043
   -0.0040
   -0.0038
   -0.0035
   -0.0033
   -0.0031
   -0.0029
   -0.0027
   -0.0025
   -0.0023
   -0.0022
   -0.0020
   -0.0019
   -0.0018
   -0.0016
   -0.0015
   -0.0014
   -0.0013
   -0.0012
   -0.0011
   -0.0010
   -0.0010
   -0.0009
   -0.0008
   -0.0008
   -0.0007
   -0.0007
   -0.0006
   -0.0005
   -0.0005
   -0.0004
   -0.0004
   -0.0003
   -0.0003
   -0.0002
   -0.0002
   -0.0001
   -0.0000
    0.0000
    0.0001
    0.0002
    0.0003
    0.0003
    0.0004
    0.0005
    0.0006
    0.0008
    0.0009
    0.0010
    0.0012
    0.0013
    0.0015
    0.0016
    0.0018
    0.0020
    0.0022
    0.0024
    0.0027
    0.0029
    0.0031
    0.0034
    0.0037
    0.0040
    0.0043
    0.0046
    0.0049
    0.0052
    0.0056
    0.0059
    0.0063
    0.0067
    0.0071
    0.0075
    0.0079
    0.0083
    0.0088
    0.0092
    0.0097
    0.0101
    0.0106
    0.0111
    0.0116
    0.0121
    0.0126
    0.0131
    0.0137
    0.0142
    0.0147
    0.0153
    0.0158
    0.0164
    0.0169
    0.0175
    0.0180
    0.0186
    0.0192
    0.0197
    0.0203
    0.0208
    0.0214
    0.0219
    0.0225
    0.0230
    0.0236
    0.0241
    0.0246
    0.0252
    0.0257
    0.0262
    0.0267
    0.0271
    0.0276
    0.0281
    0.0285
    0.0289
    0.0294
    0.0298
    0.0301
    0.0305
    0.0309
    0.0312
    0.0315
    0.0318
    0.0321
    0.0324
    0.0326
    0.0328
    0.0330
    0.0332
    0.0333
    0.0335
    0.0336
    0.0337
    0.0337
    0.0338
    0.0338
    0.0338
    0.0337
    0.0337
    0.0336
    0.0335
    0.0334
    0.0332
    0.0330
    0.0328
    0.0326
    0.0323
    0.0321
    0.0318
    0.0314
    0.0311
    0.0307
    0.0303
    0.0299
    0.0295
    0.0290
    0.0285
    0.0280
    0.0275
    0.0269
    0.0264
    0.0258
    0.0252
    0.0246
    0.0239
    0.0233
    0.0226
    0.0220
    0.0213
    0.0206
    0.0198
    0.0191
    0.0184
    0.0176
    0.0169
    0.0161
    0.0154
    0.0146
    0.0138
    0.0130
    0.0122
    0.0115
    0.0107
    0.0099
    0.0091
    0.0083
    0.0075
    0.0068
    0.0060
    0.0052
    0.0045
    0.0037
    0.0030
    0.0023
    0.0015
    0.0008
    0.0001
   -0.0005
   -0.0012
   -0.0019
   -0.0025
   -0.0031
   -0.0037
   -0.0043
   -0.0049
   -0.0054
   -0.0059
   -0.0064
   -0.0069
   -0.0074
   -0.0078
   -0.0082
   -0.0086
   -0.0090
   -0.0094
   -0.0097
   -0.0100
   -0.0102
   -0.0105
   -0.0107
   -0.0109
   -0.0111
   -0.0112
   -0.0113
   -0.0114
   -0.0115
   -0.0115
   -0.0115
   -0.0115
   -0.0115
   -0.0114
   -0.0113
   -0.0112
   -0.0110
   -0.0109
   -0.0107
   -0.0105
   -0.0102
   -0.0100
   -0.0097
   -0.0094
   -0.0090
   -0.0087
   -0.0083
   -0.0079
   -0.0075
   -0.0071
   -0.0067
   -0.0062
   -0.0058
   -0.0053
   -0.0048
   -0.0043
   -0.0037
   -0.0032
   -0.0027
   -0.0021
   -0.0016
   -0.0010
   -0.0004
    0.0002
    0.0007
    0.0013
    0.0019
    0.0025
    0.0031
    0.0037
    0.0043
    0.0048
    0.0054
    0.0060
    0.0066
    0.0071
    0.0077
    0.0082
    0.0088
    0.0093
    0.0098
    0.0103
    0.0108
    0.0113
    0.0117
    0.0122
    0.0126
    0.0130
    0.0134
    0.0138
    0.0142
    0.0145
    0.0148
    0.0151
    0.0154
    0.0156
    0.0158
    0.0161
    0.0162
    0.0164
    0.0165
    0.0166
    0.0167
    0.0168
    0.0168
    0.0168
    0.0168
    0.0168
    0.0167
    0.0166
    0.0165
    0.0163
    0.0162
    0.0160
    0.0157
    0.0155
    0.0152
    0.0149
    0.0146
    0.0143
    0.0139
    0.0135
    0.0131
    0.0127
    0.0122
    0.0118
    0.0113
    0.0107
    0.0102
    0.0097
    0.0091
    0.0085
    0.0079
    0.0073
    0.0067
    0.0060
    0.0054
    0.0047
    0.0040
    0.0033
    0.0027
    0.0019
    0.0012
    0.0005
   -0.0002
   -0.0009
   -0.0017
   -0.0024
   -0.0031
   -0.0039
   -0.0046
   -0.0053
   -0.0061
   -0.0068
   -0.0075
   -0.0082
   -0.0090
   -0.0097
   -0.0104
   -0.0110
   -0.0117
   -0.0124
   -0.0130
   -0.0137
   -0.0143
   -0.0149
   -0.0155
   -0.0161
   -0.0167
   -0.0173
   -0.0178
   -0.0183
   -0.0188
   -0.0193
   -0.0198
   -0.0202
   -0.0206
   -0.0210
   -0.0214
   -0.0218
   -0.0221
   -0.0224
   -0.0227
   -0.0230
   -0.0232
   -0.0234
   -0.0236
   -0.0238
   -0.0240
   -0.0241
   -0.0242
   -0.0243
   -0.0243
   -0.0244
   -0.0244
   -0.0243
   -0.0243
   -0.0242
   -0.0241
   -0.0240
   -0.0239
   -0.0238
   -0.0236
   -0.0234
   -0.0232
   -0.0229
   -0.0227
