# Supplementary material for: Super-resolution techniques to simulate electronic spectra of large molecular systems
Source: Nat Commun. 2024 Sep 12;15:8001. doi: 10.1038/s41467-024-52368-5 (PMC11393058; doi:10.1038/s41467-024-52368-5)
Supplement: Supplementary file 6 — Source Data [file 41467_2024_52368_MOESM6_ESM.zip › figure_3d.txt]

# DATA POINTS FOR FIGURE 3d MAIN ARTICLE

# exact
# energy [eV]       Int. [arb. u.]
    0.0000             0.0000
    0.0437             0.3349
    0.0874             0.2358
    0.1311             0.2379
    0.1747             0.2112
    0.2184             0.2047
    0.2621             0.2030
    0.3058             0.2157
    0.3495             0.2271
    0.3932             0.2237
    0.4369             0.2365
    0.4806             0.2270
    0.5242             0.2307
    0.5679             0.2396
    0.6116             0.2400
    0.6553             0.2558
    0.6990             0.2626
    0.7427             0.2632
    0.7864             0.2666
    0.8301             0.2749
    0.8737             0.2884
    0.9174             0.2940
    0.9611             0.2997
    1.0048             0.3136
    1.0485             0.3256
    1.0922             0.3370
    1.1359             0.3480
    1.1796             0.2781
    1.2232             0.4045
    1.2669             0.4385
    1.3106             0.4344
    1.3543             0.5099
    1.3980             0.5743
    1.4417             0.2311
    1.4854             0.6158
    1.5291             0.6949
    1.5727             0.7461
    1.6164             0.9094
    1.6601             0.7930
    1.7038             1.1200
    1.7475             0.8916
    1.7912             1.4101
    1.8349             2.0162
    1.8786             2.7166
    1.9222             4.9425
    1.9659            12.4653
    2.0096             8.4418
    2.0533             3.0101
    2.0970             2.0008
    2.1407             1.3813
    2.1844             1.2990
    2.2281             0.8314
    2.2717             0.8054
    2.3154             0.8474
    2.3591             0.8382
    2.4028             0.8000
    2.4465             0.7010
    2.4902             0.4109
    2.5339             0.7180
    2.5776             0.3617
    2.6212             0.4220
    2.6649             0.6046
    2.7086             0.7327
    2.7523             0.6796
    2.7960             0.5881
    2.8397             0.3993
    2.8834             0.7289
    2.9271             0.5376
    2.9707             0.4562
    3.0144             0.8104
    3.0581             1.0071
    3.1018             1.1504
    3.1455             1.8946
    3.1892             0.7477
    3.2329             0.9812
    3.2765             1.0240
    3.3202             1.7914
    3.3639             4.2195
    3.4076             8.9390
    3.4513             5.2399
    3.4950             2.0245
    3.5387             1.0205
    3.5824             1.1373
    3.6260             1.1270
    3.6697             0.7247
    3.7134             1.0478
    3.7571             2.7822
    3.8008             2.9523
    3.8445             1.0068
    3.8882             0.9529
    3.9319             0.5250
    3.9755             1.3336
    4.0192             0.5384
    4.0629             0.5812
    4.1066             0.1193
    4.1503             0.6709
    4.1940             0.3167
    4.2377             0.6437
    4.2814             0.4370
    4.3250             0.5392
    4.3687             0.4454
    4.4124             0.2788
    4.4561             1.1207
    4.4998             0.5218
    4.5435             0.8568
    4.5872             0.4017
    4.6309             0.3731
    4.6745             0.6584
    4.7182             0.2095
    4.7619             0.4477
    4.8056             0.4809
    4.8493             0.5989
    4.8930             0.2962
    4.9367             0.8857
    4.9804             0.7895
    5.0240             1.0023
    5.0677             0.3003
    5.1114             0.4844
    5.1551             0.6814
    5.1988             1.3058
    5.2425             1.1854
    5.2862             1.5548
    5.3299             2.5474
    5.3735             3.8862
    5.4172             7.1462
    5.4609             5.4912
    5.5046             2.6489
    5.5483             1.4162
    5.5920             1.2309
    5.6357             1.0286
    5.6794             1.3264
    5.7230             0.4912
    5.7667             1.5946
    5.8104             2.0565
    5.8541             1.2789
    5.8978             1.1153
    5.9415             0.4795
    5.9852             1.0290
    6.0289             1.0871
    6.0725             1.1583
    6.1162             0.6973
    6.1599             0.3639
    6.2036             0.5355
    6.2473             0.5080
    6.2910             0.9193
    6.3347             1.1766
    6.3784             1.1559
    6.4220             1.0786
    6.4657             1.2477
    6.5094             1.4605
    6.5531             0.4004
    6.5968             1.0709
    6.6405             0.9365
    6.6842             0.8112
    6.7278             0.1110
    6.7715             0.7639
    6.8152             1.2153
    6.8589             0.8289
    6.9026             1.4970
    6.9463             2.2265
    6.9900             1.4244
    7.0337             0.9487
    7.0773             0.4186
    7.1210             0.3166
    7.1647             0.5416
    7.2084             1.7739
    7.2521             0.8084
    7.2958             2.1709
    7.3395             1.1152
    7.3832             0.9853
    7.4268             0.3159
    7.4705             1.1680
    7.5142             0.3497
    7.5579             0.7243
    7.6016             0.9871
    7.6453             1.0789
    7.6890             0.8089
    7.7327             1.3505
    7.7763             0.8593
    7.8200             0.0941
    7.8637             0.9458
    7.9074             0.7783
    7.9511             0.6050
    7.9948             0.5291
    8.0385             0.0990
    8.0822             0.1572
    8.1258             1.3043
    8.1695             1.1688
    8.2132             1.4868
    8.2569             0.9801
    8.3006             0.7166
    8.3443             1.2393
    8.3880             0.6197
    8.4317             0.9102
    8.4753             0.8200
    8.5190             1.6345
    8.5627             0.6086
    8.6064             0.0287
    8.6501             1.2910
    8.6938             0.7339
    8.7375             1.1320
    8.7812             1.2189
    8.8248             0.5921
    8.8685             0.3964
    8.9122             0.0795
    8.9559             0.4359
    8.9996             0.7587
    9.0433             0.6544
    9.0870             0.4568
    9.1307             0.2792
    9.1743             0.3182
    9.2180             0.5412
    9.2617             0.5567
    9.3054             1.0911
    9.3491             1.4282
    9.3928             0.2645
    9.4365             0.5587
    9.4802             0.1388
    9.5238             0.5197
    9.5675             0.3780
    9.6112             0.0328
    9.6549             0.1158
    9.6986             0.6242
    9.7423             0.9552
    9.7860             0.6355
    9.8296             0.7727
    9.8733             0.9096
    9.9170             0.3433
    9.9607             0.4448
   10.0044             0.6602
   10.0481             0.0946
   10.0918             0.3283
   10.1355             0.4600
   10.1791             0.6609
   10.2228             0.9709
   10.2665             0.5588
   10.3102             0.3835
   10.3539             0.1224
   10.3976             0.3998
   10.4413             0.3533
   10.4850             0.7088
   10.5286             0.0977
   10.5723             0.4813
   10.6160             0.1854
   10.6597             0.5092
   10.7034             0.5045
   10.7471             0.7460
   10.7908             0.4605
   10.8345             0.1756
   10.8781             0.9541
   10.9218             0.3473
   10.9655             0.9729
   11.0092             0.9801
   11.0529             0.4097
   11.0966             0.6624
   11.1403             0.7825
   11.1840             0.2766
   11.2276             0.2009
   11.2713             0.5236
   11.3150             0.3414
   11.3587             0.0967
   11.4024             0.3733
   11.4461             0.6544
   11.4898             1.1018
   11.5335             1.0675
   11.5771             0.3146
   11.6208             0.5123
   11.6645             0.3505
   11.7082             0.4644
   11.7519             0.3223
   11.7956             0.4964
   11.8393             0.3678
   11.8830             0.4331
   11.9266             0.3425
   11.9703             0.1208
   12.0140             0.4528
   12.0577             0.3478
   12.1014             0.4213
   12.1451             0.4282
   12.1888             0.3529
   12.2325             0.2253
   12.2761             0.1590
   12.3198             0.5209
   12.3635             0.3549
   12.4072             0.4153
   12.4509             0.4342
   12.4946             0.1820
   12.5383             0.3503
   12.5820             0.4301
   12.6256             0.9362
   12.6693             0.6673
   12.7130             0.1896
   12.7567             0.4948
   12.8004             0.5411
   12.8441             0.5416
   12.8878             0.7544
   12.9315             0.6018
   12.9751             0.9428
   13.0188             0.6072
   13.0625             1.2279
   13.1062             0.5121
   13.1499             0.9426
   13.1936             0.5076
   13.2373             0.4597
   13.2809             0.8718
   13.3246             1.2635
   13.3683             0.5284
   13.4120             0.4653
   13.4557             0.7150
   13.4994             0.7305
   13.5431             0.5675
   13.5868             0.7273
   13.6304             0.4998
   13.6741             0.4999
   13.7178             0.5564
   13.7615             0.4617
   13.8052             0.5343
   13.8489             0.4987
   13.8926             0.3931
   13.9363             0.8742
   13.9799             1.1933
   14.0236             0.9512
   14.0673             0.6970
   14.1110             1.3350
   14.1547             1.6799
   14.1984             0.8424
   14.2421             0.4500
   14.2858             0.4817
   14.3294             0.1746
   14.3731             0.3727
   14.4168             0.5117
   14.4605             0.2511
   14.5042             0.3492
   14.5479             0.1596
   14.5916             0.2538
   14.6353             0.7126
   14.6789             0.9385
   14.7226             0.2829
   14.7663             0.5316
   14.8100             1.6130
   14.8537             1.3567
   14.8974             0.8081
   14.9411             0.4194
   14.9848             0.4317
   15.0284             0.3481
   15.0721             0.4615
   15.1158             0.9754
   15.1595             1.6459
   15.2032             2.0036
   15.2469             0.6438
   15.2906             1.7391
   15.3343             1.5570
   15.3779             0.3499
   15.4216             0.3663
   15.4653             1.0942
   15.5090             1.1708
   15.5527             1.1969
   15.5964             0.7386
   15.6401             1.1948
   15.6838             1.1151
   15.7274             1.0709
   15.7711             0.4278
   15.8148             0.5998
   15.8585             0.7849
   15.9022             0.7969
   15.9459             0.6873
   15.9896             1.0853
   16.0333             0.6394
   16.0769             0.8061
   16.1206             0.8846
   16.1643             0.9175
   16.2080             0.9990
   16.2517             1.1100
   16.2954             1.2047
   16.3391             0.9040
   16.3827             0.3607
   16.4264             0.5429
   16.4701             0.4830
   16.5138             0.3597
   16.5575             0.7217
   16.6012             0.3223
   16.6449             0.2772
   16.6886             0.4250
   16.7322             0.5474
   16.7759             0.6384
   16.8196             0.2622
   16.8633             0.3305
   16.9070             0.5574
   16.9507             0.9620
   16.9944             1.0810
   17.0381             0.6673
   17.0817             0.8763
   17.1254             0.7442
   17.1691             0.4822
   17.2128             0.5879
   17.2565             0.6253
   17.3002             0.4726
   17.3439             0.1641
   17.3876             0.4748
   17.4312             0.8128
   17.4749             0.1937
   17.5186             0.5935
   17.5623             0.5342
   17.6060             0.5211
   17.6497             0.2838
   17.6934             0.1665
   17.7371             0.6402
   17.7807             0.0440
   17.8244             0.2519
   17.8681             0.3152
   17.9118             0.3361
   17.9555             0.3089
   17.9992             0.4246
   18.0429             0.6726
   18.0866             0.5341
   18.1302             0.8521
   18.1739             1.0192
   18.2176             0.6884
   18.2613             0.2019
   18.3050             0.2365
   18.3487             0.5409
   18.3924             0.2892
   18.4361             0.1455
   18.4797             0.1284
   18.5234             0.2405
   18.5671             0.5708
   18.6108             0.6023
   18.6545             0.4749
   18.6982             0.5037
   18.7419             0.4448
   18.7856             0.3089
   18.8292             0.0959
   18.8729             0.1360
   18.9166             0.3268
   18.9603             0.1229
   19.0040             0.2882
   19.0477             0.2590
   19.0914             0.5163
   19.1351             0.3484
   19.1787             0.3319
   19.2224             0.3246
   19.2661             0.2584
   19.3098             0.0825
   19.3535             0.2861
   19.3972             0.1215
   19.4409             0.2167
   19.4846             0.2061
   19.5282             0.1210
   19.5719             0.2779
   19.6156             0.4237
   19.6593             0.4566
   19.7030             0.3518
   19.7467             0.3258
   19.7904             0.1699
   19.8340             0.3179
   19.8777             0.3157
   19.9214             0.1170
   19.9651             0.2402

# final bynd
# energy [eV]       Int. [arb. u.]
    0.0000             0.0000
    0.0437             0.3661
    0.0874             0.2215
    0.1311             0.2185
    0.1747             0.2193
    0.2184             0.2208
    0.2621             0.2229
    0.3058             0.2257
    0.3495             0.2303
    0.3932             0.3145
    0.4369             0.2739
    0.4806             0.2349
    0.5242             0.2383
    0.5679             0.2428
    0.6116             0.2479
    0.6553             0.2535
    0.6990             0.2595
    0.7427             0.2662
    0.7864             0.2735
    0.8301             0.2816
    0.8737             0.2905
    0.9174             0.3003
    0.9611             0.3112
    1.0048             0.3232
    1.0485             0.3367
    1.0922             0.3517
    1.1359             0.3687
    1.1796             0.3880
    1.2232             0.4101
    1.2669             0.4357
    1.3106             0.4660
    1.3543             0.5023
    1.3980             0.5477
    1.4417             0.6080
    1.4854             0.6856
    1.5291             0.7212
    1.5727             0.7031
    1.6164             0.3631
    1.6601             0.6223
    1.7038             0.7265
    1.7475             0.8414
    1.7912             1.0948
    1.8349             1.3345
    1.8786             1.9152
    1.9222             3.3047
    1.9659            13.0824
    2.0096            11.7178
    2.0533             3.1841
    2.0970             1.9918
    2.1407             1.4234
    2.1844             1.1233
    2.2281             0.9212
    2.2717             0.9334
    2.3154             0.8265
    2.3591             0.6772
    2.4028             0.7726
    2.4465             0.7225
    2.4902             0.7135
    2.5339             0.8410
    2.5776             0.7014
    2.6212             0.8313
    2.6649             0.7848
    2.7086             0.6753
    2.7523             0.8869
    2.7960             0.8622
    2.8397             0.4725
    2.8834             0.8537
    2.9271             0.8826
    2.9707             1.2212
    3.0144             2.1763
    3.0581             0.8315
    3.1018             0.1572
    3.1455             0.4687
    3.1892             0.4539
    3.2329             0.9313
    3.2765             1.0632
    3.3202             1.4502
    3.3639             1.9647
    3.4076             2.9929
    3.4513            11.5627
    3.4950             8.6119
    3.5387             2.0513
    3.5824             1.3915
    3.6260             0.6627
    3.6697             0.6088
    3.7134             0.2144
    3.7571             0.4682
    3.8008             0.0747
    3.8445             0.3227
    3.8882             0.2472
    3.9319             0.5481
    3.9755             0.7712
    4.0192             0.3689
    4.0629             0.4847
    4.1066             0.5679
    4.1503             0.6283
    4.1940             0.6678
    4.2377             0.6986
    4.2814             0.5689
    4.3250             0.6540
    4.3687             0.6233
    4.4124             0.3973
    4.4561             0.3209
    4.4998             0.1892
    4.5435             0.3455
    4.5872             0.3130
    4.6309             0.2387
    4.6745             0.5015
    4.7182             0.1217
    4.7619             0.7344
    4.8056             1.4037
    4.8493             0.6019
    4.8930             0.6481
    4.9367             0.5715
    4.9804             0.4296
    5.0240             0.8309
    5.0677             0.5490
    5.1114             0.7541
    5.1551             0.6707
    5.1988             1.0465
    5.2425             1.0507
    5.2862             1.1028
    5.3299             1.6429
    5.3735             2.0344
    5.4172             5.5755
    5.4609            13.8150
    5.5046             6.1840
    5.5483             2.5740
    5.5920             1.6214
    5.6357             1.0874
    5.6794             1.4005
    5.7230             0.8408
    5.7667             0.9110
    5.8104             0.6659
    5.8541             0.3525
    5.8978             0.7744
    5.9415             0.4703
    5.9852             0.2096
    6.0289             0.2211
    6.0725             0.2068
    6.1162             0.5739
    6.1599             0.6420
    6.2036             0.0801
    6.2473             0.5462
    6.2910             0.4486
    6.3347             0.5867
    6.3784             0.6796
    6.4220             0.8124
    6.4657             0.7109
    6.5094             1.0499
    6.5531             0.7384
    6.5968             0.9378
    6.6405             0.8121
    6.6842             1.0714
    6.7278             0.7165
    6.7715             1.2049
    6.8152             1.1502
    6.8589             0.8108
    6.9026             0.7882
    6.9463             0.8312
    6.9900             0.7676
    7.0337             0.8257
    7.0773             0.5006
    7.1210             0.8888
    7.1647             0.6924
    7.2084             0.4409
    7.2521             0.6695
    7.2958             0.5839
    7.3395             0.5966
    7.3832             0.6647
    7.4268             0.3529
    7.4705             0.1951
    7.5142             0.4336
    7.5579             0.4516
    7.6016             0.8468
    7.6453             0.4512
    7.6890             0.3752
    7.7327             0.8752
    7.7763             0.6086
    7.8200             0.8220
    7.8637             0.8905
    7.9074             1.0331
    7.9511             0.8317
    7.9948             1.0870
    8.0385             1.1882
    8.0822             1.1494
    8.1258             1.1936
    8.1695             1.3695
    8.2132             0.9327
    8.2569             1.0528
    8.3006             1.3228
    8.3443             1.1429
    8.3880             1.4439
    8.4317             1.2132
    8.4753             0.7661
    8.5190             0.5595
    8.5627             0.5083
    8.6064             0.7592
    8.6501             0.9977
    8.6938             0.3124
    8.7375             0.7460
    8.7812             0.7965
    8.8248             0.2697
    8.8685             0.5327
    8.9122             0.6861
    8.9559             0.5272
    8.9996             0.1462
    9.0433             0.7019
    9.0870             0.4328
    9.1307             0.1309
    9.1743             0.6642
    9.2180             0.2960
    9.2617             0.2837
    9.3054             0.3481
    9.3491             0.9559
    9.3928             0.6717
    9.4365             0.3948
    9.4802             0.4458
    9.5238             0.7277
    9.5675             0.3230
    9.6112             0.2266
    9.6549             0.3018
    9.6986             0.2935
    9.7423             0.3089
    9.7860             0.1951
    9.8296             0.4189
    9.8733             0.3766
    9.9170             0.2984
    9.9607             0.3326
   10.0044             0.1535
   10.0481             0.2771
   10.0918             0.2114
   10.1355             0.4042
   10.1791             0.3928
   10.2228             0.4740
   10.2665             0.6898
   10.3102             0.7718
   10.3539             0.7315
   10.3976             0.8159
   10.4413             0.8754
   10.4850             0.9305
   10.5286             0.9541
   10.5723             0.9757
   10.6160             1.0627
   10.6597             1.0308
   10.7034             0.9841
   10.7471             0.8767
   10.7908             0.7432
   10.8345             0.4325
   10.8781             0.1872
   10.9218             0.1128
   10.9655             0.1011
   11.0092             0.1114
   11.0529             0.1253
   11.0966             0.1380
   11.1403             0.1486
   11.1840             0.1575
   11.2276             0.1648
   11.2713             0.1711
   11.3150             0.1766
   11.3587             0.1817
   11.4024             0.1867
   11.4461             0.1920
   11.4898             0.1982
   11.5335             0.2058
   11.5771             0.2162
   11.6208             0.2316
   11.6645             0.2560
   11.7082             0.2987
   11.7519             0.3858
   11.7956             0.5988
   11.8393             0.8248
   11.8830             0.8879
   11.9266             0.8727
   11.9703             0.8680
   12.0140             0.8819
   12.0577             0.7141
   12.1014             0.5664
   12.1451             0.5104
   12.1888             0.4894
   12.2325             0.4904
   12.2761             0.5117
   12.3198             0.5601
   12.3635             0.6629
   12.4072             0.8833
   12.4509             0.9842
   12.4946             0.9606
   12.5383             0.9877
   12.5820             0.9340
   12.6256             0.8801
   12.6693             0.7374
   12.7130             0.4969
   12.7567             0.3630
   12.8004             0.3097
   12.8441             0.2883
   12.8878             0.2855
   12.9315             0.2963
   12.9751             0.3200
   13.0188             0.3592
   13.0625             0.4213
   13.1062             0.5258
   13.1499             0.7420
   13.1936             1.2341
   13.2373             1.7431
   13.2809             1.8594
   13.3246             1.9285
   13.3683             1.6018
   13.4120             0.9068
   13.4557             0.6021
   13.4994             0.4712
   13.5431             0.3956
   13.5868             0.3469
   13.6304             0.3139
   13.6741             0.2909
   13.7178             0.2748
   13.7615             0.2640
   13.8052             0.2573
   13.8489             0.2540
   13.8926             0.2537
   13.9363             0.2560
   13.9799             0.2610
   14.0236             0.2687
   14.0673             0.2792
   14.1110             0.2929
   14.1547             0.3101
   14.1984             0.3315
   14.2421             0.3583
   14.2858             0.3918
   14.3294             0.4343
   14.3731             0.4896
   14.4168             0.5639
   14.4605             0.6698
   14.5042             0.8355
   14.5479             1.1599
   14.5916             1.7934
   14.6353             1.9532
   14.6789             1.9003
   14.7226             1.9826
   14.7663             1.5912
   14.8100             1.4173
   14.8537             1.1099
   14.8974             1.0154
   14.9411             0.8911
   14.9848             0.8573
   15.0284             0.8534
   15.0721             0.8814
   15.1158             0.9671
   15.1595             1.0785
   15.2032             1.2212
   15.2469             1.5849
   15.2906             1.4954
   15.3343             1.3354
   15.3779             1.5435
   15.4216             1.5378
   15.4653             1.2562
   15.5090             1.4669
   15.5527             1.4866
   15.5964             1.4357
   15.6401             1.2750
   15.6838             1.1384
   15.7274             1.0610
   15.7711             1.0214
   15.8148             1.0150
   15.8585             1.0372
   15.9022             1.0166
   15.9459             0.8736
   15.9896             0.7004
   16.0333             0.7682
   16.0769             0.6237
   16.1206             0.5648
   16.1643             0.5346
   16.2080             0.2570
   16.2517             0.2720
   16.2954             0.1229
   16.3391             0.3297
   16.3827             0.3099
   16.4264             0.3022
   16.4701             0.5202
   16.5138             0.8236
   16.5575             0.8091
   16.6012             0.6748
   16.6449             0.6387
   16.6886             0.7677
   16.7322             0.9004
   16.7759             0.9879
   16.8196             0.6427
   16.8633             0.7605
   16.9070             0.8174
   16.9507             0.9884
   16.9944             0.8692
   17.0381             0.7196
   17.0817             0.5878
   17.1254             0.5192
   17.1691             0.4757
   17.2128             0.4464
   17.2565             0.4267
   17.3002             0.4144
   17.3439             0.4088
   17.3876             0.4113
   17.4312             0.4150
   17.4749             0.3956
   17.5186             0.3287
   17.5623             0.2408
   17.6060             0.1832
   17.6497             0.1829
   17.6934             0.0654
   17.7371             0.0820
   17.7807             0.0786
   17.8244             0.2746
   17.8681             0.3171
   17.9118             0.3835
   17.9555             0.4269
   17.9992             0.4456
   18.0429             0.5491
   18.0866             0.4619
   18.1302             0.4205
   18.1739             0.7311
   18.2176             0.6010
   18.2613             0.6951
   18.3050             1.1244
   18.3487             0.4391
   18.3924             0.8521
   18.4361             0.3834
   18.4797             0.2431
   18.5234             0.1739
   18.5671             0.1322
   18.6108             0.1052
   18.6545             0.0873
   18.6982             0.0758
   18.7419             0.0687
   18.7856             0.0648
   18.8292             0.0631
   18.8729             0.0629
   18.9166             0.0635
   18.9603             0.0646
   19.0040             0.0660
   19.0477             0.0675
   19.0914             0.0691
   19.1351             0.0706
   19.1787             0.0721
   19.2224             0.0734
   19.2661             0.0747
   19.3098             0.0759
   19.3535             0.0771
   19.3972             0.0781
   19.4409             0.0790
   19.4846             0.0799
   19.5282             0.0807
   19.5719             0.0814
   19.6156             0.0821
   19.6593             0.0827
   19.7030             0.0833
   19.7467             0.0838
   19.7904             0.0843
   19.8340             0.0847
   19.8777             0.0851
   19.9214             0.0854
   19.9651             0.0858

# Dipole exact
# Int. [arb. u.]
    0.2421
    0.2328
    0.2213
    0.2080
    0.1930
    0.1763
    0.1587
    0.1409
    0.1228
    0.1052
    0.0891
    0.0743
    0.0597
    0.0451
    0.0299
    0.0133
   -0.0053
   -0.0257
   -0.0469
   -0.0680
   -0.0877
   -0.1041
   -0.1160
   -0.1230
   -0.1254
   -0.1241
   -0.1198
   -0.1134
   -0.1065
   -0.1005
   -0.0954
   -0.0915
   -0.0899
   -0.0901
   -0.0911
   -0.0925
   -0.0938
   -0.0940
   -0.0921
   -0.0880
   -0.0825
   -0.0759
   -0.0680
   -0.0600
   -0.0531
   -0.0469
   -0.0413
   -0.0364
   -0.0321
   -0.0274
   -0.0218
   -0.0157
   -0.0094
   -0.0024
    0.0049
    0.0118
    0.0184
    0.0249
    0.0311
    0.0365
    0.0414
    0.0459
    0.0503
    0.0544
    0.0586
    0.0631
    0.0676
    0.0723
    0.0771
    0.0808
    0.0831
    0.0842
    0.0834
    0.0812
    0.0787
    0.0763
    0.0739
    0.0727
    0.0727
    0.0733
    0.0743
    0.0756
    0.0760
    0.0754
    0.0733
    0.0694
    0.0644
    0.0589
    0.0527
    0.0470
    0.0424
    0.0389
    0.0367
    0.0361
    0.0363
    0.0370
    0.0375
    0.0366
    0.0342
    0.0302
    0.0241
    0.0166
    0.0086
    0.0006
   -0.0068
   -0.0126
   -0.0160
   -0.0181
   -0.0196
   -0.0202
   -0.0205
   -0.0217
   -0.0237
   -0.0259
   -0.0285
   -0.0314
   -0.0342
   -0.0367
   -0.0386
   -0.0400
   -0.0412
   -0.0421
   -0.0429
   -0.0444
   -0.0464
   -0.0481
   -0.0503
   -0.0529
   -0.0551
   -0.0566
   -0.0577
   -0.0581
   -0.0576
   -0.0562
   -0.0540
   -0.0516
   -0.0487
   -0.0455
   -0.0423
   -0.0395
   -0.0364
   -0.0329
   -0.0288
   -0.0235
   -0.0168
   -0.0090
   -0.0007
    0.0078
    0.0157
    0.0225
    0.0275
    0.0307
    0.0328
    0.0341
    0.0353
    0.0370
    0.0398
    0.0438
    0.0488
    0.0545
    0.0601
    0.0653
    0.0695
    0.0721
    0.0729
    0.0722
    0.0695
    0.0653
    0.0604
    0.0553
    0.0501
    0.0455
    0.0419
    0.0394
    0.0376
    0.0363
    0.0353
    0.0340
    0.0315
    0.0281
    0.0240
    0.0191
    0.0138
    0.0089
    0.0045
    0.0006
   -0.0025
   -0.0047
   -0.0061
   -0.0071
   -0.0078
   -0.0082
   -0.0085
   -0.0085
   -0.0083
   -0.0081
   -0.0079
   -0.0075
   -0.0070
   -0.0065
   -0.0056
   -0.0043
   -0.0029
   -0.0015
   -0.0003
    0.0007
    0.0014
    0.0019
    0.0025
    0.0034
    0.0048
    0.0068
    0.0095
    0.0129
    0.0157
    0.0176
    0.0188
    0.0186
    0.0170
    0.0151
    0.0134
    0.0119
    0.0111
    0.0116
    0.0129
    0.0151
    0.0180
    0.0207
    0.0231
    0.0247
    0.0251
    0.0242
    0.0226
    0.0199
    0.0166
    0.0135
    0.0110
    0.0090
    0.0080
    0.0077
    0.0080
    0.0082
    0.0080
    0.0072
    0.0054
    0.0026
   -0.0011
   -0.0053
   -0.0097
   -0.0139
   -0.0176
   -0.0203
   -0.0222
   -0.0235
   -0.0244
   -0.0249
   -0.0256
   -0.0266
   -0.0277
   -0.0290
   -0.0303
   -0.0313
   -0.0319
   -0.0319
   -0.0314
   -0.0306
   -0.0293
   -0.0277
   -0.0262
   -0.0246
   -0.0230
   -0.0216
   -0.0203
   -0.0190
   -0.0173
   -0.0153
   -0.0127
   -0.0094
   -0.0058
   -0.0022
    0.0013
    0.0044
    0.0065
    0.0079
    0.0086
    0.0082
    0.0074
    0.0067
    0.0064
    0.0069
    0.0079
    0.0095
    0.0115
    0.0134
    0.0147
    0.0155
    0.0157
    0.0151
    0.0138
    0.0125
    0.0113
    0.0104
    0.0101
    0.0107
    0.0120
    0.0138
    0.0164
    0.0196
    0.0227
    0.0256
    0.0283
    0.0306
    0.0323
    0.0338
    0.0352
    0.0365
    0.0378
    0.0392
    0.0404
    0.0418
    0.0432
    0.0444
    0.0455
    0.0468
    0.0477
    0.0488
    0.0503
    0.0520
    0.0537
    0.0555
    0.0574
    0.0592
    0.0611
    0.0630
    0.0647
    0.0664
    0.0678
    0.0689
    0.0695
    0.0698
    0.0696
    0.0691
    0.0686
    0.0682
    0.0680
    0.0679
    0.0679
    0.0673
    0.0660
    0.0642
    0.0615
    0.0583
    0.0548
    0.0510
    0.0472
    0.0439
    0.0407
    0.0376
    0.0349
    0.0321
    0.0289
    0.0253
    0.0210
    0.0158
    0.0103
    0.0045
   -0.0017
   -0.0074
   -0.0126
   -0.0171
   -0.0206
   -0.0229
   -0.0244
   -0.0252
   -0.0254
   -0.0250
   -0.0245
   -0.0242
   -0.0239
   -0.0237
   -0.0240
   -0.0246
   -0.0250
   -0.0254
   -0.0261
   -0.0265
   -0.0268
   -0.0271
   -0.0273
   -0.0274
   -0.0272
   -0.0271
   -0.0268
   -0.0261
   -0.0250
   -0.0239
   -0.0229
   -0.0220
   -0.0214
   -0.0213
   -0.0216
   -0.0223
   -0.0234
   -0.0249
   -0.0266
   -0.0286
   -0.0305
   -0.0325
   -0.0345
   -0.0364
   -0.0381
   -0.0398
   -0.0414
   -0.0427
   -0.0440
   -0.0456
   -0.0476
   -0.0499
   -0.0526
   -0.0557
   -0.0589
   -0.0620
   -0.0651
   -0.0677
   -0.0698
   -0.0716
   -0.0730
   -0.0739
   -0.0743
   -0.0743
   -0.0737
   -0.0726
   -0.0709
   -0.0686
   -0.0657
   -0.0622
   -0.0582
   -0.0539
   -0.0490
   -0.0440
   -0.0391
   -0.0342
   -0.0295
   -0.0249
   -0.0205
   -0.0162
   -0.0118
   -0.0078
   -0.0039
   -0.0002
    0.0032
    0.0062
    0.0088
    0.0109
    0.0126
    0.0136
    0.0139
    0.0138
    0.0131
    0.0119
    0.0103
    0.0086
    0.0068
    0.0047
    0.0025
    0.0003
   -0.0019
   -0.0042
   -0.0065
   -0.0085
   -0.0104
   -0.0125
   -0.0143
   -0.0158
   -0.0172
   -0.0183
   -0.0189
   -0.0191
   -0.0192
   -0.0191
   -0.0189
   -0.0189
   -0.0195
   -0.0203
   -0.0211
   -0.0220
   -0.0227
   -0.0227
   -0.0220
   -0.0208
   -0.0189
   -0.0164
   -0.0138
   -0.0113
   -0.0088
   -0.0066
   -0.0048
   -0.0031
   -0.0017
   -0.0002
    0.0014
    0.0029
    0.0047
    0.0066
    0.0085
    0.0100
    0.0113
    0.0121
    0.0119
    0.0108
    0.0092
    0.0069
    0.0041
    0.0015
   -0.0011
   -0.0037
   -0.0060
   -0.0080
   -0.0101
   -0.0122
   -0.0144
   -0.0166
   -0.0188
   -0.0209
   -0.0229
   -0.0246
   -0.0262
   -0.0276
   -0.0286
   -0.0290
   -0.0292
   -0.0292
   -0.0286
   -0.0279
   -0.0275
   -0.0270
   -0.0261
   -0.0255
   -0.0248
   -0.0235
   -0.0220
   -0.0204
   -0.0185
   -0.0164
   -0.0142
   -0.0121
   -0.0101
   -0.0083
   -0.0065
   -0.0052
   -0.0043
   -0.0032
   -0.0021
   -0.0010
    0.0005
    0.0025
    0.0047
    0.0071
    0.0094
    0.0116
    0.0133
    0.0143
    0.0149
    0.0151
    0.0148
    0.0144
    0.0142
    0.0141
    0.0141
    0.0145
    0.0151
    0.0159
    0.0166
    0.0172
    0.0179
    0.0183
    0.0184
    0.0188
    0.0195
    0.0203
    0.0213
    0.0225
    0.0235
    0.0242
    0.0248
    0.0254
    0.0260
    0.0265
    0.0275
    0.0288
    0.0300
    0.0312
    0.0326
    0.0338
    0.0347
    0.0356
    0.0365
    0.0372
    0.0375
    0.0374
    0.0371
    0.0362
    0.0348
    0.0334
    0.0322
    0.0311
    0.0301
    0.0298
    0.0299
    0.0299
    0.0300
    0.0303
    0.0302
    0.0295
    0.0282
    0.0265
    0.0242
    0.0214
    0.0187
    0.0164
    0.0145
    0.0131
    0.0125
    0.0123
    0.0122
    0.0120
    0.0119
    0.0117
    0.0113
    0.0109
    0.0109
    0.0108
    0.0105
    0.0104
    0.0104
    0.0103
    0.0103
    0.0108
    0.0116
    0.0125
    0.0138
    0.0155
    0.0174
    0.0192
    0.0209
    0.0228
    0.0245
    0.0259
    0.0275
    0.0288
    0.0297
    0.0304
    0.0310
    0.0310
    0.0306
    0.0300
    0.0293
    0.0287
    0.0281
    0.0279
    0.0282
    0.0288
    0.0293
    0.0300
    0.0304
    0.0303
    0.0296
    0.0287
    0.0276
    0.0262
    0.0252
    0.0246
    0.0241
    0.0237
    0.0234
    0.0231
    0.0224
    0.0214
    0.0201
    0.0189
    0.0175
    0.0160
    0.0148
    0.0135
    0.0120
    0.0104
    0.0090
    0.0075
    0.0060
    0.0048
    0.0039
    0.0029
    0.0018
    0.0009
   -0.0001
   -0.0014
   -0.0026
   -0.0034
   -0.0041
   -0.0046
   -0.0046
   -0.0044
   -0.0041
   -0.0039
   -0.0040
   -0.0046
   -0.0056
   -0.0069
   -0.0081
   -0.0090
   -0.0096
   -0.0099
   -0.0093
   -0.0084
   -0.0076
   -0.0065
   -0.0054
   -0.0047
   -0.0043
   -0.0038
   -0.0035
   -0.0034
   -0.0033
   -0.0031
   -0.0029
   -0.0029
   -0.0030
   -0.0030
   -0.0031
   -0.0035
   -0.0039
   -0.0043
   -0.0049
   -0.0057
   -0.0068
   -0.0081
   -0.0096
   -0.0113
   -0.0130
   -0.0144
   -0.0156
   -0.0166
   -0.0169
   -0.0167
   -0.0164
   -0.0160
   -0.0153
   -0.0146
   -0.0139
   -0.0129
   -0.0116
   -0.0097
   -0.0074
   -0.0048
   -0.0018
    0.0014
    0.0045
    0.0074
    0.0101
    0.0123
    0.0142
    0.0161
    0.0180
    0.0199
    0.0218
    0.0238
    0.0258
    0.0276
    0.0289
    0.0299
    0.0303
    0.0299
    0.0292
    0.0281
    0.0267
    0.0255
    0.0244
    0.0233
    0.0224
    0.0216
    0.0207
    0.0200
    0.0193
    0.0183
    0.0172
    0.0160
    0.0146
    0.0132
    0.0120
    0.0108
    0.0097
    0.0089
    0.0082
    0.0073
    0.0068
    0.0064
    0.0055
    0.0048
    0.0040
    0.0029
    0.0016
    0.0006
   -0.0005
   -0.0016
   -0.0022
   -0.0025
   -0.0024
   -0.0019
   -0.0015
   -0.0009
   -0.0001
    0.0005
    0.0010
    0.0016
    0.0021
    0.0023
    0.0027
    0.0030
    0.0034
    0.0038
    0.0043
    0.0050
    0.0057
    0.0062
    0.0067
    0.0072
    0.0076
    0.0079
    0.0081
    0.0083
    0.0082
    0.0080
    0.0077
    0.0073
    0.0066
    0.0057
    0.0049
    0.0038
    0.0025
    0.0010
   -0.0006
   -0.0025
   -0.0045
   -0.0064
   -0.0084
   -0.0103
   -0.0121
   -0.0139
   -0.0156
   -0.0172
   -0.0188
   -0.0204
   -0.0221
   -0.0239
   -0.0256
   -0.0274
   -0.0292
   -0.0306
   -0.0317
   -0.0323
   -0.0325
   -0.0321
   -0.0314
   -0.0308
   -0.0302
   -0.0298
   -0.0298
   -0.0300
   -0.0300
   -0.0298
   -0.0291
   -0.0283
   -0.0272
   -0.0261
   -0.0252
   -0.0246
   -0.0242
   -0.0240
   -0.0240
   -0.0242
   -0.0242
   -0.0241
   -0.0238
   -0.0231
   -0.0219
   -0.0204
   -0.0187
   -0.0169
   -0.0150
   -0.0134
   -0.0122
   -0.0112
   -0.0108
   -0.0108
   -0.0113
   -0.0119
   -0.0129
   -0.0141
   -0.0152
   -0.0162
   -0.0171

# Dipole final bynd
# Int. [arb. u.]
    0.2542
    0.2393
    0.2237
    0.2074
    0.1906
    0.1733
    0.1556
    0.1378
    0.1199
    0.1019
    0.0842
    0.0667
    0.0495
    0.0328
    0.0167
    0.0012
   -0.0135
   -0.0275
   -0.0405
   -0.0526
   -0.0638
   -0.0739
   -0.0830
   -0.0911
   -0.0980
   -0.1039
   -0.1087
   -0.1124
   -0.1151
   -0.1168
   -0.1175
   -0.1173
   -0.1162
   -0.1142
   -0.1115
   -0.1081
   -0.1040
   -0.0993
   -0.0941
   -0.0884
   -0.0823
   -0.0759
   -0.0692
   -0.0623
   -0.0552
   -0.0480
   -0.0408
   -0.0336
   -0.0264
   -0.0193
   -0.0124
   -0.0056
    0.0010
    0.0074
    0.0136
    0.0195
    0.0251
    0.0304
    0.0354
    0.0401
    0.0445
    0.0486
    0.0524
    0.0558
    0.0590
    0.0618
    0.0644
    0.0666
    0.0686
    0.0703
    0.0717
    0.0729
    0.0738
    0.0744
    0.0748
    0.0750
    0.0749
    0.0747
    0.0742
    0.0735
    0.0726
    0.0715
    0.0702
    0.0687
    0.0670
    0.0651
    0.0631
    0.0609
    0.0585
    0.0559
    0.0532
    0.0504
    0.0474
    0.0442
    0.0410
    0.0376
    0.0340
    0.0304
    0.0267
    0.0229
    0.0190
    0.0151
    0.0112
    0.0071
    0.0031
   -0.0009
   -0.0049
   -0.0089
   -0.0128
   -0.0167
   -0.0205
   -0.0241
   -0.0277
   -0.0311
   -0.0344
   -0.0375
   -0.0405
   -0.0432
   -0.0457
   -0.0480
   -0.0500
   -0.0518
   -0.0532
   -0.0544
   -0.0553
   -0.0559
   -0.0562
   -0.0561
   -0.0558
   -0.0551
   -0.0540
   -0.0527
   -0.0510
   -0.0490
   -0.0467
   -0.0441
   -0.0412
   -0.0380
   -0.0346
   -0.0309
   -0.0270
   -0.0230
   -0.0187
   -0.0143
   -0.0098
   -0.0052
   -0.0005
    0.0042
    0.0089
    0.0135
    0.0181
    0.0226
    0.0269
    0.0311
    0.0351
    0.0388
    0.0423
    0.0456
    0.0485
    0.0511
    0.0534
    0.0553
    0.0568
    0.0579
    0.0587
    0.0591
    0.0591
    0.0587
    0.0579
    0.0567
    0.0552
    0.0534
    0.0513
    0.0488
    0.0461
    0.0432
    0.0401
    0.0368
    0.0334
    0.0298
    0.0262
    0.0226
    0.0190
    0.0154
    0.0119
    0.0085
    0.0053
    0.0022
   -0.0006
   -0.0032
   -0.0056
   -0.0077
   -0.0095
   -0.0110
   -0.0123
   -0.0131
   -0.0137
   -0.0140
   -0.0139
   -0.0136
   -0.0130
   -0.0121
   -0.0109
   -0.0095
   -0.0079
   -0.0061
   -0.0042
   -0.0021
    0.0000
    0.0023
    0.0046
    0.0068
    0.0091
    0.0113
    0.0134
    0.0154
    0.0173
    0.0191
    0.0206
    0.0220
    0.0232
    0.0241
    0.0248
    0.0253
    0.0255
    0.0255
    0.0253
    0.0248
    0.0241
    0.0232
    0.0220
    0.0207
    0.0191
    0.0174
    0.0156
    0.0136
    0.0116
    0.0094
    0.0072
    0.0049
    0.0026
    0.0003
   -0.0020
   -0.0042
   -0.0064
   -0.0085
   -0.0106
   -0.0125
   -0.0144
   -0.0161
   -0.0177
   -0.0191
   -0.0204
   -0.0216
   -0.0226
   -0.0234
   -0.0241
   -0.0246
   -0.0250
   -0.0253
   -0.0254
   -0.0253
   -0.0251
   -0.0248
   -0.0244
   -0.0238
   -0.0232
   -0.0224
   -0.0216
   -0.0206
   -0.0196
   -0.0185
   -0.0174
   -0.0162
   -0.0149
   -0.0137
   -0.0123
   -0.0110
   -0.0096
   -0.0082
   -0.0068
   -0.0054
   -0.0040
   -0.0025
   -0.0011
    0.0003
    0.0016
    0.0030
    0.0043
    0.0057
    0.0070
    0.0082
    0.0095
    0.0107
    0.0118
    0.0130
    0.0141
    0.0151
    0.0162
    0.0172
    0.0182
    0.0191
    0.0201
    0.0210
    0.0219
    0.0228
    0.0237
    0.0246
    0.0256
    0.0265
    0.0275
    0.0285
    0.0295
    0.0306
    0.0317
    0.0329
    0.0342
    0.0355
    0.0369
    0.0383
    0.0398
    0.0414
    0.0430
    0.0447
    0.0464
    0.0482
    0.0500
    0.0518
    0.0537
    0.0555
    0.0573
    0.0591
    0.0608
    0.0625
    0.0640
    0.0655
    0.0668
    0.0679
    0.0689
    0.0697
    0.0703
    0.0706
    0.0707
    0.0705
    0.0701
    0.0694
    0.0683
    0.0670
    0.0654
    0.0635
    0.0613
    0.0588
    0.0560
    0.0530
    0.0497
    0.0462
    0.0425
    0.0387
    0.0346
    0.0305
    0.0262
    0.0219
    0.0176
    0.0132
    0.0090
    0.0048
    0.0007
   -0.0033
   -0.0071
   -0.0106
   -0.0140
   -0.0171
   -0.0199
   -0.0225
   -0.0247
   -0.0267
   -0.0283
   -0.0296
   -0.0306
   -0.0313
   -0.0316
   -0.0318
   -0.0316
   -0.0312
   -0.0306
   -0.0299
   -0.0289
   -0.0279
   -0.0267
   -0.0256
   -0.0244
   -0.0232
   -0.0221
   -0.0211
   -0.0202
   -0.0195
   -0.0189
   -0.0186
   -0.0185
   -0.0186
   -0.0190
   -0.0197
   -0.0207
   -0.0219
   -0.0234
   -0.0252
   -0.0272
   -0.0294
   -0.0319
   -0.0345
   -0.0373
   -0.0402
   -0.0432
   -0.0463
   -0.0493
   -0.0523
   -0.0553
   -0.0581
   -0.0607
   -0.0632
   -0.0654
   -0.0674
   -0.0691
   -0.0704
   -0.0714
   -0.0720
   -0.0722
   -0.0720
   -0.0714
   -0.0705
   -0.0691
   -0.0673
   -0.0651
   -0.0626
   -0.0598
   -0.0566
   -0.0532
   -0.0495
   -0.0456
   -0.0416
   -0.0375
   -0.0333
   -0.0291
   -0.0249
   -0.0207
   -0.0167
   -0.0129
   -0.0092
   -0.0057
   -0.0025
    0.0004
    0.0029
    0.0052
    0.0071
    0.0086
    0.0097
    0.0105
    0.0109
    0.0110
    0.0107
    0.0100
    0.0091
    0.0079
    0.0064
    0.0047
    0.0028
    0.0008
   -0.0014
   -0.0036
   -0.0059
   -0.0081
   -0.0103
   -0.0124
   -0.0144
   -0.0163
   -0.0180
   -0.0195
   -0.0208
   -0.0218
   -0.0226
   -0.0231
   -0.0234
   -0.0234
   -0.0231
   -0.0225
   -0.0217
   -0.0207
   -0.0195
   -0.0181
   -0.0165
   -0.0148
   -0.0130
   -0.0111
   -0.0092
   -0.0072
   -0.0053
   -0.0034
   -0.0016
    0.0001
    0.0016
    0.0030
    0.0042
    0.0052
    0.0060
    0.0065
    0.0068
    0.0069
    0.0067
    0.0062
    0.0056
    0.0047
    0.0036
    0.0022
    0.0008
   -0.0009
   -0.0027
   -0.0046
   -0.0065
   -0.0086
   -0.0106
   -0.0127
   -0.0147
   -0.0167
   -0.0185
   -0.0203
   -0.0219
   -0.0234
   -0.0247
   -0.0259
   -0.0268
   -0.0275
   -0.0280
   -0.0282
   -0.0283
   -0.0281
   -0.0276
   -0.0270
   -0.0262
   -0.0252
   -0.0240
   -0.0226
   -0.0211
   -0.0194
   -0.0177
   -0.0159
   -0.0140
   -0.0120
   -0.0101
   -0.0081
   -0.0061
   -0.0042
   -0.0023
   -0.0005
    0.0012
    0.0029
    0.0045
    0.0059
    0.0073
    0.0086
    0.0097
    0.0108
    0.0117
    0.0126
    0.0134
    0.0140
    0.0146
    0.0152
    0.0157
    0.0161
    0.0165
    0.0169
    0.0173
    0.0177
    0.0181
    0.0185
    0.0190
    0.0195
    0.0200
    0.0206
    0.0212
    0.0218
    0.0225
    0.0233
    0.0241
    0.0249
    0.0257
    0.0266
    0.0275
    0.0284
    0.0292
    0.0301
    0.0309
    0.0317
    0.0324
    0.0331
    0.0337
    0.0342
    0.0346
    0.0349
    0.0351
    0.0353
    0.0352
    0.0351
    0.0349
    0.0345
    0.0340
    0.0334
    0.0327
    0.0319
    0.0310
    0.0300
    0.0289
    0.0277
    0.0266
    0.0253
    0.0241
    0.0228
    0.0215
    0.0203
    0.0190
    0.0178
    0.0167
    0.0156
    0.0146
    0.0137
    0.0129
    0.0122
    0.0116
    0.0112
    0.0108
    0.0106
    0.0105
    0.0105
    0.0107
    0.0109
    0.0113
    0.0119
    0.0125
    0.0132
    0.0140
    0.0149
    0.0158
    0.0168
    0.0179
    0.0190
    0.0201
    0.0213
    0.0224
    0.0235
    0.0246
    0.0257
    0.0267
    0.0277
    0.0286
    0.0294
    0.0301
    0.0307
    0.0313
    0.0317
    0.0320
    0.0323
    0.0324
    0.0323
    0.0322
    0.0320
    0.0316
    0.0311
    0.0305
    0.0298
    0.0290
    0.0282
    0.0272
    0.0261
    0.0250
    0.0238
    0.0225
    0.0212
    0.0198
    0.0185
    0.0171
    0.0156
    0.0142
    0.0128
    0.0114
    0.0100
    0.0087
    0.0074
    0.0061
    0.0049
    0.0038
    0.0027
    0.0017
    0.0008
   -0.0001
   -0.0009
   -0.0016
   -0.0022
   -0.0027
   -0.0032
   -0.0036
   -0.0039
   -0.0042
   -0.0044
   -0.0045
   -0.0046
   -0.0046
   -0.0046
   -0.0046
   -0.0045
   -0.0044
   -0.0044
   -0.0043
   -0.0042
   -0.0041
   -0.0041
   -0.0041
   -0.0041
   -0.0042
   -0.0043
   -0.0044
   -0.0046
   -0.0049
   -0.0051
   -0.0055
   -0.0058
   -0.0063
   -0.0067
   -0.0072
   -0.0077
   -0.0082
   -0.0088
   -0.0093
   -0.0098
   -0.0103
   -0.0107
   -0.0112
   -0.0115
   -0.0118
   -0.0120
   -0.0122
   -0.0122
   -0.0122
   -0.0120
   -0.0117
   -0.0113
   -0.0108
   -0.0101
   -0.0093
   -0.0084
   -0.0073
   -0.0061
   -0.0048
   -0.0034
   -0.0019
   -0.0003
    0.0013
    0.0031
    0.0049
    0.0067
    0.0085
    0.0104
    0.0122
    0.0140
    0.0158
    0.0175
    0.0191
    0.0206
    0.0220
    0.0233
    0.0244
    0.0254
    0.0262
    0.0268
    0.0273
    0.0276
    0.0276
    0.0276
    0.0273
    0.0268
    0.0262
    0.0255
    0.0245
    0.0234
    0.0222
    0.0209
    0.0195
    0.0180
    0.0165
    0.0149
    0.0132
    0.0116
    0.0100
    0.0084
    0.0069
    0.0054
    0.0040
    0.0027
    0.0015
    0.0005
   -0.0005
   -0.0013
   -0.0019
   -0.0024
   -0.0028
   -0.0030
   -0.0030
   -0.0030
   -0.0027
   -0.0024
   -0.0019
   -0.0014
   -0.0007
    0.0000
    0.0008
    0.0016
    0.0025
    0.0034
    0.0043
    0.0051
    0.0060
    0.0067
    0.0074
    0.0080
    0.0086
    0.0090
    0.0093
    0.0094
    0.0095
    0.0094
    0.0091
    0.0087
    0.0082
    0.0075
    0.0067
    0.0057
    0.0047
    0.0035
    0.0022
    0.0007
   -0.0007
   -0.0023
   -0.0040
   -0.0056
   -0.0074
   -0.0091
   -0.0108
   -0.0126
   -0.0143
   -0.0160
   -0.0176
   -0.0192
   -0.0207
   -0.0222
   -0.0235
   -0.0248
   -0.0259
   -0.0270
   -0.0279
   -0.0287
   -0.0294
   -0.0300
   -0.0305
   -0.0308
   -0.0310
   -0.0311
   -0.0311
   -0.0310
   -0.0308
   -0.0305
   -0.0302
   -0.0297
   -0.0292
   -0.0286
   -0.0279
   -0.0272
   -0.0264
   -0.0256
   -0.0248
   -0.0240
   -0.0231
   -0.0223
   -0.0214
   -0.0206
   -0.0198
   -0.0190
   -0.0182
   -0.0175
   -0.0168
   -0.0162
   -0.0156
   -0.0150
   -0.0146
   -0.0142
   -0.0138
   -0.0136
   -0.0134
   -0.0132
   -0.0132
   -0.0132
   -0.0133
   -0.0135
