# Supplementary material for: Super-resolution techniques to simulate electronic spectra of large molecular systems
Source: Nat Commun. 2024 Sep 12;15:8001. doi: 10.1038/s41467-024-52368-5 (PMC11393058; doi:10.1038/s41467-024-52368-5)
Supplement: Supplementary file 6 — Source Data [file 41467_2024_52368_MOESM6_ESM.zip › figure_4.txt]

# DATA POINTS FOR FIGURE 4 MAIN ARTICLE

# The data is arranged according to the following nomenclature:
# - (00): first row first panel
# - (01): first row second panel
# - (11): second row second panel
# - ...

# panel(00)
# exact
# energy [eV]       Int. [arb. u.]
    0.0000             0.0000
    0.0437             0.0005
    0.0874             0.0007
    0.1311             0.0007
    0.1748             0.0009
    0.2184             0.0008
    0.2621             0.0007
    0.3058             0.0009
    0.3495             0.0006
    0.3932             0.0005
    0.4369             0.0003
    0.4806             0.0003
    0.5243             0.0005
    0.5680             0.0009
    0.6117             0.0008
    0.6553             0.0014
    0.6990             0.0017
    0.7427             0.0024
    0.7864             0.0029
    0.8301             0.0031
    0.8738             0.0036
    0.9175             0.0049
    0.9612             0.0056
    1.0049             0.0064
    1.0485             0.0055
    1.0922             0.0074
    1.1359             0.0113
    1.1796             0.0071
    1.2233             0.0039
    1.2670             0.0046
    1.3107             0.0039
    1.3544             0.0054
    1.3981             0.0163
    1.4418             0.0201
    1.4854             0.0075
    1.5291             0.0184
    1.5728             0.0345
    1.6165             0.0063
    1.6602             0.0271
    1.7039             0.0629
    1.7476             0.0470
    1.7913             0.0996
    1.8350             0.1280
    1.8786             0.0974
    1.9223             0.1664
    1.9660             1.1852
    2.0097             0.3184
    2.0534             0.0366
    2.0971             0.0023
    2.1408             0.0575
    2.1845             0.0320
    2.2282             0.0290
    2.2718             0.0073
    2.3155             0.0456
    2.3592             0.0315
    2.4029             0.0039
    2.4466             0.0084
    2.4903             0.0423
    2.5340             0.0411
    2.5777             0.0184
    2.6214             0.0786
    2.6651             0.0459
    2.7087             0.0642
    2.7524             0.0298
    2.7961             0.0030
    2.8398             0.0772
    2.8835             0.0620
    2.9272             0.0881
    2.9709             0.0793
    3.0146             0.0849
    3.0583             0.1595
    3.1019             0.1608
    3.1456             0.1169
    3.1893             0.0582
    3.2330             0.1584
    3.2767             0.1339
    3.3204             0.3226
    3.3641             0.7856
    3.4078             0.2922
    3.4515             0.9498
    3.4952             0.3669
    3.5388             0.2119
    3.5825             0.3226
    3.6262             0.1732
    3.6699             0.0426
    3.7136             0.0135
    3.7573             0.7685
    3.8010             0.2317
    3.8447             0.2283
    3.8884             0.0127
    3.9320             0.0377
    3.9757             0.2338
    4.0194             0.1679
    4.0631             0.2069
    4.1068             0.0179
    4.1505             0.0068
    4.1942             0.0105
    4.2379             0.1092
    4.2816             0.0158
    4.3253             0.0269
    4.3689             0.1001
    4.4126             0.0447
    4.4563             0.0242
    4.5000             0.0831
    4.5437             0.1092
    4.5874             0.0248
    4.6311             0.0817
    4.6748             0.1264
    4.7185             0.0203
    4.7621             0.1214
    4.8058             0.1240
    4.8495             0.1175
    4.8932             0.1852
    4.9369             0.0370
    4.9806             0.1518
    5.0243             0.3078
    5.0680             0.2810
    5.1117             0.2210
    5.1554             0.1593
    5.1990             0.0715
    5.2427             0.2628
    5.2864             0.2936
    5.3301             0.6063
    5.3738             1.2230
    5.4175             1.5182
    5.4612             0.8278
    5.5049             0.5522
    5.5486             0.4214
    5.5922             0.3521
    5.6359             0.0874
    5.6796             0.1968
    5.7233             0.1051
    5.7670             0.1380
    5.8107             0.3242
    5.8544             0.1888
    5.8981             0.0325
    5.9418             0.1897
    5.9854             0.2976
    6.0291             0.1983
    6.0728             0.1861
    6.1165             0.0965
    6.1602             0.0242
    6.2039             0.1696
    6.2476             0.3040
    6.2913             0.1866
    6.3350             0.2346
    6.3787             0.3090
    6.4223             0.1725
    6.4660             0.3420
    6.5097             0.3198
    6.5534             0.0353
    6.5971             0.1285
    6.6408             0.0338
    6.6845             0.1120
    6.7282             0.0359
    6.7719             0.2627
    6.8155             0.0487
    6.8592             0.1469
    6.9029             0.2264
    6.9466             0.5853
    6.9903             0.3468
    7.0340             0.0406
    7.0777             0.3727
    7.1214             0.1925
    7.1651             0.6597
    7.2088             0.0560
    7.2524             0.2554
    7.2961             0.6889
    7.3398             0.5046
    7.3835             0.3116
    7.4272             0.0547
    7.4709             0.3674
    7.5146             0.2189
    7.5583             0.3729
    7.6020             0.2421
    7.6456             0.5737
    7.6893             0.3649
    7.7330             0.5551
    7.7767             0.0950
    7.8204             0.0911
    7.8641             0.0955
    7.9078             0.1225
    7.9515             0.1922
    7.9952             0.4552
    8.0389             0.1607
    8.0825             0.0563
    8.1262             0.2959
    8.1699             0.4016
    8.2136             0.5464
    8.2573             0.2213
    8.3010             0.6110
    8.3447             0.5245
    8.3884             0.5490
    8.4321             0.7182
    8.4757             0.3211
    8.5194             0.2977
    8.5631             0.2643
    8.6068             0.1283
    8.6505             0.5058
    8.6942             0.1565
    8.7379             0.3235
    8.7816             0.0236
    8.8253             0.2393
    8.8690             0.2379
    8.9126             0.1706
    8.9563             0.1642
    9.0000             0.0670
    9.0437             0.2896
    9.0874             0.3956
    9.1311             0.0563
    9.1748             0.3726
    9.2185             0.4551
    9.2622             0.2064
    9.3058             0.2865
    9.3495             0.1904
    9.3932             0.1368
    9.4369             0.2270
    9.4806             0.0959
    9.5243             0.2521
    9.5680             0.3361
    9.6117             0.0395
    9.6554             0.3306
    9.6990             0.1431
    9.7427             0.1557
    9.7864             0.1345
    9.8301             0.2702
    9.8738             0.0435
    9.9175             0.0491
    9.9612             0.0046

# panel(00)
# bynd
# energy [eV]       Int. [arb. u.]
    0.0000             0.0000
    0.0437             0.0010
    0.0875             0.0011
    0.1312             0.0012
    0.1750             0.0012
    0.2187             0.0013
    0.2624             0.0015
    0.3062             0.0017
    0.3499             0.0022
    0.3937             0.0033
    0.4374             0.0005
    0.4812             0.0012
    0.5249             0.0003
    0.5686             0.0014
    0.6124             0.0002
    0.6561             0.0002
    0.6999             0.0005
    0.7436             0.0007
    0.7873             0.0009
    0.8311             0.0010
    0.8748             0.0012
    0.9186             0.0013
    0.9623             0.0015
    1.0060             0.0017
    1.0498             0.0020
    1.0935             0.0022
    1.1373             0.0025
    1.1810             0.0028
    1.2248             0.0032
    1.2685             0.0036
    1.3122             0.0041
    1.3560             0.0046
    1.3997             0.0053
    1.4435             0.0060
    1.4872             0.0070
    1.5309             0.0081
    1.5747             0.0094
    1.6184             0.0111
    1.6622             0.0133
    1.7059             0.0163
    1.7496             0.0204
    1.7934             0.0270
    1.8371             0.0400
    1.8809             0.0872
    1.9246             1.1480
    1.9683             0.0647
    2.0121             0.0085
    2.0558             0.0118
    2.0996             0.0229
    2.1433             0.0300
    2.1871             0.0257
    2.2308             0.0272
    2.2745             0.0156
    2.3183             0.0455
    2.3620             0.0344
    2.4058             0.0167
    2.4495             0.0231
    2.4932             0.0037
    2.5370             0.0011
    2.5807             0.0231
    2.6245             0.0129
    2.6682             0.0039
    2.7119             0.0274
    2.7557             0.0712
    2.7994             0.0419
    2.8432             0.0341
    2.8869             0.0867
    2.9307             0.0869
    2.9744             0.0812
    3.0181             0.1396
    3.0619             0.1537
    3.1056             0.1622
    3.1494             0.1896
    3.1931             0.1952
    3.2368             0.2432
    3.2806             0.2753
    3.3243             0.2288
    3.3681             0.3329
    3.4118             0.3809
    3.4555             0.5220
    3.4993             1.3821
    3.5430             1.2061
    3.5868             0.2421
    3.6305             0.1170
    3.6743             0.0628
    3.7180             0.0287
    3.7617             0.0363
    3.8055             0.0502
    3.8492             0.0950
    3.8930             0.0809
    3.9367             0.1469
    3.9804             0.0968
    4.0242             0.0980
    4.0679             0.0963
    4.1117             0.1124
    4.1554             0.1169
    4.1991             0.1383
    4.2429             0.0762
    4.2866             0.0672
    4.3304             0.1184
    4.3741             0.0040
    4.4178             0.0602
    4.4616             0.0504
    4.5053             0.0784
    4.5491             0.0383
    4.5928             0.1239
    4.6366             0.0286
    4.6803             0.0238
    4.7240             0.0082
    4.7678             0.0756
    4.8115             0.0033
    4.8553             0.0455
    4.8990             0.0017
    4.9427             0.0567
    4.9865             0.0469
    5.0302             0.0981
    5.0740             0.0242
    5.1177             0.0897
    5.1614             0.0583
    5.2052             0.2670
    5.2489             0.4557
    5.2927             1.1746
    5.3364             2.8029
    5.3802             2.0248
    5.4239             0.8620
    5.4676             0.6245
    5.5114             0.5531
    5.5551             0.5397
    5.5989             0.4545
    5.6426             0.3366
    5.6863             0.4118
    5.7301             0.3464
    5.7738             0.3894
    5.8176             0.3505
    5.8613             0.2714
    5.9050             0.2879
    5.9488             0.3515
    5.9925             0.2529
    6.0363             0.2108
    6.0800             0.3092
    6.1238             0.0094
    6.1675             0.2514
    6.2112             0.2435
    6.2550             0.0693
    6.2987             0.1737
    6.3425             0.0553
    6.3862             0.0867
    6.4299             0.0040
    6.4737             0.0203
    6.5174             0.0356
    6.5612             0.0151
    6.6049             0.0356
    6.6486             0.0456
    6.6924             0.0551
    6.7361             0.0982
    6.7799             0.1095
    6.8236             0.0565
    6.8673             0.0873
    6.9111             0.1550
    6.9548             0.1051
    6.9986             0.1650
    7.0423             0.1864
    7.0861             0.2795
    7.1298             0.1985
    7.1735             0.1974
    7.2173             0.2707
    7.2610             0.2439
    7.3048             0.0849
    7.3485             0.4460
    7.3922             0.0822
    7.4360             0.1186
    7.4797             0.1028
    7.5235             0.3164
    7.5672             0.2696
    7.6109             0.2543
    7.6547             0.0893
    7.6984             0.1551
    7.7422             0.1012
    7.7859             0.0518
    7.8297             0.2716
    7.8734             0.0885
    7.9171             0.0198
    7.9609             0.2097
    8.0046             0.1730
    8.0484             0.2342
    8.0921             0.0727
    8.1358             0.1302
    8.1796             0.1003
    8.2233             0.0331
    8.2671             0.1210
    8.3108             0.0806
    8.3545             0.1148
    8.3983             0.4154
    8.4420             0.1695
    8.4858             0.3300
    8.5295             0.3268
    8.5733             0.3234
    8.6170             0.1420
    8.6607             0.0537
    8.7045             0.1960
    8.7482             0.1410
    8.7920             0.0895
    8.8357             0.0504
    8.8794             0.1053
    8.9232             0.0649
    8.9669             0.2252
    9.0107             0.1396
    9.0544             0.3988
    9.0981             0.4181
    9.1419             0.1413
    9.1856             0.2912
    9.2294             0.1458
    9.2731             0.0122
    9.3168             0.1479
    9.3606             0.1774
    9.4043             0.1411
    9.4481             0.1026
    9.4918             0.1117
    9.5356             0.2096
    9.5793             0.0020
    9.6230             0.2406
    9.6668             0.0754
    9.7105             0.1224
    9.7543             0.1063
    9.7980             0.0047
    9.8417             0.2609
    9.8855             0.2845
    9.9292             0.2059
    9.9730             0.0935

# panel(01)
# exact
# energy [eV]       Int. [arb. u.]
    0.0000             0.0000
    0.0456             0.0005
    0.0911             0.0008
    0.1367             0.0008
    0.1823             0.0008
    0.2278             0.0008
    0.2734             0.0005
    0.3190             0.0006
    0.3645             0.0003
    0.4101             0.0001
    0.4557             0.0000
    0.5012             0.0003
    0.5468             0.0006
    0.5924             0.0011
    0.6379             0.0019
    0.6835             0.0022
    0.7291             0.0027
    0.7746             0.0032
    0.8202             0.0037
    0.8658             0.0046
    0.9113             0.0059
    0.9569             0.0068
    1.0025             0.0080
    1.0480             0.0081
    1.0936             0.0097
    1.1392             0.0162
    1.1847             0.0174
    1.2303             0.0113
    1.2759             0.0249
    1.3214             0.0092
    1.3670             0.0106
    1.4126             0.0096
    1.4581             0.0483
    1.5037             0.0325
    1.5493             0.0099
    1.5948             0.0615
    1.6404             0.0535
    1.6860             0.0665
    1.7315             0.0371
    1.7771             0.0934
    1.8227             0.1180
    1.8682             0.1064
    1.9138             0.3453
    1.9594             0.5257
    2.0049             0.2913
    2.0505             0.2237
    2.0961             0.1764
    2.1416             0.0873
    2.1872             0.0893
    2.2328             0.0701
    2.2783             0.1016
    2.3239             0.0505
    2.3695             0.0422
    2.4150             0.0494
    2.4606             0.0596
    2.5062             0.0908
    2.5517             0.0152
    2.5973             0.0670
    2.6428             0.1040
    2.6884             0.0391
    2.7340             0.0796
    2.7795             0.1083
    2.8251             0.1037
    2.8707             0.0166
    2.9162             0.0025
    2.9618             0.0081
    3.0074             0.0048
    3.0529             0.0383
    3.0985             0.0099
    3.1441             0.0541
    3.1896             0.1579
    3.2352             0.0082
    3.2808             0.0425
    3.3263             0.0083
    3.3719             0.6130
    3.4175             0.8760
    3.4630             0.0902
    3.5086             0.1211
    3.5542             0.0005
    3.5997             0.0125
    3.6453             0.1649
    3.6909             0.0816
    3.7364             0.3691
    3.7820             0.7089
    3.8276             0.1208
    3.8731             0.0804
    3.9187             0.1448
    3.9643             0.2162
    4.0098             0.0827
    4.0554             0.0800
    4.1010             0.1118
    4.1465             0.0298
    4.1921             0.0185
    4.2377             0.1464
    4.2832             0.0551
    4.3288             0.0647
    4.3744             0.1759
    4.4199             0.0762
    4.4655             0.1203
    4.5111             0.0223
    4.5566             0.1315
    4.6022             0.1332
    4.6478             0.2456
    4.6933             0.0947
    4.7389             0.1942
    4.7845             0.1163
    4.8300             0.5696
    4.8756             2.5785
    4.9212             0.4745
    4.9667             0.2809
    5.0123             0.0456
    5.0579             0.1891
    5.1034             0.0234
    5.1490             0.2101
    5.1946             0.0515
    5.2401             0.2780
    5.2857             0.0568
    5.3313             0.3318
    5.3768             1.0157
    5.4224             1.5743
    5.4680             0.0263
    5.5135             0.0737
    5.5591             0.3065
    5.6047             0.1782
    5.6502             0.1452
    5.6958             0.0530
    5.7414             0.0856
    5.7869             0.0339
    5.8325             0.1465
    5.8781             0.0265
    5.9236             0.0743
    5.9692             0.1718
    6.0148             0.0187
    6.0603             0.0796
    6.1059             0.2776
    6.1515             0.0594
    6.1970             0.1835
    6.2426             0.1812
    6.2882             0.1920
    6.3337             0.1276
    6.3793             0.3007
    6.4249             0.3256
    6.4704             0.3582
    6.5160             0.3232
    6.5616             0.1340
    6.6071             0.3737
    6.6527             0.6441
    6.6983             1.2100
    6.7438             1.0561
    6.7894             0.2990
    6.8350             0.6582
    6.8805             1.4182
    6.9261             0.2583
    6.9717             0.4014
    7.0172             1.1840
    7.0628             0.1407
    7.1084             0.2668
    7.1539             0.2615
    7.1995             0.6131
    7.2451             0.1564
    7.2906             0.3605
    7.3362             0.0091
    7.3818             0.0741
    7.4273             0.0296
    7.4729             0.0670
    7.5185             0.1325
    7.5640             0.1961
    7.6096             0.2302
    7.6552             0.2984
    7.7007             0.6169
    7.7463             0.3995
    7.7918             0.0446
    7.8374             0.0678
    7.8830             0.0832
    7.9285             0.0007
    7.9741             0.1875
    8.0197             0.0644
    8.0652             0.2683
    8.1108             0.3458
    8.1564             0.4985
    8.2019             0.1174
    8.2475             0.0763
    8.2931             0.2388
    8.3386             0.1355
    8.3842             0.1526
    8.4298             0.1166
    8.4753             0.0491
    8.5209             0.1235
    8.5665             0.0185
    8.6120             0.3861
    8.6576             0.3526
    8.7032             0.1844
    8.7487             0.0453
    8.7943             0.2153
    8.8399             0.2309
    8.8854             0.2763
    8.9310             0.1032
    8.9766             0.1687
    9.0221             0.0123
    9.0677             0.1962
    9.1133             0.0497
    9.1588             0.0430
    9.2044             0.1091
    9.2500             0.5242
    9.2955             0.0178
    9.3411             0.3699
    9.3867             0.0211
    9.4322             0.0978
    9.4778             0.0293
    9.5234             0.2299
    9.5689             0.3177
    9.6145             0.0481
    9.6601             0.0409
    9.7056             0.3455
    9.7512             0.2311
    9.7968             0.0310
    9.8423             0.0972
    9.8879             0.2290
    9.9335             0.2438
    9.9790             0.0274

# panel(01)
# bynd
# energy [eV]       Int. [arb. u.]
    0.0000             0.0000
    0.0451             0.0003
    0.0902             0.0004
    0.1352             0.0004
    0.1803             0.0004
    0.2254             0.0004
    0.2705             0.0003
    0.3155             0.0003
    0.3606             0.0002
    0.4057             0.0014
    0.4508             0.0005
    0.4958             0.0022
    0.5409             0.0026
    0.5860             0.0018
    0.6311             0.0016
    0.6761             0.0018
    0.7212             0.0020
    0.7663             0.0022
    0.8114             0.0026
    0.8564             0.0029
    0.9015             0.0034
    0.9466             0.0040
    0.9917             0.0044
    1.0368             0.0050
    1.0818             0.0052
    1.1269             0.0055
    1.1720             0.0069
    1.2171             0.0068
    1.2621             0.0070
    1.3072             0.0072
    1.3523             0.0081
    1.3974             0.0090
    1.4424             0.0100
    1.4875             0.0111
    1.5326             0.0124
    1.5777             0.0139
    1.6227             0.0156
    1.6678             0.0177
    1.7129             0.0204
    1.7580             0.0240
    1.8031             0.0291
    1.8481             0.0371
    1.8932             0.0518
    1.9383             0.0893
    1.9834             0.6519
    2.0284             0.0668
    2.0735             0.0686
    2.1186             0.0399
    2.1637             0.0311
    2.2087             0.0236
    2.2538             0.0007
    2.2989             0.0044
    2.3440             0.0276
    2.3890             0.0100
    2.4341             0.0072
    2.4792             0.0008
    2.5243             0.0237
    2.5693             0.0106
    2.6144             0.0251
    2.6595             0.0324
    2.7046             0.0217
    2.7497             0.0205
    2.7947             0.0410
    2.8398             0.0279
    2.8849             0.0168
    2.9300             0.0276
    2.9750             0.0384
    3.0201             0.0363
    3.0652             0.0435
    3.1103             0.0486
    3.1553             0.0413
    3.2004             0.0794
    3.2455             0.0883
    3.2906             0.0858
    3.3356             0.1580
    3.3807             0.1998
    3.4258             0.3180
    3.4709             0.8198
    3.5159             1.1074
    3.5610             0.3684
    3.6061             0.1800
    3.6512             0.1508
    3.6963             0.1464
    3.7413             0.0948
    3.7864             0.1478
    3.8315             0.0465
    3.8766             0.0705
    3.9216             0.0273
    3.9667             0.0185
    4.0118             0.0357
    4.0569             0.0415
    4.1019             0.0321
    4.1470             0.0241
    4.1921             0.0209
    4.2372             0.0121
    4.2822             0.0578
    4.3273             0.0453
    4.3724             0.0293
    4.4175             0.0597
    4.4626             0.0137
    4.5076             0.0254
    4.5527             0.0803
    4.5978             0.0161
    4.6429             0.1404
    4.6879             0.1044
    4.7330             0.1640
    4.7781             0.1808
    4.8232             0.1976
    4.8682             0.2234
    4.9133             0.3576
    4.9584             0.3534
    5.0035             0.5372
    5.0485             0.9946
    5.0936             2.1757
    5.1387             3.7875
    5.1838             0.9329
    5.2288             0.5185
    5.2739             0.3221
    5.3190             0.1624
    5.3641             1.7267
    5.4092             0.3880
    5.4542             0.1855
    5.4993             0.0170
    5.5444             0.1516
    5.5895             0.1889
    5.6345             0.2105
    5.6796             0.1312
    5.7247             0.1759
    5.7698             0.1504
    5.8148             0.1906
    5.8599             0.1925
    5.9050             0.1648
    5.9501             0.0776
    5.9951             0.2007
    6.0402             0.1434
    6.0853             0.0629
    6.1304             0.2200
    6.1754             0.1294
    6.2205             0.0520
    6.2656             0.1726
    6.3107             0.1251
    6.3558             0.1868
    6.4008             0.2729
    6.4459             0.2764
    6.4910             0.1478
    6.5361             0.2483
    6.5811             0.1185
    6.6262             0.1803
    6.6713             0.1371
    6.7164             0.1699
    6.7614             0.0795
    6.8065             0.0039
    6.8516             0.1427
    6.8967             0.1538
    6.9417             0.4700
    6.9868             0.6953
    7.0319             8.0505
    7.0770             0.5783
    7.1221             0.0156
    7.1671             0.0527
    7.2122             0.1116
    7.2573             0.0432
    7.3024             0.0739
    7.3474             0.1804
    7.3925             0.2004
    7.4376             0.0278
    7.4827             0.0042
    7.5277             0.1574
    7.5728             0.1253
    7.6179             0.2666
    7.6630             0.0624
    7.7080             0.2082
    7.7531             0.2461
    7.7982             0.0431
    7.8433             0.0548
    7.8883             0.1321
    7.9334             0.0132
    7.9785             0.0256
    8.0236             0.0103
    8.0687             0.0079
    8.1137             0.0005
    8.1588             0.2360
    8.2039             0.4218
    8.2490             0.0330
    8.2940             0.2752
    8.3391             0.3113
    8.3842             0.2404
    8.4293             0.4758
    8.4743             0.3891
    8.5194             0.0848
    8.5645             0.1441
    8.6096             0.0549
    8.6546             0.0680
    8.6997             0.1333
    8.7448             0.0388
    8.7899             0.1187
    8.8349             0.2712
    8.8800             0.3385
    8.9251             0.1882
    8.9702             0.2542
    9.0153             0.2066
    9.0603             0.2989
    9.1054             0.1428
    9.1505             0.0118
    9.1956             0.1977
    9.2406             0.0336
    9.2857             0.0805
    9.3308             0.1000
    9.3759             0.0840
    9.4209             0.1011
    9.4660             0.0440
    9.5111             0.0086
    9.5562             0.2325
    9.6012             0.2715
    9.6463             0.1164
    9.6914             0.1074
    9.7365             0.2265
    9.7816             0.1428
    9.8266             0.2783
    9.8717             0.2290
    9.9168             0.2838
    9.9619             0.2847

# panel(02)
# exact
# energy [eV]       Int. [arb. u.]
    0.0000             0.0000
    0.0451             0.0006
    0.0902             0.0008
    0.1354             0.0009
    0.1805             0.0012
    0.2256             0.0010
    0.2707             0.0011
    0.3158             0.0009
    0.3610             0.0005
    0.4061             0.0004
    0.4512             0.0002
    0.4963             0.0003
    0.5414             0.0006
    0.5865             0.0009
    0.6317             0.0012
    0.6768             0.0019
    0.7219             0.0023
    0.7670             0.0029
    0.8121             0.0034
    0.8573             0.0040
    0.9024             0.0051
    0.9475             0.0059
    0.9926             0.0069
    1.0377             0.0081
    1.0829             0.0094
    1.1280             0.0109
    1.1731             0.0126
    1.2182             0.0140
    1.2633             0.0174
    1.3085             0.0215
    1.3536             0.0226
    1.3987             0.0278
    1.4438             0.0324
    1.4889             0.0408
    1.5341             0.0643
    1.5792             0.0715
    1.6243             0.0879
    1.6694             0.0959
    1.7145             0.0756
    1.7596             0.1771
    1.8048             0.2975
    1.8499             0.8661
    1.8950             0.2235
    1.9401             0.2594
    1.9852             0.3071
    2.0304             0.3643
    2.0755             0.1732
    2.1206             0.1589
    2.1657             0.0569
    2.2108             0.0151
    2.2560             0.0111
    2.3011             0.0579
    2.3462             0.0629
    2.3913             0.0856
    2.4364             0.0432
    2.4816             0.0245
    2.5267             0.0583
    2.5718             0.1031
    2.6169             0.0058
    2.6620             0.1033
    2.7071             0.1556
    2.7523             0.1772
    2.7974             0.0975
    2.8425             0.1178
    2.8876             0.0812
    2.9327             0.2854
    2.9779             0.2709
    3.0230             0.1593
    3.0681             0.0240
    3.1132             0.3164
    3.1583             0.2115
    3.2035             0.2289
    3.2486             0.0701
    3.2937             0.0969
    3.3388             0.1614
    3.3839             0.1349
    3.4291             0.1587
    3.4742             0.5376
    3.5193             0.2550
    3.5644             0.3185
    3.6095             0.2910
    3.6547             0.2186
    3.6998             0.0043
    3.7449             0.3919
    3.7900             0.2216
    3.8351             0.1057
    3.8802             0.1247
    3.9254             0.0107
    3.9705             0.0541
    4.0156             0.0387
    4.0607             0.0377
    4.1058             0.0665
    4.1510             0.0252
    4.1961             0.0642
    4.2412             0.0854
    4.2863             0.0663
    4.3314             0.0799
    4.3766             0.1407
    4.4217             0.0684
    4.4668             0.0139
    4.5119             0.0099
    4.5570             0.0624
    4.6022             0.0438
    4.6473             0.0447
    4.6924             0.1699
    4.7375             0.0682
    4.7826             0.2668
    4.8277             0.0877
    4.8729             0.1402
    4.9180             0.0101
    4.9631             0.1313
    5.0082             0.0549
    5.0533             0.0556
    5.0985             0.0111
    5.1436             0.2590
    5.1887             0.3778
    5.2338             0.5330
    5.2789             0.3991
    5.3241             0.4658
    5.3692             0.7777
    5.4143             0.7030
    5.4594             0.5031
    5.5045             0.4598
    5.5497             0.0676
    5.5948             0.1853
    5.6399             0.1905
    5.6850             0.1903
    5.7301             0.2381
    5.7753             0.0366
    5.8204             0.0607
    5.8655             0.0539
    5.9106             0.0060
    5.9557             0.2555
    6.0008             0.1334
    6.0460             0.0663
    6.0911             0.0247
    6.1362             0.1228
    6.1813             0.0067
    6.2264             0.0322
    6.2716             0.1199
    6.3167             0.0882
    6.3618             0.0834
    6.4069             0.4776
    6.4520             0.0054
    6.4972             0.1054
    6.5423             0.0995
    6.5874             0.1969
    6.6325             0.2028
    6.6776             0.0575
    6.7228             0.0907
    6.7679             0.1743
    6.8130             0.0912
    6.8581             0.2146
    6.9032             0.3747
    6.9483             0.1800
    6.9935             0.2355
    7.0386             0.8654
    7.0837             0.5471
    7.1288             0.2515
    7.1739             0.0589
    7.2191             0.4217
    7.2642             0.1203
    7.3093             0.1729
    7.3544             0.3049
    7.3995             0.1389
    7.4447             0.0522
    7.4898             0.0798
    7.5349             0.3583
    7.5800             0.5884
    7.6251             0.2742
    7.6703             0.0865
    7.7154             0.2313
    7.7605             0.0051
    7.8056             0.1195
    7.8507             0.1462
    7.8959             0.1607
    7.9410             0.4660
    7.9861             0.1699
    8.0312             0.3464
    8.0763             0.0717
    8.1214             0.2237
    8.1666             0.1910
    8.2117             0.2322
    8.2568             0.3710
    8.3019             0.6185
    8.3470             0.8723
    8.3922             0.5505
    8.4373             0.4559
    8.4824             0.4804
    8.5275             0.1993
    8.5726             0.0047
    8.6178             0.2416
    8.6629             0.2172
    8.7080             0.2994
    8.7531             0.3261
    8.7982             0.2930
    8.8434             0.2655
    8.8885             0.8136
    8.9336             0.3388
    8.9787             0.0952
    9.0238             0.2918
    9.0689             0.1722
    9.1141             0.3161
    9.1592             0.5690
    9.2043             0.6160
    9.2494             1.1072
    9.2945             0.5155
    9.3397             0.4137
    9.3848             0.1442
    9.4299             0.5955
    9.4750             0.0790
    9.5201             0.1077
    9.5653             0.1872
    9.6104             0.5072
    9.6555             0.2861
    9.7006             0.2476
    9.7457             0.3561
    9.7909             0.1584
    9.8360             0.2532
    9.8811             0.4720
    9.9262             0.2183
    9.9713             0.3357

# panel(02)
# bynd
# energy [eV]       Int. [arb. u.]
    0.0000             0.0000
    0.0451             0.0013
    0.0903             0.0005
    0.1354             0.0002
    0.1805             0.0000
    0.2256             0.0003
    0.2708             0.0007
    0.3159             0.0013
    0.3610             0.0021
    0.4061             0.0034
    0.4513             0.0054
    0.4964             0.0087
    0.5415             0.0151
    0.5866             0.0304
    0.6318             0.1157
    0.6769             0.0148
    0.7220             0.0789
    0.7671             0.0472
    0.8123             0.0375
    0.8574             0.0333
    0.9025             0.0312
    0.9477             0.0304
    0.9928             0.0304
    1.0379             0.0308
    1.0830             0.0317
    1.1282             0.0330
    1.1733             0.0346
    1.2184             0.0368
    1.2635             0.0392
    1.3087             0.0420
    1.3538             0.0454
    1.3989             0.0495
    1.4440             0.0545
    1.4892             0.0606
    1.5343             0.0682
    1.5794             0.0780
    1.6245             0.0912
    1.6697             0.1100
    1.7148             0.1390
    1.7599             0.1904
    1.8050             0.3107
    1.8502             1.1148
    1.8953             0.3680
    1.9404             0.3108
    1.9856             0.1489
    2.0307             0.3289
    2.0758             0.0943
    2.1209             0.0689
    2.1661             0.0563
    2.2112             0.0459
    2.2563             0.0323
    2.3014             0.0328
    2.3466             0.0117
    2.3917             0.0039
    2.4368             0.0118
    2.4819             0.0320
    2.5271             0.0280
    2.5722             0.0145
    2.6173             0.0364
    2.6624             0.0274
    2.7076             0.0333
    2.7527             0.0631
    2.7978             0.0617
    2.8430             0.0848
    2.8881             0.1095
    2.9332             0.1017
    2.9783             0.1239
    3.0235             0.1539
    3.0686             0.1817
    3.1137             0.2478
    3.1588             0.2954
    3.2040             0.3779
    3.2491             0.5447
    3.2942             0.9776
    3.3393             1.0506
    3.3845             4.3331
    3.4296             1.2455
    3.4747             0.7094
    3.5198             0.4869
    3.5650             0.3778
    3.6101             0.3067
    3.6552             0.2428
    3.7004             0.2965
    3.7455             0.3014
    3.7906             0.2820
    3.8357             0.2805
    3.8809             0.2859
    3.9260             0.3462
    3.9711             1.0194
    4.0162             1.3756
    4.0614             4.0644
    4.1065             0.4441
    4.1516             0.1750
    4.1967             0.1509
    4.2419             0.1462
    4.2870             0.1456
    4.3321             0.1389
    4.3772             0.1300
    4.4224             0.1205
    4.4675             0.1158
    4.5126             0.1101
    4.5577             0.1035
    4.6029             0.0977
    4.6480             0.0922
    4.6931             0.0867
    4.7383             0.0809
    4.7834             0.0746
    4.8285             0.0672
    4.8736             0.0582
    4.9188             0.0461
    4.9639             0.0285
    5.0090             0.0019
    5.0541             0.0716
    5.0993             0.5491
    5.1444             0.2846
    5.1895             0.2792
    5.2346             0.2010
    5.2798             0.1680
    5.3249             0.1495
    5.3700             0.1376
    5.4151             0.1293
    5.4603             0.1237
    5.5054             0.1225
    5.5505             0.1221
    5.5957             0.1173
    5.6408             0.1172
    5.6859             0.1167
    5.7310             0.1049
    5.7762             0.1059
    5.8213             0.0995
    5.8664             0.0929
    5.9115             0.0912
    5.9567             0.0949
    6.0018             0.1060
    6.0469             0.1135
    6.0920             0.1183
    6.1372             0.1448
    6.1823             0.1881
    6.2274             0.1840
    6.2725             0.0317
    6.3177             0.0482
    6.3628             0.0433
    6.4079             0.0684
    6.4531             0.0645
    6.4982             0.0064
    6.5433             0.0210
    6.5884             0.0166
    6.6336             0.0132
    6.6787             0.0575
    6.7238             0.0640
    6.7689             0.0080
    6.8141             0.0070
    6.8592             0.1540
    6.9043             0.1375
    6.9494             0.1241
    6.9946             0.1246
    7.0397             0.0693
    7.0848             0.1094
    7.1299             0.1120
    7.1751             0.0416
    7.2202             0.0336
    7.2653             0.0266
    7.3104             0.0202
    7.3556             0.0430
    7.4007             0.0521
    7.4458             0.0703
    7.4910             0.0576
    7.5361             0.2028
    7.5812             0.1395
    7.6263             0.1334
    7.6715             0.0798
    7.7166             0.2419
    7.7617             0.2229
    7.8068             0.1941
    7.8520             0.1742
    7.8971             0.1595
    7.9422             0.1482
    7.9873             0.1393
    8.0325             0.1320
    8.0776             0.1260
    8.1227             0.1209
    8.1678             0.1166
    8.2130             0.1131
    8.2581             0.1102
    8.3032             0.1079
    8.3484             0.1065
    8.3935             0.1061
    8.4386             0.1070
    8.4837             0.1104
    8.5289             0.1178
    8.5740             0.1343
    8.6191             0.1767
    8.6642             0.2131
    8.7094             0.2270
    8.7545             0.2079
    8.7996             0.1788
    8.8447             0.1617
    8.8899             0.2940
    8.9350             0.3090
    8.9801             0.2541
    9.0252             0.3031
    9.0704             0.1766
    9.1155             0.3652
    9.1606             0.3033
    9.2058             0.2462
    9.2509             0.3026
    9.2960             0.1616
    9.3411             0.0360
    9.3863             0.0373
    9.4314             0.1224
    9.4765             0.1378
    9.5216             0.1695
    9.5668             0.2561
    9.6119             0.3130
    9.6570             0.3090
    9.7021             0.3653
    9.7473             0.3854
    9.7924             0.2377
    9.8375             0.1463
    9.8826             0.1836
    9.9278             0.3052
    9.9729             0.3788

# panel(10)
# exact
# energy [eV]       Int. [arb. u.]
    0.0000             0.0000
    0.0437             0.0005
    0.0874             0.0007
    0.1311             0.0007
    0.1748             0.0009
    0.2184             0.0008
    0.2621             0.0007
    0.3058             0.0009
    0.3495             0.0006
    0.3932             0.0005
    0.4369             0.0003
    0.4806             0.0003
    0.5243             0.0005
    0.5680             0.0009
    0.6117             0.0008
    0.6553             0.0014
    0.6990             0.0017
    0.7427             0.0024
    0.7864             0.0029
    0.8301             0.0031
    0.8738             0.0036
    0.9175             0.0049
    0.9612             0.0056
    1.0049             0.0064
    1.0485             0.0055
    1.0922             0.0074
    1.1359             0.0113
    1.1796             0.0071
    1.2233             0.0039
    1.2670             0.0046
    1.3107             0.0039
    1.3544             0.0054
    1.3981             0.0163
    1.4418             0.0201
    1.4854             0.0075
    1.5291             0.0184
    1.5728             0.0345
    1.6165             0.0063
    1.6602             0.0271
    1.7039             0.0629
    1.7476             0.0470
    1.7913             0.0996
    1.8350             0.1280
    1.8786             0.0974
    1.9223             0.1664
    1.9660             1.1852
    2.0097             0.3184
    2.0534             0.0366
    2.0971             0.0023
    2.1408             0.0575
    2.1845             0.0320
    2.2282             0.0290
    2.2718             0.0073
    2.3155             0.0456
    2.3592             0.0315
    2.4029             0.0039
    2.4466             0.0084
    2.4903             0.0423
    2.5340             0.0411
    2.5777             0.0184
    2.6214             0.0786
    2.6651             0.0459
    2.7087             0.0642
    2.7524             0.0298
    2.7961             0.0030
    2.8398             0.0772
    2.8835             0.0620
    2.9272             0.0881
    2.9709             0.0793
    3.0146             0.0849
    3.0583             0.1595
    3.1019             0.1608
    3.1456             0.1169
    3.1893             0.0582
    3.2330             0.1584
    3.2767             0.1339
    3.3204             0.3226
    3.3641             0.7856
    3.4078             0.2922
    3.4515             0.9498
    3.4952             0.3669
    3.5388             0.2119
    3.5825             0.3226
    3.6262             0.1732
    3.6699             0.0426
    3.7136             0.0135
    3.7573             0.7685
    3.8010             0.2317
    3.8447             0.2283
    3.8884             0.0127
    3.9320             0.0377
    3.9757             0.2338
    4.0194             0.1679
    4.0631             0.2069
    4.1068             0.0179
    4.1505             0.0068
    4.1942             0.0105
    4.2379             0.1092
    4.2816             0.0158
    4.3253             0.0269
    4.3689             0.1001
    4.4126             0.0447
    4.4563             0.0242
    4.5000             0.0831
    4.5437             0.1092
    4.5874             0.0248
    4.6311             0.0817
    4.6748             0.1264
    4.7185             0.0203
    4.7621             0.1214
    4.8058             0.1240
    4.8495             0.1175
    4.8932             0.1852
    4.9369             0.0370
    4.9806             0.1518
    5.0243             0.3078
    5.0680             0.2810
    5.1117             0.2210
    5.1554             0.1593
    5.1990             0.0715
    5.2427             0.2628
    5.2864             0.2936
    5.3301             0.6063
    5.3738             1.2230
    5.4175             1.5182
    5.4612             0.8278
    5.5049             0.5522
    5.5486             0.4214
    5.5922             0.3521
    5.6359             0.0874
    5.6796             0.1968
    5.7233             0.1051
    5.7670             0.1380
    5.8107             0.3242
    5.8544             0.1888
    5.8981             0.0325
    5.9418             0.1897
    5.9854             0.2976
    6.0291             0.1983
    6.0728             0.1861
    6.1165             0.0965
    6.1602             0.0242
    6.2039             0.1696
    6.2476             0.3040
    6.2913             0.1866
    6.3350             0.2346
    6.3787             0.3090
    6.4223             0.1725
    6.4660             0.3420
    6.5097             0.3198
    6.5534             0.0353
    6.5971             0.1285
    6.6408             0.0338
    6.6845             0.1120
    6.7282             0.0359
    6.7719             0.2627
    6.8155             0.0487
    6.8592             0.1469
    6.9029             0.2264
    6.9466             0.5853
    6.9903             0.3468
    7.0340             0.0406
    7.0777             0.3727
    7.1214             0.1925
    7.1651             0.6597
    7.2088             0.0560
    7.2524             0.2554
    7.2961             0.6889
    7.3398             0.5046
    7.3835             0.3116
    7.4272             0.0547
    7.4709             0.3674
    7.5146             0.2189
    7.5583             0.3729
    7.6020             0.2421
    7.6456             0.5737
    7.6893             0.3649
    7.7330             0.5551
    7.7767             0.0950
    7.8204             0.0911
    7.8641             0.0955
    7.9078             0.1225
    7.9515             0.1922
    7.9952             0.4552
    8.0389             0.1607
    8.0825             0.0563
    8.1262             0.2959
    8.1699             0.4016
    8.2136             0.5464
    8.2573             0.2213
    8.3010             0.6110
    8.3447             0.5245
    8.3884             0.5490
    8.4321             0.7182
    8.4757             0.3211
    8.5194             0.2977
    8.5631             0.2643
    8.6068             0.1283
    8.6505             0.5058
    8.6942             0.1565
    8.7379             0.3235
    8.7816             0.0236
    8.8253             0.2393
    8.8690             0.2379
    8.9126             0.1706
    8.9563             0.1642
    9.0000             0.0670
    9.0437             0.2896
    9.0874             0.3956
    9.1311             0.0563
    9.1748             0.3726
    9.2185             0.4551
    9.2622             0.2064
    9.3058             0.2865
    9.3495             0.1904
    9.3932             0.1368
    9.4369             0.2270
    9.4806             0.0959
    9.5243             0.2521
    9.5680             0.3361
    9.6117             0.0395
    9.6554             0.3306
    9.6990             0.1431
    9.7427             0.1557
    9.7864             0.1345
    9.8301             0.2702
    9.8738             0.0435
    9.9175             0.0491
    9.9612             0.0046

# panel(10)
# bynd
# energy [eV]       Int. [arb. u.]
    0.0000             0.0000
    0.0437             0.0008
    0.0874             0.0004
    0.1311             0.0003
    0.1747             0.0002
    0.2184             0.0002
    0.2621             0.0001
    0.3058             0.0002
    0.3495             0.0004
    0.3932             0.0011
    0.4369             0.0034
    0.4806             0.0019
    0.5242             0.0020
    0.5679             0.0020
    0.6116             0.0021
    0.6553             0.0023
    0.6990             0.0026
    0.7427             0.0029
    0.7864             0.0032
    0.8301             0.0036
    0.8737             0.0041
    0.9174             0.0045
    0.9611             0.0051
    1.0048             0.0057
    1.0485             0.0063
    1.0922             0.0071
    1.1359             0.0079
    1.1796             0.0089
    1.2232             0.0101
    1.2669             0.0116
    1.3106             0.0134
    1.3543             0.0158
    1.3980             0.0193
    1.4417             0.0254
    1.4854             0.0365
    1.5291             0.0517
    1.5727             0.0636
    1.6164             0.0343
    1.6601             0.0251
    1.7038             0.0308
    1.7475             0.0454
    1.7912             0.0057
    1.8349             0.0532
    1.8786             0.0164
    1.9222             0.0097
    1.9659             0.9421
    2.0096             0.7233
    2.0533             0.0673
    2.0970             0.0385
    2.1407             0.0294
    2.1844             0.0405
    2.2281             0.0398
    2.2717             0.0518
    2.3154             0.0260
    2.3591             0.0450
    2.4028             0.0508
    2.4465             0.0486
    2.4902             0.0653
    2.5339             0.0624
    2.5776             0.0541
    2.6212             0.0622
    2.6649             0.0463
    2.7086             0.0524
    2.7523             0.0804
    2.7960             0.0371
    2.8397             0.0217
    2.8834             0.0812
    2.9271             0.0621
    2.9707             0.0437
    3.0144             0.1119
    3.0581             0.0259
    3.1018             0.0069
    3.1455             0.0779
    3.1892             0.0721
    3.2329             0.1543
    3.2765             0.1604
    3.3202             0.2091
    3.3639             0.3268
    3.4076             0.4883
    3.4513             1.3450
    3.4950             1.4833
    3.5387             0.4290
    3.5824             0.3187
    3.6260             0.1539
    3.6697             0.1564
    3.7134             0.0689
    3.7571             0.0878
    3.8008             0.0424
    3.8445             0.0110
    3.8882             0.0248
    3.9319             0.0248
    3.9755             0.0612
    4.0192             0.0444
    4.0629             0.0292
    4.1066             0.0385
    4.1503             0.0299
    4.1940             0.0423
    4.2377             0.0543
    4.2814             0.0415
    4.3250             0.0259
    4.3687             0.0617
    4.4124             0.0074
    4.4561             0.0328
    4.4998             0.0003
    4.5435             0.0599
    4.5872             0.0456
    4.6309             0.0615
    4.6745             0.1175
    4.7182             0.0387
    4.7619             0.1098
    4.8056             0.4620
    4.8493             0.1485
    4.8930             0.1984
    4.9367             0.2221
    4.9804             0.1694
    5.0240             0.3120
    5.0677             0.2241
    5.1114             0.2970
    5.1551             0.2730
    5.1988             0.3927
    5.2425             0.3906
    5.2862             0.4049
    5.3299             0.5892
    5.3735             0.7110
    5.4172             1.8785
    5.4609             1.0142
    5.5046             1.9885
    5.5483             0.8589
    5.5920             0.5458
    5.6357             0.3611
    5.6794             0.4775
    5.7230             0.3333
    5.7667             0.3779
    5.8104             0.3063
    5.8541             0.2085
    5.8978             0.3046
    5.9415             0.2612
    5.9852             0.1542
    6.0289             0.1212
    6.0725             0.1510
    6.1162             0.0958
    6.1599             0.1901
    6.2036             0.0173
    6.2473             0.1095
    6.2910             0.0215
    6.3347             0.1567
    6.3784             0.1005
    6.4220             0.1703
    6.4657             0.1490
    6.5094             0.0556
    6.5531             0.1545
    6.5968             0.0460
    6.6405             0.1219
    6.6842             0.0345
    6.7278             0.0947
    6.7715             0.0544
    6.8152             0.1416
    6.8589             0.0878
    6.9026             0.0868
    6.9463             0.1907
    6.9900             0.1804
    7.0337             0.2277
    7.0773             0.1355
    7.1210             0.3410
    7.1647             0.3100
    7.2084             0.2263
    7.2521             0.3371
    7.2958             0.3510
    7.3395             0.1612
    7.3832             0.4207
    7.4268             0.2758
    7.4705             0.1549
    7.5142             0.0674
    7.5579             0.1196
    7.6016             0.2196
    7.6453             0.2672
    7.6890             0.0411
    7.7327             0.1403
    7.7763             0.1156
    7.8200             0.1634
    7.8637             0.0777
    7.9074             0.3419
    7.9511             0.1673
    7.9948             0.3505
    8.0385             0.4423
    8.0822             0.6712
    8.1258             0.5580
    8.1695             0.4526
    8.2132             0.1273
    8.2569             0.1592
    8.3006             0.3370
    8.3443             0.1638
    8.3880             0.0751
    8.4317             0.1976
    8.4753             0.3020
    8.5190             0.1174
    8.5627             0.0338
    8.6064             0.1779
    8.6501             0.0168
    8.6938             0.1102
    8.7375             0.0461
    8.7812             0.2478
    8.8248             0.2158
    8.8685             0.1280
    8.9122             0.0750
    8.9559             0.0321
    8.9996             0.1844
    9.0433             0.1687
    9.0870             0.3983
    9.1307             0.2109
    9.1743             0.0801
    9.2180             0.0002
    9.2617             0.2174
    9.3054             0.3253
    9.3491             0.0299
    9.3928             0.1382
    9.4365             0.0191
    9.4802             0.0287
    9.5238             0.2378
    9.5675             0.0413
    9.6112             0.0906
    9.6549             0.0525
    9.6986             0.0722
    9.7423             0.4614
    9.7860             0.3038
    9.8296             0.0653
    9.8733             0.3153
    9.9170             0.4267
    9.9607             0.1660

# panel(11)
# exact
# energy [eV]       Int. [arb. u.]
    0.0000             0.0000
    0.0456             0.0005
    0.0911             0.0008
    0.1367             0.0008
    0.1823             0.0008
    0.2278             0.0008
    0.2734             0.0005
    0.3190             0.0006
    0.3645             0.0003
    0.4101             0.0001
    0.4557             0.0000
    0.5012             0.0003
    0.5468             0.0006
    0.5924             0.0011
    0.6379             0.0019
    0.6835             0.0022
    0.7291             0.0027
    0.7746             0.0032
    0.8202             0.0037
    0.8658             0.0046
    0.9113             0.0059
    0.9569             0.0068
    1.0025             0.0080
    1.0480             0.0081
    1.0936             0.0097
    1.1392             0.0162
    1.1847             0.0174
    1.2303             0.0113
    1.2759             0.0249
    1.3214             0.0092
    1.3670             0.0106
    1.4126             0.0096
    1.4581             0.0483
    1.5037             0.0325
    1.5493             0.0099
    1.5948             0.0615
    1.6404             0.0535
    1.6860             0.0665
    1.7315             0.0371
    1.7771             0.0934
    1.8227             0.1180
    1.8682             0.1064
    1.9138             0.3453
    1.9594             0.5257
    2.0049             0.2913
    2.0505             0.2237
    2.0961             0.1764
    2.1416             0.0873
    2.1872             0.0893
    2.2328             0.0701
    2.2783             0.1016
    2.3239             0.0505
    2.3695             0.0422
    2.4150             0.0494
    2.4606             0.0596
    2.5062             0.0908
    2.5517             0.0152
    2.5973             0.0670
    2.6428             0.1040
    2.6884             0.0391
    2.7340             0.0796
    2.7795             0.1083
    2.8251             0.1037
    2.8707             0.0166
    2.9162             0.0025
    2.9618             0.0081
    3.0074             0.0048
    3.0529             0.0383
    3.0985             0.0099
    3.1441             0.0541
    3.1896             0.1579
    3.2352             0.0082
    3.2808             0.0425
    3.3263             0.0083
    3.3719             0.6130
    3.4175             0.8760
    3.4630             0.0902
    3.5086             0.1211
    3.5542             0.0005
    3.5997             0.0125
    3.6453             0.1649
    3.6909             0.0816
    3.7364             0.3691
    3.7820             0.7089
    3.8276             0.1208
    3.8731             0.0804
    3.9187             0.1448
    3.9643             0.2162
    4.0098             0.0827
    4.0554             0.0800
    4.1010             0.1118
    4.1465             0.0298
    4.1921             0.0185
    4.2377             0.1464
    4.2832             0.0551
    4.3288             0.0647
    4.3744             0.1759
    4.4199             0.0762
    4.4655             0.1203
    4.5111             0.0223
    4.5566             0.1315
    4.6022             0.1332
    4.6478             0.2456
    4.6933             0.0947
    4.7389             0.1942
    4.7845             0.1163
    4.8300             0.5696
    4.8756             2.5785
    4.9212             0.4745
    4.9667             0.2809
    5.0123             0.0456
    5.0579             0.1891
    5.1034             0.0234
    5.1490             0.2101
    5.1946             0.0515
    5.2401             0.2780
    5.2857             0.0568
    5.3313             0.3318
    5.3768             1.0157
    5.4224             1.5743
    5.4680             0.0263
    5.5135             0.0737
    5.5591             0.3065
    5.6047             0.1782
    5.6502             0.1452
    5.6958             0.0530
    5.7414             0.0856
    5.7869             0.0339
    5.8325             0.1465
    5.8781             0.0265
    5.9236             0.0743
    5.9692             0.1718
    6.0148             0.0187
    6.0603             0.0796
    6.1059             0.2776
    6.1515             0.0594
    6.1970             0.1835
    6.2426             0.1812
    6.2882             0.1920
    6.3337             0.1276
    6.3793             0.3007
    6.4249             0.3256
    6.4704             0.3582
    6.5160             0.3232
    6.5616             0.1340
    6.6071             0.3737
    6.6527             0.6441
    6.6983             1.2100
    6.7438             1.0561
    6.7894             0.2990
    6.8350             0.6582
    6.8805             1.4182
    6.9261             0.2583
    6.9717             0.4014
    7.0172             1.1840
    7.0628             0.1407
    7.1084             0.2668
    7.1539             0.2615
    7.1995             0.6131
    7.2451             0.1564
    7.2906             0.3605
    7.3362             0.0091
    7.3818             0.0741
    7.4273             0.0296
    7.4729             0.0670
    7.5185             0.1325
    7.5640             0.1961
    7.6096             0.2302
    7.6552             0.2984
    7.7007             0.6169
    7.7463             0.3995
    7.7918             0.0446
    7.8374             0.0678
    7.8830             0.0832
    7.9285             0.0007
    7.9741             0.1875
    8.0197             0.0644
    8.0652             0.2683
    8.1108             0.3458
    8.1564             0.4985
    8.2019             0.1174
    8.2475             0.0763
    8.2931             0.2388
    8.3386             0.1355
    8.3842             0.1526
    8.4298             0.1166
    8.4753             0.0491
    8.5209             0.1235
    8.5665             0.0185
    8.6120             0.3861
    8.6576             0.3526
    8.7032             0.1844
    8.7487             0.0453
    8.7943             0.2153
    8.8399             0.2309
    8.8854             0.2763
    8.9310             0.1032
    8.9766             0.1687
    9.0221             0.0123
    9.0677             0.1962
    9.1133             0.0497
    9.1588             0.0430
    9.2044             0.1091
    9.2500             0.5242
    9.2955             0.0178
    9.3411             0.3699
    9.3867             0.0211
    9.4322             0.0978
    9.4778             0.0293
    9.5234             0.2299
    9.5689             0.3177
    9.6145             0.0481
    9.6601             0.0409
    9.7056             0.3455
    9.7512             0.2311
    9.7968             0.0310
    9.8423             0.0972
    9.8879             0.2290
    9.9335             0.2438
    9.9790             0.0274

# panel(11)
# bynd
# energy [eV]       Int. [arb. u.]
    0.0000             0.0000
    0.0456             0.0010
    0.0911             0.0007
    0.1367             0.0007
    0.1823             0.0006
    0.2279             0.0005
    0.2734             0.0003
    0.3190             0.0001
    0.3646             0.0004
    0.4102             0.0013
    0.4557             0.0014
    0.5013             0.0014
    0.5469             0.0008
    0.5925             0.0004
    0.6380             0.0000
    0.6836             0.0004
    0.7292             0.0007
    0.7748             0.0011
    0.8203             0.0014
    0.8659             0.0018
    0.9115             0.0023
    0.9570             0.0027
    1.0026             0.0033
    1.0482             0.0039
    1.0938             0.0045
    1.1393             0.0052
    1.1849             0.0061
    1.2305             0.0070
    1.2761             0.0080
    1.3216             0.0091
    1.3672             0.0102
    1.4128             0.0113
    1.4584             0.0119
    1.5039             0.0101
    1.5495             0.0082
    1.5951             0.0015
    1.6407             0.0197
    1.6862             0.0347
    1.7318             0.0302
    1.7774             0.0254
    1.8229             0.0837
    1.8685             0.0662
    1.9141             0.1559
    1.9597             0.8849
    2.0052             0.0797
    2.0508             0.1873
    2.0964             0.1275
    2.1420             0.0997
    2.1875             0.0826
    2.2331             0.0759
    2.2787             0.0558
    2.3243             0.0590
    2.3698             0.0556
    2.4154             0.0481
    2.4610             0.0518
    2.5065             0.0601
    2.5521             0.0283
    2.5977             0.0466
    2.6433             0.0366
    2.6888             0.0406
    2.7344             0.0674
    2.7800             0.0651
    2.8256             0.0156
    2.8711             0.0115
    2.9167             0.0455
    2.9623             0.0492
    3.0079             0.0595
    3.0534             0.1317
    3.0990             0.6365
    3.1446             0.0471
    3.1902             0.1304
    3.2357             0.0732
    3.2813             0.0894
    3.3269             0.1564
    3.3724             0.1154
    3.4180             0.1673
    3.4636             0.2625
    3.5092             0.6582
    3.5547             1.0144
    3.6003             0.4692
    3.6459             0.2554
    3.6915             0.1783
    3.7370             0.0997
    3.7826             0.1274
    3.8282             0.0767
    3.8738             0.1243
    3.9193             0.0285
    3.9649             0.0359
    4.0105             0.0372
    4.0561             0.0391
    4.1016             0.0211
    4.1472             0.0065
    4.1928             0.0032
    4.2383             0.0823
    4.2839             0.0326
    4.3295             0.0145
    4.3751             0.0780
    4.4206             0.1178
    4.4662             0.0165
    4.5118             0.0196
    4.5574             0.0341
    4.6029             0.0257
    4.6485             0.1134
    4.6941             0.0717
    4.7397             0.1604
    4.7852             0.2490
    4.8308             0.8509
    4.8764             3.3750
    4.9220             0.3589
    4.9675             0.2140
    5.0131             0.2814
    5.0587             0.0928
    5.1042             0.1892
    5.1498             0.1285
    5.1954             0.1548
    5.2410             0.1423
    5.2865             0.2457
    5.3321             0.3401
    5.3777             0.5189
    5.4233             3.1250
    5.4688             0.4016
    5.5144             0.5617
    5.5600             0.5263
    5.6056             0.5310
    5.6511             0.0407
    5.6967             0.3106
    5.7423             0.0531
    5.7879             0.0179
    5.8334             0.0286
    5.8790             0.1248
    5.9246             0.0005
    5.9701             0.1461
    6.0157             0.0107
    6.0613             0.0670
    6.1069             0.0757
    6.1524             0.0463
    6.1980             0.0986
    6.2436             0.0517
    6.2892             0.0324
    6.3347             0.0055
    6.3803             0.1172
    6.4259             0.0048
    6.4715             0.0009
    6.5170             0.0143
    6.5626             0.0879
    6.6082             0.0081
    6.6537             0.0166
    6.6993             0.0223
    6.7449             0.0359
    6.7905             0.1519
    6.8360             0.1321
    6.8816             6.3627
    6.9272             0.8241
    6.9728             0.0027
    7.0183             0.1311
    7.0639             0.0406
    7.1095             0.0542
    7.1551             0.0662
    7.2006             0.0606
    7.2462             0.1809
    7.2918             0.1231
    7.3374             0.0261
    7.3829             0.0764
    7.4285             0.2660
    7.4741             0.0160
    7.5196             0.1584
    7.5652             0.0544
    7.6108             0.1387
    7.6564             0.0114
    7.7019             0.0939
    7.7475             0.3988
    7.7931             0.2420
    7.8387             0.2008
    7.8842             0.2211
    7.9298             0.1863
    7.9754             0.2901
    8.0210             0.2633
    8.0665             0.2177
    8.1121             0.1988
    8.1577             0.0697
    8.2033             0.2482
    8.2488             0.2284
    8.2944             0.0238
    8.3400             0.0347
    8.3855             0.1168
    8.4311             0.1116
    8.4767             0.0527
    8.5223             0.1200
    8.5678             0.0586
    8.6134             0.1836
    8.6590             0.1854
    8.7046             0.0671
    8.7501             0.1514
    8.7957             0.1742
    8.8413             0.0296
    8.8869             0.1111
    8.9324             0.2468
    8.9780             0.0086
    9.0236             0.4913
    9.0692             0.1986
    9.1147             0.0325
    9.1603             0.3094
    9.2059             0.0667
    9.2514             0.1429
    9.2970             0.1193
    9.3426             0.0695
    9.3882             0.0902
    9.4337             0.0732
    9.4793             0.0086
    9.5249             0.1002
    9.5705             0.3232
    9.6160             0.3221
    9.6616             0.1925
    9.7072             0.1199
    9.7528             0.0245
    9.7983             0.0483
    9.8439             0.0268
    9.8895             0.0242
    9.9351             0.0934
    9.9806             0.3577

# panel(12)
# exact
# energy [eV]       Int. [arb. u.]
    0.0000             0.0000
    0.0451             0.0006
    0.0902             0.0008
    0.1354             0.0009
    0.1805             0.0012
    0.2256             0.0010
    0.2707             0.0011
    0.3158             0.0009
    0.3610             0.0005
    0.4061             0.0004
    0.4512             0.0002
    0.4963             0.0003
    0.5414             0.0006
    0.5865             0.0009
    0.6317             0.0012
    0.6768             0.0019
    0.7219             0.0023
    0.7670             0.0029
    0.8121             0.0034
    0.8573             0.0040
    0.9024             0.0051
    0.9475             0.0059
    0.9926             0.0069
    1.0377             0.0081
    1.0829             0.0094
    1.1280             0.0109
    1.1731             0.0126
    1.2182             0.0140
    1.2633             0.0174
    1.3085             0.0215
    1.3536             0.0226
    1.3987             0.0278
    1.4438             0.0324
    1.4889             0.0408
    1.5341             0.0643
    1.5792             0.0715
    1.6243             0.0879
    1.6694             0.0959
    1.7145             0.0756
    1.7596             0.1771
    1.8048             0.2975
    1.8499             0.8661
    1.8950             0.2235
    1.9401             0.2594
    1.9852             0.3071
    2.0304             0.3643
    2.0755             0.1732
    2.1206             0.1589
    2.1657             0.0569
    2.2108             0.0151
    2.2560             0.0111
    2.3011             0.0579
    2.3462             0.0629
    2.3913             0.0856
    2.4364             0.0432
    2.4816             0.0245
    2.5267             0.0583
    2.5718             0.1031
    2.6169             0.0058
    2.6620             0.1033
    2.7071             0.1556
    2.7523             0.1772
    2.7974             0.0975
    2.8425             0.1178
    2.8876             0.0812
    2.9327             0.2854
    2.9779             0.2709
    3.0230             0.1593
    3.0681             0.0240
    3.1132             0.3164
    3.1583             0.2115
    3.2035             0.2289
    3.2486             0.0701
    3.2937             0.0969
    3.3388             0.1614
    3.3839             0.1349
    3.4291             0.1587
    3.4742             0.5376
    3.5193             0.2550
    3.5644             0.3185
    3.6095             0.2910
    3.6547             0.2186
    3.6998             0.0043
    3.7449             0.3919
    3.7900             0.2216
    3.8351             0.1057
    3.8802             0.1247
    3.9254             0.0107
    3.9705             0.0541
    4.0156             0.0387
    4.0607             0.0377
    4.1058             0.0665
    4.1510             0.0252
    4.1961             0.0642
    4.2412             0.0854
    4.2863             0.0663
    4.3314             0.0799
    4.3766             0.1407
    4.4217             0.0684
    4.4668             0.0139
    4.5119             0.0099
    4.5570             0.0624
    4.6022             0.0438
    4.6473             0.0447
    4.6924             0.1699
    4.7375             0.0682
    4.7826             0.2668
    4.8277             0.0877
    4.8729             0.1402
    4.9180             0.0101
    4.9631             0.1313
    5.0082             0.0549
    5.0533             0.0556
    5.0985             0.0111
    5.1436             0.2590
    5.1887             0.3778
    5.2338             0.5330
    5.2789             0.3991
    5.3241             0.4658
    5.3692             0.7777
    5.4143             0.7030
    5.4594             0.5031
    5.5045             0.4598
    5.5497             0.0676
    5.5948             0.1853
    5.6399             0.1905
    5.6850             0.1903
    5.7301             0.2381
    5.7753             0.0366
    5.8204             0.0607
    5.8655             0.0539
    5.9106             0.0060
    5.9557             0.2555
    6.0008             0.1334
    6.0460             0.0663
    6.0911             0.0247
    6.1362             0.1228
    6.1813             0.0067
    6.2264             0.0322
    6.2716             0.1199
    6.3167             0.0882
    6.3618             0.0834
    6.4069             0.4776
    6.4520             0.0054
    6.4972             0.1054
    6.5423             0.0995
    6.5874             0.1969
    6.6325             0.2028
    6.6776             0.0575
    6.7228             0.0907
    6.7679             0.1743
    6.8130             0.0912
    6.8581             0.2146
    6.9032             0.3747
    6.9483             0.1800
    6.9935             0.2355
    7.0386             0.8654
    7.0837             0.5471
    7.1288             0.2515
    7.1739             0.0589
    7.2191             0.4217
    7.2642             0.1203
    7.3093             0.1729
    7.3544             0.3049
    7.3995             0.1389
    7.4447             0.0522
    7.4898             0.0798
    7.5349             0.3583
    7.5800             0.5884
    7.6251             0.2742
    7.6703             0.0865
    7.7154             0.2313
    7.7605             0.0051
    7.8056             0.1195
    7.8507             0.1462
    7.8959             0.1607
    7.9410             0.4660
    7.9861             0.1699
    8.0312             0.3464
    8.0763             0.0717
    8.1214             0.2237
    8.1666             0.1910
    8.2117             0.2322
    8.2568             0.3710
    8.3019             0.6185
    8.3470             0.8723
    8.3922             0.5505
    8.4373             0.4559
    8.4824             0.4804
    8.5275             0.1993
    8.5726             0.0047
    8.6178             0.2416
    8.6629             0.2172
    8.7080             0.2994
    8.7531             0.3261
    8.7982             0.2930
    8.8434             0.2655
    8.8885             0.8136
    8.9336             0.3388
    8.9787             0.0952
    9.0238             0.2918
    9.0689             0.1722
    9.1141             0.3161
    9.1592             0.5690
    9.2043             0.6160
    9.2494             1.1072
    9.2945             0.5155
    9.3397             0.4137
    9.3848             0.1442
    9.4299             0.5955
    9.4750             0.0790
    9.5201             0.1077
    9.5653             0.1872
    9.6104             0.5072
    9.6555             0.2861
    9.7006             0.2476
    9.7457             0.3561
    9.7909             0.1584
    9.8360             0.2532
    9.8811             0.4720
    9.9262             0.2183
    9.9713             0.3357

# panel(12)
# bynd
# energy [eV]       Int. [arb. u.]
    0.0000             0.0000
    0.0451             0.0008
    0.0903             0.0014
    0.1354             0.0013
    0.1805             0.0010
    0.2256             0.0004
    0.2708             0.0010
    0.3159             0.0106
    0.3610             0.0197
    0.4061             0.0057
    0.4513             0.0032
    0.4964             0.0021
    0.5415             0.0014
    0.5866             0.0007
    0.6318             0.0000
    0.6769             0.0007
    0.7220             0.0014
    0.7671             0.0023
    0.8123             0.0032
    0.8574             0.0044
    0.9025             0.0057
    0.9477             0.0073
    0.9928             0.0095
    1.0379             0.0129
    1.0830             0.0216
    1.1282             0.0628
    1.1733             0.0043
    1.2184             0.0069
    1.2635             0.0115
    1.3087             0.0150
    1.3538             0.0179
    1.3989             0.0192
    1.4440             0.0067
    1.4892             0.0438
    1.5343             0.0524
    1.5794             0.0780
    1.6245             0.0954
    1.6697             0.1199
    1.7148             0.1214
    1.7599             0.0765
    1.8050             0.0771
    1.8502             0.2290
    1.8953             0.7972
    1.9404             1.9608
    1.9856             0.7467
    2.0307             0.3530
    2.0758             0.2887
    2.1209             0.2046
    2.1661             0.1684
    2.2112             0.1465
    2.2563             0.1235
    2.3014             0.1283
    2.3466             0.0873
    2.3917             0.0875
    2.4368             0.0605
    2.4819             0.0197
    2.5271             0.0477
    2.5722             0.1036
    2.6173             0.0501
    2.6624             0.0609
    2.7076             0.1226
    2.7527             0.0575
    2.7978             0.1213
    2.8430             0.1059
    2.8881             0.1547
    2.9332             0.3057
    2.9783             0.7115
    3.0235             0.7971
    3.0686             0.2181
    3.1137             0.1319
    3.1588             0.0282
    3.2040             0.0624
    3.2491             0.0783
    3.2942             0.2091
    3.3393             1.1545
    3.3845             0.4163
    3.4296             0.2927
    3.4747             0.3155
    3.5198             0.2646
    3.5650             0.2641
    3.6101             0.3305
    3.6552             2.0970
    3.7004             1.2475
    3.7455             0.1560
    3.7906             0.1385
    3.8357             0.1302
    3.8809             0.1923
    3.9260             0.1106
    3.9711             0.0758
    4.0162             0.0782
    4.0614             0.4258
    4.1065             1.1112
    4.1516             0.1408
    4.1967             0.1034
    4.2419             0.0938
    4.2870             0.0927
    4.3321             0.0959
    4.3772             0.1029
    4.4224             0.1152
    4.4675             0.1331
    4.5126             0.0749
    4.5577             0.0157
    4.6029             0.0273
    4.6480             0.0524
    4.6931             0.0011
    4.7383             0.0424
    4.7834             0.0628
    4.8285             0.0777
    4.8736             0.0910
    4.9188             0.1040
    4.9639             0.1180
    5.0090             0.1336
    5.0541             0.1519
    5.0993             0.1744
    5.1444             0.2030
    5.1895             0.2414
    5.2346             0.2926
    5.2798             0.2321
    5.3249             0.3198
    5.3700             0.4172
    5.4151             0.6104
    5.4603             2.3960
    5.5054             1.8101
    5.5505             0.8649
    5.5957             0.5537
    5.6408             0.3716
    5.6859             0.2766
    5.7310             0.3587
    5.7762             0.2450
    5.8213             0.1290
    5.8664             0.0599
    5.9115             0.0360
    5.9567             0.0083
    6.0018             0.0440
    6.0469             0.0653
    6.0920             0.0649
    6.1372             0.1057
    6.1823             0.0977
    6.2274             0.2482
    6.2725             0.1010
    6.3177             0.0952
    6.3628             0.0880
    6.4079             0.1709
    6.4531             0.1816
    6.4982             0.0473
    6.5433             0.1451
    6.5884             0.0304
    6.6336             0.0043
    6.6787             0.0999
    6.7238             0.2027
    6.7689             0.1505
    6.8141             0.1001
    6.8592             0.0069
    6.9043             0.1799
    6.9494             0.1498
    6.9946             0.1245
    7.0397             0.2123
    7.0848             0.1634
    7.1299             0.1974
    7.1751             0.4529
    7.2202             0.3849
    7.2653             0.3515
    7.3104             0.3366
    7.3556             0.3394
    7.4007             0.3770
    7.4458             0.5268
    7.4910             0.3954
    7.5361             0.0794
    7.5812             0.1369
    7.6263             0.0004
    7.6715             0.0664
    7.7166             0.2026
    7.7617             0.2795
    7.8068             0.2325
    7.8520             0.2022
    7.8971             0.1818
    7.9422             0.1676
    7.9873             0.1578
    8.0325             0.1513
    8.0776             0.1473
    8.1227             0.1454
    8.1678             0.1452
    8.2130             0.1461
    8.2581             0.1471
    8.3032             0.1443
    8.3484             0.1169
    8.3935             0.0844
    8.4386             0.3062
    8.4837             0.5795
    8.5289             0.4350
    8.5740             0.5284
    8.6191             0.5130
    8.6642             0.5912
    8.7094             0.2955
    8.7545             0.2654
    8.7996             0.2677
    8.8447             0.2518
    8.8899             0.2579
    8.9350             0.0573
    8.9801             0.0542
    9.0252             0.0158
    9.0704             0.1554
    9.1155             0.0766
    9.1606             0.0462
    9.2058             0.0094
    9.2509             0.1545
    9.2960             0.0168
    9.3411             0.1478
    9.3863             0.1494
    9.4314             0.3456
    9.4765             0.3190
    9.5216             0.2713
    9.5668             0.3910
    9.6119             0.1799
    9.6570             0.2040
    9.7021             0.3199
    9.7473             0.3256
    9.7924             0.0887
    9.8375             0.0617
    9.8826             0.0008
    9.9278             0.1387
    9.9729             0.0418

# panel(20)
# exact
# energy [eV]       Int. [arb. u.]
    0.0000             0.0000
    0.0437             0.0005
    0.0874             0.0007
    0.1311             0.0007
    0.1748             0.0009
    0.2184             0.0008
    0.2621             0.0007
    0.3058             0.0009
    0.3495             0.0006
    0.3932             0.0005
    0.4369             0.0003
    0.4806             0.0003
    0.5243             0.0005
    0.5680             0.0009
    0.6117             0.0008
    0.6553             0.0014
    0.6990             0.0017
    0.7427             0.0024
    0.7864             0.0029
    0.8301             0.0031
    0.8738             0.0036
    0.9175             0.0049
    0.9612             0.0056
    1.0049             0.0064
    1.0485             0.0055
    1.0922             0.0074
    1.1359             0.0113
    1.1796             0.0071
    1.2233             0.0039
    1.2670             0.0046
    1.3107             0.0039
    1.3544             0.0054
    1.3981             0.0163
    1.4418             0.0201
    1.4854             0.0075
    1.5291             0.0184
    1.5728             0.0345
    1.6165             0.0063
    1.6602             0.0271
    1.7039             0.0629
    1.7476             0.0470
    1.7913             0.0996
    1.8350             0.1280
    1.8786             0.0974
    1.9223             0.1664
    1.9660             1.1852
    2.0097             0.3184
    2.0534             0.0366
    2.0971             0.0023
    2.1408             0.0575
    2.1845             0.0320
    2.2282             0.0290
    2.2718             0.0073
    2.3155             0.0456
    2.3592             0.0315
    2.4029             0.0039
    2.4466             0.0084
    2.4903             0.0423
    2.5340             0.0411
    2.5777             0.0184
    2.6214             0.0786
    2.6651             0.0459
    2.7087             0.0642
    2.7524             0.0298
    2.7961             0.0030
    2.8398             0.0772
    2.8835             0.0620
    2.9272             0.0881
    2.9709             0.0793
    3.0146             0.0849
    3.0583             0.1595
    3.1019             0.1608
    3.1456             0.1169
    3.1893             0.0582
    3.2330             0.1584
    3.2767             0.1339
    3.3204             0.3226
    3.3641             0.7856
    3.4078             0.2922
    3.4515             0.9498
    3.4952             0.3669
    3.5388             0.2119
    3.5825             0.3226
    3.6262             0.1732
    3.6699             0.0426
    3.7136             0.0135
    3.7573             0.7685
    3.8010             0.2317
    3.8447             0.2283
    3.8884             0.0127
    3.9320             0.0377
    3.9757             0.2338
    4.0194             0.1679
    4.0631             0.2069
    4.1068             0.0179
    4.1505             0.0068
    4.1942             0.0105
    4.2379             0.1092
    4.2816             0.0158
    4.3253             0.0269
    4.3689             0.1001
    4.4126             0.0447
    4.4563             0.0242
    4.5000             0.0831
    4.5437             0.1092
    4.5874             0.0248
    4.6311             0.0817
    4.6748             0.1264
    4.7185             0.0203
    4.7621             0.1214
    4.8058             0.1240
    4.8495             0.1175
    4.8932             0.1852
    4.9369             0.0370
    4.9806             0.1518
    5.0243             0.3078
    5.0680             0.2810
    5.1117             0.2210
    5.1554             0.1593
    5.1990             0.0715
    5.2427             0.2628
    5.2864             0.2936
    5.3301             0.6063
    5.3738             1.2230
    5.4175             1.5182
    5.4612             0.8278
    5.5049             0.5522
    5.5486             0.4214
    5.5922             0.3521
    5.6359             0.0874
    5.6796             0.1968
    5.7233             0.1051
    5.7670             0.1380
    5.8107             0.3242
    5.8544             0.1888
    5.8981             0.0325
    5.9418             0.1897
    5.9854             0.2976
    6.0291             0.1983
    6.0728             0.1861
    6.1165             0.0965
    6.1602             0.0242
    6.2039             0.1696
    6.2476             0.3040
    6.2913             0.1866
    6.3350             0.2346
    6.3787             0.3090
    6.4223             0.1725
    6.4660             0.3420
    6.5097             0.3198
    6.5534             0.0353
    6.5971             0.1285
    6.6408             0.0338
    6.6845             0.1120
    6.7282             0.0359
    6.7719             0.2627
    6.8155             0.0487
    6.8592             0.1469
    6.9029             0.2264
    6.9466             0.5853
    6.9903             0.3468
    7.0340             0.0406
    7.0777             0.3727
    7.1214             0.1925
    7.1651             0.6597
    7.2088             0.0560
    7.2524             0.2554
    7.2961             0.6889
    7.3398             0.5046
    7.3835             0.3116
    7.4272             0.0547
    7.4709             0.3674
    7.5146             0.2189
    7.5583             0.3729
    7.6020             0.2421
    7.6456             0.5737
    7.6893             0.3649
    7.7330             0.5551
    7.7767             0.0950
    7.8204             0.0911
    7.8641             0.0955
    7.9078             0.1225
    7.9515             0.1922
    7.9952             0.4552
    8.0389             0.1607
    8.0825             0.0563
    8.1262             0.2959
    8.1699             0.4016
    8.2136             0.5464
    8.2573             0.2213
    8.3010             0.6110
    8.3447             0.5245
    8.3884             0.5490
    8.4321             0.7182
    8.4757             0.3211
    8.5194             0.2977
    8.5631             0.2643
    8.6068             0.1283
    8.6505             0.5058
    8.6942             0.1565
    8.7379             0.3235
    8.7816             0.0236
    8.8253             0.2393
    8.8690             0.2379
    8.9126             0.1706
    8.9563             0.1642
    9.0000             0.0670
    9.0437             0.2896
    9.0874             0.3956
    9.1311             0.0563
    9.1748             0.3726
    9.2185             0.4551
    9.2622             0.2064
    9.3058             0.2865
    9.3495             0.1904
    9.3932             0.1368
    9.4369             0.2270
    9.4806             0.0959
    9.5243             0.2521
    9.5680             0.3361
    9.6117             0.0395
    9.6554             0.3306
    9.6990             0.1431
    9.7427             0.1557
    9.7864             0.1345
    9.8301             0.2702
    9.8738             0.0435
    9.9175             0.0491
    9.9612             0.0046

# panel(20)
# bynd
# energy [eV]       Int. [arb. u.]
    0.0000             0.0000
    0.0437             0.0005
    0.0874             0.0006
    0.1311             0.0005
    0.1747             0.0005
    0.2184             0.0004
    0.2621             0.0003
    0.3058             0.0002
    0.3495             0.0001
    0.3932             0.0001
    0.4369             0.0004
    0.4806             0.0006
    0.5242             0.0008
    0.5679             0.0011
    0.6116             0.0013
    0.6553             0.0017
    0.6990             0.0020
    0.7427             0.0024
    0.7864             0.0029
    0.8301             0.0034
    0.8737             0.0039
    0.9174             0.0045
    0.9611             0.0053
    1.0048             0.0062
    1.0485             0.0073
    1.0922             0.0087
    1.1359             0.0096
    1.1796             0.0043
    1.2232             0.0019
    1.2669             0.0029
    1.3106             0.0104
    1.3543             0.0035
    1.3980             0.0077
    1.4417             0.0116
    1.4854             0.0188
    1.5291             0.0261
    1.5727             0.0398
    1.6164             0.0359
    1.6601             0.0401
    1.7038             0.0496
    1.7475             0.0712
    1.7912             0.0282
    1.8349             0.0892
    1.8786             0.0427
    1.9222             0.0303
    1.9659             1.3509
    2.0096             0.4505
    2.0533             0.0426
    2.0970             0.0288
    2.1407             0.0211
    2.1844             0.0286
    2.2281             0.0215
    2.2717             0.0221
    2.3154             0.0036
    2.3591             0.0076
    2.4028             0.0181
    2.4465             0.0090
    2.4902             0.0215
    2.5339             0.0149
    2.5776             0.0403
    2.6212             0.0543
    2.6649             0.0425
    2.7086             0.0571
    2.7523             0.0962
    2.7960             0.0476
    2.8397             0.0547
    2.8834             0.1274
    2.9271             0.0945
    2.9707             0.0720
    3.0144             0.1318
    3.0581             0.0984
    3.1018             0.0546
    3.1455             0.1728
    3.1892             0.0737
    3.2329             0.0475
    3.2765             0.1262
    3.3202             0.2011
    3.3639             0.4472
    3.4076             1.2333
    3.4513             1.1960
    3.4950             0.3424
    3.5387             0.0351
    3.5824             0.1058
    3.6260             0.0193
    3.6697             0.0359
    3.7134             0.0361
    3.7571             0.0144
    3.8008             0.0147
    3.8445             0.0340
    3.8882             0.0097
    3.9319             0.0663
    3.9755             0.0317
    4.0192             0.0226
    4.0629             0.0337
    4.1066             0.0155
    4.1503             0.0246
    4.1940             0.0005
    4.2377             0.0873
    4.2814             0.0788
    4.3250             0.0409
    4.3687             0.2117
    4.4124             0.3187
    4.4561             0.1561
    4.4998             0.1282
    4.5435             0.0002
    4.5872             0.0723
    4.6309             0.0536
    4.6745             0.1227
    4.7182             0.0283
    4.7619             0.0629
    4.8056             0.0018
    4.8493             0.0069
    4.8930             0.1162
    4.9367             0.1579
    4.9804             0.1058
    5.0240             0.2657
    5.0677             0.1721
    5.1114             0.2738
    5.1551             0.3827
    5.1988             0.4382
    5.2425             0.0497
    5.2862             0.1094
    5.3299             0.2827
    5.3735             0.3109
    5.4172             0.7969
    5.4609             2.4054
    5.5046             0.4883
    5.5483             1.2452
    5.5920             0.5704
    5.6357             0.2747
    5.6794             0.3567
    5.7230             0.1804
    5.7667             0.2356
    5.8104             0.1764
    5.8541             0.1035
    5.8978             0.2487
    5.9415             0.2499
    5.9852             0.1860
    6.0289             0.1956
    6.0725             0.2560
    6.1162             0.0407
    6.1599             0.3248
    6.2036             0.1559
    6.2473             0.0224
    6.2910             0.1001
    6.3347             0.0497
    6.3784             0.0003
    6.4220             0.0795
    6.4657             0.0601
    6.5094             0.0416
    6.5531             0.0659
    6.5968             0.0507
    6.6405             0.0451
    6.6842             0.0313
    6.7278             0.0641
    6.7715             0.0534
    6.8152             0.0919
    6.8589             0.0184
    6.9026             0.0746
    6.9463             0.0281
    6.9900             0.0802
    7.0337             0.0537
    7.0773             0.1436
    7.1210             0.0818
    7.1647             0.0941
    7.2084             0.0625
    7.2521             0.2539
    7.2958             0.3449
    7.3395             0.2053
    7.3832             0.5563
    7.4268             0.4432
    7.4705             0.3450
    7.5142             0.2617
    7.5579             0.3052
    7.6016             0.3761
    7.6453             0.3852
    7.6890             0.0391
    7.7327             0.1763
    7.7763             0.1125
    7.8200             0.1292
    7.8637             0.0145
    7.9074             0.2629
    7.9511             0.0554
    7.9948             0.2082
    8.0385             0.2398
    8.0822             0.3316
    8.1258             0.3277
    8.1695             0.4794
    8.2132             0.2208
    8.2569             0.2722
    8.3006             0.4676
    8.3443             0.3930
    8.3880             0.5683
    8.4317             0.4809
    8.4753             0.4978
    8.5190             0.6092
    8.5627             0.5757
    8.6064             0.8008
    8.6501             0.6222
    8.6938             0.4959
    8.7375             0.7064
    8.7812             0.0514
    8.8248             0.0610
    8.8685             0.2015
    8.9122             0.3940
    8.9559             0.3997
    8.9996             0.2685
    9.0433             0.6305
    9.0870             0.2523
    9.1307             0.3865
    9.1743             0.3242
    9.2180             0.1242
    9.2617             0.2683
    9.3054             0.3056
    9.3491             0.1313
    9.3928             0.2771
    9.4365             0.1209
    9.4802             0.0845
    9.5238             0.2831
    9.5675             0.0601
    9.6112             0.2058
    9.6549             0.1469
    9.6986             0.1756
    9.7423             0.4351
    9.7860             0.2417
    9.8296             0.0059
    9.8733             0.1711
    9.9170             0.1822
    9.9607             0.1366

# panel(21)
# exact
# energy [eV]       Int. [arb. u.]
    0.0000             0.0000
    0.0456             0.0005
    0.0911             0.0008
    0.1367             0.0008
    0.1823             0.0008
    0.2278             0.0008
    0.2734             0.0005
    0.3190             0.0006
    0.3645             0.0003
    0.4101             0.0001
    0.4557             0.0000
    0.5012             0.0003
    0.5468             0.0006
    0.5924             0.0011
    0.6379             0.0019
    0.6835             0.0022
    0.7291             0.0027
    0.7746             0.0032
    0.8202             0.0037
    0.8658             0.0046
    0.9113             0.0059
    0.9569             0.0068
    1.0025             0.0080
    1.0480             0.0081
    1.0936             0.0097
    1.1392             0.0162
    1.1847             0.0174
    1.2303             0.0113
    1.2759             0.0249
    1.3214             0.0092
    1.3670             0.0106
    1.4126             0.0096
    1.4581             0.0483
    1.5037             0.0325
    1.5493             0.0099
    1.5948             0.0615
    1.6404             0.0535
    1.6860             0.0665
    1.7315             0.0371
    1.7771             0.0934
    1.8227             0.1180
    1.8682             0.1064
    1.9138             0.3453
    1.9594             0.5257
    2.0049             0.2913
    2.0505             0.2237
    2.0961             0.1764
    2.1416             0.0873
    2.1872             0.0893
    2.2328             0.0701
    2.2783             0.1016
    2.3239             0.0505
    2.3695             0.0422
    2.4150             0.0494
    2.4606             0.0596
    2.5062             0.0908
    2.5517             0.0152
    2.5973             0.0670
    2.6428             0.1040
    2.6884             0.0391
    2.7340             0.0796
    2.7795             0.1083
    2.8251             0.1037
    2.8707             0.0166
    2.9162             0.0025
    2.9618             0.0081
    3.0074             0.0048
    3.0529             0.0383
    3.0985             0.0099
    3.1441             0.0541
    3.1896             0.1579
    3.2352             0.0082
    3.2808             0.0425
    3.3263             0.0083
    3.3719             0.6130
    3.4175             0.8760
    3.4630             0.0902
    3.5086             0.1211
    3.5542             0.0005
    3.5997             0.0125
    3.6453             0.1649
    3.6909             0.0816
    3.7364             0.3691
    3.7820             0.7089
    3.8276             0.1208
    3.8731             0.0804
    3.9187             0.1448
    3.9643             0.2162
    4.0098             0.0827
    4.0554             0.0800
    4.1010             0.1118
    4.1465             0.0298
    4.1921             0.0185
    4.2377             0.1464
    4.2832             0.0551
    4.3288             0.0647
    4.3744             0.1759
    4.4199             0.0762
    4.4655             0.1203
    4.5111             0.0223
    4.5566             0.1315
    4.6022             0.1332
    4.6478             0.2456
    4.6933             0.0947
    4.7389             0.1942
    4.7845             0.1163
    4.8300             0.5696
    4.8756             2.5785
    4.9212             0.4745
    4.9667             0.2809
    5.0123             0.0456
    5.0579             0.1891
    5.1034             0.0234
    5.1490             0.2101
    5.1946             0.0515
    5.2401             0.2780
    5.2857             0.0568
    5.3313             0.3318
    5.3768             1.0157
    5.4224             1.5743
    5.4680             0.0263
    5.5135             0.0737
    5.5591             0.3065
    5.6047             0.1782
    5.6502             0.1452
    5.6958             0.0530
    5.7414             0.0856
    5.7869             0.0339
    5.8325             0.1465
    5.8781             0.0265
    5.9236             0.0743
    5.9692             0.1718
    6.0148             0.0187
    6.0603             0.0796
    6.1059             0.2776
    6.1515             0.0594
    6.1970             0.1835
    6.2426             0.1812
    6.2882             0.1920
    6.3337             0.1276
    6.3793             0.3007
    6.4249             0.3256
    6.4704             0.3582
    6.5160             0.3232
    6.5616             0.1340
    6.6071             0.3737
    6.6527             0.6441
    6.6983             1.2100
    6.7438             1.0561
    6.7894             0.2990
    6.8350             0.6582
    6.8805             1.4182
    6.9261             0.2583
    6.9717             0.4014
    7.0172             1.1840
    7.0628             0.1407
    7.1084             0.2668
    7.1539             0.2615
    7.1995             0.6131
    7.2451             0.1564
    7.2906             0.3605
    7.3362             0.0091
    7.3818             0.0741
    7.4273             0.0296
    7.4729             0.0670
    7.5185             0.1325
    7.5640             0.1961
    7.6096             0.2302
    7.6552             0.2984
    7.7007             0.6169
    7.7463             0.3995
    7.7918             0.0446
    7.8374             0.0678
    7.8830             0.0832
    7.9285             0.0007
    7.9741             0.1875
    8.0197             0.0644
    8.0652             0.2683
    8.1108             0.3458
    8.1564             0.4985
    8.2019             0.1174
    8.2475             0.0763
    8.2931             0.2388
    8.3386             0.1355
    8.3842             0.1526
    8.4298             0.1166
    8.4753             0.0491
    8.5209             0.1235
    8.5665             0.0185
    8.6120             0.3861
    8.6576             0.3526
    8.7032             0.1844
    8.7487             0.0453
    8.7943             0.2153
    8.8399             0.2309
    8.8854             0.2763
    8.9310             0.1032
    8.9766             0.1687
    9.0221             0.0123
    9.0677             0.1962
    9.1133             0.0497
    9.1588             0.0430
    9.2044             0.1091
    9.2500             0.5242
    9.2955             0.0178
    9.3411             0.3699
    9.3867             0.0211
    9.4322             0.0978
    9.4778             0.0293
    9.5234             0.2299
    9.5689             0.3177
    9.6145             0.0481
    9.6601             0.0409
    9.7056             0.3455
    9.7512             0.2311
    9.7968             0.0310
    9.8423             0.0972
    9.8879             0.2290
    9.9335             0.2438
    9.9790             0.0274

# panel(21)
# bynd
# energy [eV]       Int. [arb. u.]
    0.0000             0.0000
    0.0451             0.0001
    0.0902             0.0000
    0.1352             0.0001
    0.1803             0.0002
    0.2254             0.0003
    0.2705             0.0004
    0.3155             0.0006
    0.3606             0.0008
    0.4057             0.0014
    0.4508             0.0015
    0.4958             0.0015
    0.5409             0.0018
    0.5860             0.0022
    0.6311             0.0026
    0.6761             0.0030
    0.7212             0.0035
    0.7663             0.0040
    0.8114             0.0046
    0.8564             0.0053
    0.9015             0.0061
    0.9466             0.0070
    0.9917             0.0080
    1.0368             0.0095
    1.0818             0.0117
    1.1269             0.0140
    1.1720             0.0187
    1.2171             0.0165
    1.2621             0.0146
    1.3072             0.0148
    1.3523             0.0160
    1.3974             0.0193
    1.4424             0.0266
    1.4875             0.0237
    1.5326             0.0342
    1.5777             0.0429
    1.6227             0.0405
    1.6678             0.0479
    1.7129             0.0673
    1.7580             0.0509
    1.8031             0.1102
    1.8481             0.1032
    1.8932             0.1904
    1.9383             0.8790
    1.9834             0.1157
    2.0284             0.2723
    2.0735             0.1325
    2.1186             0.1003
    2.1637             0.0872
    2.2087             0.0733
    2.2538             0.0564
    2.2989             0.0513
    2.3440             0.0638
    2.3890             0.0513
    2.4341             0.0679
    2.4792             0.0714
    2.5243             0.0480
    2.5693             0.0688
    2.6144             0.0470
    2.6595             0.0562
    2.7046             0.0659
    2.7497             0.0646
    2.7947             0.0112
    2.8398             0.0173
    2.8849             0.0514
    2.9300             0.0201
    2.9750             0.0189
    3.0201             0.0677
    3.0652             0.0000
    3.1103             0.0165
    3.1553             0.0016
    3.2004             0.0903
    3.2455             0.0841
    3.2906             0.0696
    3.3356             0.1919
    3.3807             0.4176
    3.4258             1.4327
    3.4709             0.3570
    3.5159             0.1796
    3.5610             0.1836
    3.6061             0.1027
    3.6512             0.1134
    3.6963             0.1256
    3.7413             0.0656
    3.7864             0.1399
    3.8315             0.0773
    3.8766             0.1145
    3.9216             0.0557
    3.9667             0.0109
    4.0118             0.0660
    4.0569             0.0722
    4.1019             0.0561
    4.1470             0.0418
    4.1921             0.0331
    4.2372             0.0256
    4.2822             0.0279
    4.3273             0.0611
    4.3724             0.0154
    4.4175             0.0080
    4.4626             0.1223
    4.5076             0.1343
    4.5527             0.1043
    4.5978             0.2246
    4.6429             0.1337
    4.6879             0.2164
    4.7330             0.3626
    4.7781             0.7033
    4.8232             2.9613
    4.8682             0.2628
    4.9133             0.7687
    4.9584             0.3620
    5.0035             0.2281
    5.0485             0.1715
    5.0936             0.0955
    5.1387             0.3168
    5.1838             0.0310
    5.2288             0.5087
    5.2739             0.2957
    5.3190             0.2711
    5.3641             0.4434
    5.4092             0.7308
    5.4542             1.2824
    5.4993             1.6242
    5.5444             1.8411
    5.5895             0.5424
    5.6345             0.3632
    5.6796             0.4121
    5.7247             0.2919
    5.7698             0.2891
    5.8148             0.2058
    5.8599             0.1800
    5.9050             0.1885
    5.9501             0.2696
    5.9951             0.1084
    6.0402             0.1543
    6.0853             0.2257
    6.1304             0.0615
    6.1754             0.1565
    6.2205             0.2657
    6.2656             0.1499
    6.3107             0.0082
    6.3558             0.0216
    6.4008             0.0448
    6.4459             0.0547
    6.4910             0.1549
    6.5361             0.3002
    6.5811             0.0365
    6.6262             0.0424
    6.6713             0.1072
    6.7164             0.1896
    6.7614             0.5124
    6.8065             1.0590
    6.8516             3.7767
    6.8967             1.5000
    6.9417             1.6044
    6.9868             1.0568
    7.0319             0.6445
    7.0770             0.5641
    7.1221             0.5484
    7.1671             0.1721
    7.2122             0.1467
    7.2573             0.0027
    7.3024             0.0131
    7.3474             0.1167
    7.3925             0.1201
    7.4376             0.1463
    7.4827             0.1187
    7.5277             0.0460
    7.5728             0.0075
    7.6179             0.1755
    7.6630             0.0349
    7.7080             0.1496
    7.7531             0.0559
    7.7982             0.0013
    7.8433             0.0370
    7.8883             0.0829
    7.9334             0.0997
    7.9785             0.1809
    8.0236             0.1882
    8.0687             0.2101
    8.1137             0.2192
    8.1588             0.0276
    8.2039             0.2039
    8.2490             0.2280
    8.2940             0.0008
    8.3391             0.0041
    8.3842             0.1347
    8.4293             0.1081
    8.4743             0.0831
    8.5194             0.1335
    8.5645             0.0050
    8.6096             0.2035
    8.6546             0.0391
    8.6997             0.0515
    8.7448             0.0489
    8.7899             0.0299
    8.8349             0.1547
    8.8800             0.0009
    8.9251             0.0853
    8.9702             0.1417
    9.0153             0.3047
    9.0603             0.2835
    9.1054             0.1135
    9.1505             0.0400
    9.1956             0.1961
    9.2406             0.0193
    9.2857             0.1758
    9.3308             0.2045
    9.3759             0.0478
    9.4209             0.0746
    9.4660             0.0097
    9.5111             0.1257
    9.5562             0.4112
    9.6012             0.3323
    9.6463             0.3316
    9.6914             0.2198
    9.7365             0.2088
    9.7816             0.1000
    9.8266             0.2346
    9.8717             0.1882
    9.9168             0.2535
    9.9619             0.2633

# panel(22)
# exact
# energy [eV]       Int. [arb. u.]
    0.0000             0.0000
    0.0451             0.0006
    0.0902             0.0008
    0.1354             0.0009
    0.1805             0.0012
    0.2256             0.0010
    0.2707             0.0011
    0.3158             0.0009
    0.3610             0.0005
    0.4061             0.0004
    0.4512             0.0002
    0.4963             0.0003
    0.5414             0.0006
    0.5865             0.0009
    0.6317             0.0012
    0.6768             0.0019
    0.7219             0.0023
    0.7670             0.0029
    0.8121             0.0034
    0.8573             0.0040
    0.9024             0.0051
    0.9475             0.0059
    0.9926             0.0069
    1.0377             0.0081
    1.0829             0.0094
    1.1280             0.0109
    1.1731             0.0126
    1.2182             0.0140
    1.2633             0.0174
    1.3085             0.0215
    1.3536             0.0226
    1.3987             0.0278
    1.4438             0.0324
    1.4889             0.0408
    1.5341             0.0643
    1.5792             0.0715
    1.6243             0.0879
    1.6694             0.0959
    1.7145             0.0756
    1.7596             0.1771
    1.8048             0.2975
    1.8499             0.8661
    1.8950             0.2235
    1.9401             0.2594
    1.9852             0.3071
    2.0304             0.3643
    2.0755             0.1732
    2.1206             0.1589
    2.1657             0.0569
    2.2108             0.0151
    2.2560             0.0111
    2.3011             0.0579
    2.3462             0.0629
    2.3913             0.0856
    2.4364             0.0432
    2.4816             0.0245
    2.5267             0.0583
    2.5718             0.1031
    2.6169             0.0058
    2.6620             0.1033
    2.7071             0.1556
    2.7523             0.1772
    2.7974             0.0975
    2.8425             0.1178
    2.8876             0.0812
    2.9327             0.2854
    2.9779             0.2709
    3.0230             0.1593
    3.0681             0.0240
    3.1132             0.3164
    3.1583             0.2115
    3.2035             0.2289
    3.2486             0.0701
    3.2937             0.0969
    3.3388             0.1614
    3.3839             0.1349
    3.4291             0.1587
    3.4742             0.5376
    3.5193             0.2550
    3.5644             0.3185
    3.6095             0.2910
    3.6547             0.2186
    3.6998             0.0043
    3.7449             0.3919
    3.7900             0.2216
    3.8351             0.1057
    3.8802             0.1247
    3.9254             0.0107
    3.9705             0.0541
    4.0156             0.0387
    4.0607             0.0377
    4.1058             0.0665
    4.1510             0.0252
    4.1961             0.0642
    4.2412             0.0854
    4.2863             0.0663
    4.3314             0.0799
    4.3766             0.1407
    4.4217             0.0684
    4.4668             0.0139
    4.5119             0.0099
    4.5570             0.0624
    4.6022             0.0438
    4.6473             0.0447
    4.6924             0.1699
    4.7375             0.0682
    4.7826             0.2668
    4.8277             0.0877
    4.8729             0.1402
    4.9180             0.0101
    4.9631             0.1313
    5.0082             0.0549
    5.0533             0.0556
    5.0985             0.0111
    5.1436             0.2590
    5.1887             0.3778
    5.2338             0.5330
    5.2789             0.3991
    5.3241             0.4658
    5.3692             0.7777
    5.4143             0.7030
    5.4594             0.5031
    5.5045             0.4598
    5.5497             0.0676
    5.5948             0.1853
    5.6399             0.1905
    5.6850             0.1903
    5.7301             0.2381
    5.7753             0.0366
    5.8204             0.0607
    5.8655             0.0539
    5.9106             0.0060
    5.9557             0.2555
    6.0008             0.1334
    6.0460             0.0663
    6.0911             0.0247
    6.1362             0.1228
    6.1813             0.0067
    6.2264             0.0322
    6.2716             0.1199
    6.3167             0.0882
    6.3618             0.0834
    6.4069             0.4776
    6.4520             0.0054
    6.4972             0.1054
    6.5423             0.0995
    6.5874             0.1969
    6.6325             0.2028
    6.6776             0.0575
    6.7228             0.0907
    6.7679             0.1743
    6.8130             0.0912
    6.8581             0.2146
    6.9032             0.3747
    6.9483             0.1800
    6.9935             0.2355
    7.0386             0.8654
    7.0837             0.5471
    7.1288             0.2515
    7.1739             0.0589
    7.2191             0.4217
    7.2642             0.1203
    7.3093             0.1729
    7.3544             0.3049
    7.3995             0.1389
    7.4447             0.0522
    7.4898             0.0798
    7.5349             0.3583
    7.5800             0.5884
    7.6251             0.2742
    7.6703             0.0865
    7.7154             0.2313
    7.7605             0.0051
    7.8056             0.1195
    7.8507             0.1462
    7.8959             0.1607
    7.9410             0.4660
    7.9861             0.1699
    8.0312             0.3464
    8.0763             0.0717
    8.1214             0.2237
    8.1666             0.1910
    8.2117             0.2322
    8.2568             0.3710
    8.3019             0.6185
    8.3470             0.8723
    8.3922             0.5505
    8.4373             0.4559
    8.4824             0.4804
    8.5275             0.1993
    8.5726             0.0047
    8.6178             0.2416
    8.6629             0.2172
    8.7080             0.2994
    8.7531             0.3261
    8.7982             0.2930
    8.8434             0.2655
    8.8885             0.8136
    8.9336             0.3388
    8.9787             0.0952
    9.0238             0.2918
    9.0689             0.1722
    9.1141             0.3161
    9.1592             0.5690
    9.2043             0.6160
    9.2494             1.1072
    9.2945             0.5155
    9.3397             0.4137
    9.3848             0.1442
    9.4299             0.5955
    9.4750             0.0790
    9.5201             0.1077
    9.5653             0.1872
    9.6104             0.5072
    9.6555             0.2861
    9.7006             0.2476
    9.7457             0.3561
    9.7909             0.1584
    9.8360             0.2532
    9.8811             0.4720
    9.9262             0.2183
    9.9713             0.3357

# panel(22)
# bynd
# energy [eV]       Int. [arb. u.]
    0.0000             0.0000
    0.0451             0.0007
    0.0903             0.0009
    0.1354             0.0009
    0.1805             0.0008
    0.2256             0.0007
    0.2708             0.0005
    0.3159             0.0003
    0.3610             0.0001
    0.4061             0.0001
    0.4513             0.0004
    0.4964             0.0007
    0.5415             0.0010
    0.5866             0.0014
    0.6318             0.0019
    0.6769             0.0024
    0.7220             0.0029
    0.7671             0.0036
    0.8123             0.0042
    0.8574             0.0050
    0.9025             0.0059
    0.9477             0.0069
    0.9928             0.0080
    1.0379             0.0092
    1.0830             0.0107
    1.1282             0.0126
    1.1733             0.0178
    1.2184             0.0551
    1.2635             0.0170
    1.3087             0.0203
    1.3538             0.0232
    1.3989             0.0254
    1.4440             0.0208
    1.4892             0.0380
    1.5343             0.0456
    1.5794             0.0443
    1.6245             0.0926
    1.6697             0.1135
    1.7148             0.1121
    1.7599             0.0933
    1.8050             0.1364
    1.8502             0.3450
    1.8953             1.6964
    1.9404             0.7008
    1.9856             0.2853
    2.0307             0.8036
    2.0758             0.1818
    2.1209             0.1077
    2.1661             0.0777
    2.2112             0.0690
    2.2563             0.0561
    2.3014             0.0710
    2.3466             0.0639
    2.3917             0.0664
    2.4368             0.0524
    2.4819             0.0102
    2.5271             0.0029
    2.5722             0.2675
    2.6173             0.1403
    2.6624             0.1334
    2.7076             0.1539
    2.7527             0.1116
    2.7978             0.1546
    2.8430             0.1563
    2.8881             0.0481
    2.9332             0.2973
    2.9783             0.0493
    3.0235             0.1121
    3.0686             0.5911
    3.1137             0.3338
    3.1588             0.1710
    3.2040             0.0989
    3.2491             0.0760
    3.2942             0.1162
    3.3393             0.1413
    3.3845             0.2871
    3.4296             0.9541
    3.4747             1.2973
    3.5198             0.5985
    3.5650             0.4564
    3.6101             0.4351
    3.6552             0.4293
    3.7004             0.7440
    3.7455             0.5604
    3.7906             1.2398
    3.8357             0.3378
    3.8809             0.1513
    3.9260             0.0772
    3.9711             0.0301
    4.0162             0.0037
    4.0614             0.0133
    4.1065             0.0366
    4.1516             0.0570
    4.1967             0.0689
    4.2419             0.0764
    4.2870             0.0755
    4.3321             0.0588
    4.3772             0.0507
    4.4224             0.0501
    4.4675             0.0462
    4.5126             0.0317
    4.5577             0.0232
    4.6029             0.0102
    4.6480             0.0353
    4.6931             0.0631
    4.7383             0.0750
    4.7834             0.0844
    4.8285             0.0933
    4.8736             0.1027
    4.9188             0.1130
    4.9639             0.1248
    5.0090             0.1386
    5.0541             0.1553
    5.0993             0.1760
    5.1444             0.2027
    5.1895             0.2384
    5.2346             0.2579
    5.2798             0.1753
    5.3249             0.2180
    5.3700             0.4336
    5.4151             0.7850
    5.4603             2.1214
    5.5054             2.0121
    5.5505             0.6033
    5.5957             0.3684
    5.6408             0.1870
    5.6859             0.0768
    5.7310             0.1544
    5.7762             0.0592
    5.8213             0.0364
    5.8664             0.0006
    5.9115             0.0021
    5.9567             0.0699
    6.0018             0.1039
    6.0469             0.0509
    6.0920             0.0521
    6.1372             0.0215
    6.1823             0.0596
    6.2274             0.0275
    6.2725             0.0951
    6.3177             0.0131
    6.3628             0.1158
    6.4079             0.1852
    6.4531             0.1684
    6.4982             0.0282
    6.5433             0.0906
    6.5884             0.0336
    6.6336             0.0314
    6.6787             0.0859
    6.7238             0.2153
    6.7689             0.1018
    6.8141             0.0705
    6.8592             0.0543
    6.9043             0.0255
    6.9494             0.1839
    6.9946             0.2243
    7.0397             0.2389
    7.0848             0.0813
    7.1299             0.0526
    7.1751             0.0980
    7.2202             0.1044
    7.2653             0.1230
    7.3104             0.0753
    7.3556             0.1100
    7.4007             0.0732
    7.4458             0.0473
    7.4910             0.0937
    7.5361             0.1897
    7.5812             0.0483
    7.6263             0.0096
    7.6715             0.0741
    7.7166             0.0631
    7.7617             0.1306
    7.8068             0.0127
    7.8520             0.1397
    7.8971             0.0744
    7.9422             0.0193
    7.9873             0.0394
    8.0325             0.0463
    8.0776             0.0479
    8.1227             0.0463
    8.1678             0.0412
    8.2130             0.0310
    8.2581             0.0100
    8.3032             0.0412
    8.3484             0.2631
    8.3935             0.6128
    8.4386             0.8176
    8.4837             0.8285
    8.5289             0.6996
    8.5740             0.5359
    8.6191             0.3379
    8.6642             0.2078
    8.7094             0.0935
    8.7545             0.1956
    8.7996             0.2526
    8.8447             0.4416
    8.8899             0.4607
    8.9350             0.4052
    8.9801             0.3281
    9.0252             0.3637
    9.0704             0.1430
    9.1155             0.1514
    9.1606             0.1087
    9.2058             0.0671
    9.2509             0.1565
    9.2960             0.0548
    9.3411             0.0981
    9.3863             0.2123
    9.4314             0.0430
    9.4765             0.0121
    9.5216             0.0540
    9.5668             0.2115
    9.6119             0.0205
    9.6570             0.0591
    9.7021             0.1724
    9.7473             0.1455
    9.7924             0.0419
    9.8375             0.0314
    9.8826             0.0416
    9.9278             0.0410
    9.9729             0.0236

# panel(30)
# exact
# energy [eV]       Int. [arb. u.]
    0.0000             0.0000
    0.0437             0.0005
    0.0874             0.0007
    0.1311             0.0007
    0.1748             0.0009
    0.2184             0.0008
    0.2621             0.0007
    0.3058             0.0009
    0.3495             0.0006
    0.3932             0.0005
    0.4369             0.0003
    0.4806             0.0003
    0.5243             0.0005
    0.5680             0.0009
    0.6117             0.0008
    0.6553             0.0014
    0.6990             0.0017
    0.7427             0.0024
    0.7864             0.0029
    0.8301             0.0031
    0.8738             0.0036
    0.9175             0.0049
    0.9612             0.0056
    1.0049             0.0064
    1.0485             0.0055
    1.0922             0.0074
    1.1359             0.0113
    1.1796             0.0071
    1.2233             0.0039
    1.2670             0.0046
    1.3107             0.0039
    1.3544             0.0054
    1.3981             0.0163
    1.4418             0.0201
    1.4854             0.0075
    1.5291             0.0184
    1.5728             0.0345
    1.6165             0.0063
    1.6602             0.0271
    1.7039             0.0629
    1.7476             0.0470
    1.7913             0.0996
    1.8350             0.1280
    1.8786             0.0974
    1.9223             0.1664
    1.9660             1.1852
    2.0097             0.3184
    2.0534             0.0366
    2.0971             0.0023
    2.1408             0.0575
    2.1845             0.0320
    2.2282             0.0290
    2.2718             0.0073
    2.3155             0.0456
    2.3592             0.0315
    2.4029             0.0039
    2.4466             0.0084
    2.4903             0.0423
    2.5340             0.0411
    2.5777             0.0184
    2.6214             0.0786
    2.6651             0.0459
    2.7087             0.0642
    2.7524             0.0298
    2.7961             0.0030
    2.8398             0.0772
    2.8835             0.0620
    2.9272             0.0881
    2.9709             0.0793
    3.0146             0.0849
    3.0583             0.1595
    3.1019             0.1608
    3.1456             0.1169
    3.1893             0.0582
    3.2330             0.1584
    3.2767             0.1339
    3.3204             0.3226
    3.3641             0.7856
    3.4078             0.2922
    3.4515             0.9498
    3.4952             0.3669
    3.5388             0.2119
    3.5825             0.3226
    3.6262             0.1732
    3.6699             0.0426
    3.7136             0.0135
    3.7573             0.7685
    3.8010             0.2317
    3.8447             0.2283
    3.8884             0.0127
    3.9320             0.0377
    3.9757             0.2338
    4.0194             0.1679
    4.0631             0.2069
    4.1068             0.0179
    4.1505             0.0068
    4.1942             0.0105
    4.2379             0.1092
    4.2816             0.0158
    4.3253             0.0269
    4.3689             0.1001
    4.4126             0.0447
    4.4563             0.0242
    4.5000             0.0831
    4.5437             0.1092
    4.5874             0.0248
    4.6311             0.0817
    4.6748             0.1264
    4.7185             0.0203
    4.7621             0.1214
    4.8058             0.1240
    4.8495             0.1175
    4.8932             0.1852
    4.9369             0.0370
    4.9806             0.1518
    5.0243             0.3078
    5.0680             0.2810
    5.1117             0.2210
    5.1554             0.1593
    5.1990             0.0715
    5.2427             0.2628
    5.2864             0.2936
    5.3301             0.6063
    5.3738             1.2230
    5.4175             1.5182
    5.4612             0.8278
    5.5049             0.5522
    5.5486             0.4214
    5.5922             0.3521
    5.6359             0.0874
    5.6796             0.1968
    5.7233             0.1051
    5.7670             0.1380
    5.8107             0.3242
    5.8544             0.1888
    5.8981             0.0325
    5.9418             0.1897
    5.9854             0.2976
    6.0291             0.1983
    6.0728             0.1861
    6.1165             0.0965
    6.1602             0.0242
    6.2039             0.1696
    6.2476             0.3040
    6.2913             0.1866
    6.3350             0.2346
    6.3787             0.3090
    6.4223             0.1725
    6.4660             0.3420
    6.5097             0.3198
    6.5534             0.0353
    6.5971             0.1285
    6.6408             0.0338
    6.6845             0.1120
    6.7282             0.0359
    6.7719             0.2627
    6.8155             0.0487
    6.8592             0.1469
    6.9029             0.2264
    6.9466             0.5853
    6.9903             0.3468
    7.0340             0.0406
    7.0777             0.3727
    7.1214             0.1925
    7.1651             0.6597
    7.2088             0.0560
    7.2524             0.2554
    7.2961             0.6889
    7.3398             0.5046
    7.3835             0.3116
    7.4272             0.0547
    7.4709             0.3674
    7.5146             0.2189
    7.5583             0.3729
    7.6020             0.2421
    7.6456             0.5737
    7.6893             0.3649
    7.7330             0.5551
    7.7767             0.0950
    7.8204             0.0911
    7.8641             0.0955
    7.9078             0.1225
    7.9515             0.1922
    7.9952             0.4552
    8.0389             0.1607
    8.0825             0.0563
    8.1262             0.2959
    8.1699             0.4016
    8.2136             0.5464
    8.2573             0.2213
    8.3010             0.6110
    8.3447             0.5245
    8.3884             0.5490
    8.4321             0.7182
    8.4757             0.3211
    8.5194             0.2977
    8.5631             0.2643
    8.6068             0.1283
    8.6505             0.5058
    8.6942             0.1565
    8.7379             0.3235
    8.7816             0.0236
    8.8253             0.2393
    8.8690             0.2379
    8.9126             0.1706
    8.9563             0.1642
    9.0000             0.0670
    9.0437             0.2896
    9.0874             0.3956
    9.1311             0.0563
    9.1748             0.3726
    9.2185             0.4551
    9.2622             0.2064
    9.3058             0.2865
    9.3495             0.1904
    9.3932             0.1368
    9.4369             0.2270
    9.4806             0.0959
    9.5243             0.2521
    9.5680             0.3361
    9.6117             0.0395
    9.6554             0.3306
    9.6990             0.1431
    9.7427             0.1557
    9.7864             0.1345
    9.8301             0.2702
    9.8738             0.0435
    9.9175             0.0491
    9.9612             0.0046

# panel(30)
# bynd
# energy [eV]       Int. [arb. u.]
    0.0000             0.0000
    0.0437             0.0004
    0.0874             0.0007
    0.1311             0.0008
    0.1747             0.0007
    0.2184             0.0007
    0.2621             0.0006
    0.3058             0.0005
    0.3495             0.0004
    0.3932             0.0002
    0.4369             0.0003
    0.4806             0.0004
    0.5242             0.0009
    0.5679             0.0010
    0.6116             0.0012
    0.6553             0.0015
    0.6990             0.0019
    0.7427             0.0023
    0.7864             0.0028
    0.8301             0.0033
    0.8737             0.0039
    0.9174             0.0046
    0.9611             0.0054
    1.0048             0.0064
    1.0485             0.0072
    1.0922             0.0059
    1.1359             0.0061
    1.1796             0.0030
    1.2232             0.0061
    1.2669             0.0075
    1.3106             0.0128
    1.3543             0.0060
    1.3980             0.0090
    1.4417             0.0078
    1.4854             0.0139
    1.5291             0.0105
    1.5727             0.0182
    1.6164             0.0240
    1.6601             0.0421
    1.7038             0.0503
    1.7475             0.0636
    1.7912             0.0232
    1.8349             0.2185
    1.8786             0.0248
    1.9222             0.0255
    1.9659             1.6191
    2.0096             0.0164
    2.0533             0.0396
    2.0970             0.0324
    2.1407             0.0287
    2.1844             0.0490
    2.2281             0.0437
    2.2717             0.0440
    2.3154             0.0053
    2.3591             0.0009
    2.4028             0.0020
    2.4465             0.0047
    2.4902             0.0455
    2.5339             0.0616
    2.5776             0.0551
    2.6212             0.0496
    2.6649             0.0112
    2.7086             0.0179
    2.7523             0.0741
    2.7960             0.0287
    2.8397             0.0536
    2.8834             0.1129
    2.9271             0.0806
    2.9707             0.0272
    3.0144             0.0883
    3.0581             0.1044
    3.1018             0.1571
    3.1455             0.1307
    3.1892             0.0309
    3.2329             0.1791
    3.2765             0.1258
    3.3202             0.1675
    3.3639             0.5051
    3.4076             0.8386
    3.4513             1.1934
    3.4950             0.4118
    3.5387             0.1391
    3.5824             0.2427
    3.6260             0.1635
    3.6697             0.1741
    3.7134             0.0388
    3.7571             0.5689
    3.8008             0.5382
    3.8445             0.1316
    3.8882             0.1559
    3.9319             0.1774
    3.9755             0.2950
    4.0192             0.1520
    4.0629             0.0444
    4.1066             0.0438
    4.1503             0.0003
    4.1940             0.0379
    4.2377             0.1827
    4.2814             0.1292
    4.3250             0.0184
    4.3687             0.1068
    4.4124             0.0848
    4.4561             0.0768
    4.4998             0.0532
    4.5435             0.0895
    4.5872             0.0245
    4.6309             0.0094
    4.6745             0.0293
    4.7182             0.1301
    4.7619             0.2137
    4.8056             0.0794
    4.8493             0.0248
    4.8930             0.0210
    4.9367             0.0811
    4.9804             0.1097
    5.0240             0.3560
    5.0677             0.2933
    5.1114             0.1893
    5.1551             0.0589
    5.1988             0.0013
    5.2425             0.0398
    5.2862             0.1916
    5.3299             0.5712
    5.3735             0.7277
    5.4172             1.6676
    5.4609             0.9063
    5.5046             1.8785
    5.5483             0.8126
    5.5920             0.3367
    5.6357             0.0655
    5.6794             0.0024
    5.7230             0.0918
    5.7667             0.2122
    5.8104             0.3756
    5.8541             0.4019
    5.8978             0.4360
    5.9415             0.2135
    5.9852             0.0571
    6.0289             0.0971
    6.0725             0.0962
    6.1162             0.0958
    6.1599             0.5031
    6.2036             0.3476
    6.2473             0.0982
    6.2910             0.0608
    6.3347             0.1240
    6.3784             0.0100
    6.4220             0.0517
    6.4657             0.1048
    6.5094             0.1212
    6.5531             0.2018
    6.5968             0.2559
    6.6405             0.3762
    6.6842             0.1736
    6.7278             0.0669
    6.7715             0.2070
    6.8152             0.2601
    6.8589             0.0534
    6.9026             0.0771
    6.9463             0.0011
    6.9900             0.0676
    7.0337             0.2081
    7.0773             0.0855
    7.1210             0.0792
    7.1647             0.2256
    7.2084             0.4519
    7.2521             0.1968
    7.2958             0.2166
    7.3395             0.4232
    7.3832             1.0148
    7.4268             0.7624
    7.4705             0.2632
    7.5142             0.2870
    7.5579             0.0719
    7.6016             0.1751
    7.6453             0.6136
    7.6890             0.6040
    7.7327             0.7381
    7.7763             0.3444
    7.8200             0.0889
    7.8637             0.5002
    7.9074             0.1272
    7.9511             0.0122
    7.9948             0.5287
    8.0385             0.6447
    8.0822             0.4506
    8.1258             0.0135
    8.1695             0.0833
    8.2132             0.2201
    8.2569             0.3025
    8.3006             1.0096
    8.3443             1.1969
    8.3880             1.2717
    8.4317             0.9127
    8.4753             0.1200
    8.5190             0.0989
    8.5627             0.2388
    8.6064             0.8867
    8.6501             0.8568
    8.6938             0.1532
    8.7375             0.1210
    8.7812             0.7642
    8.8248             0.7347
    8.8685             0.4947
    8.9122             0.1583
    8.9559             0.2667
    8.9996             0.4485
    9.0433             0.3590
    9.0870             0.5130
    9.1307             0.9253
    9.1743             0.7587
    9.2180             0.3093
    9.2617             0.0673
    9.3054             0.3196
    9.3491             0.4223
    9.3928             0.0841
    9.4365             0.5017
    9.4802             0.3664
    9.5238             0.3982
    9.5675             0.4413
    9.6112             0.4612
    9.6549             0.2321
    9.6986             0.2135
    9.7423             0.7911
    9.7860             0.4442
    9.8296             0.1741
    9.8733             0.3685
    9.9170             0.4241
    9.9607             0.1046

# panel(31)
# exact
# energy [eV]       Int. [arb. u.]
    0.0000             0.0000
    0.0456             0.0005
    0.0911             0.0008
    0.1367             0.0008
    0.1823             0.0008
    0.2278             0.0008
    0.2734             0.0005
    0.3190             0.0006
    0.3645             0.0003
    0.4101             0.0001
    0.4557             0.0000
    0.5012             0.0003
    0.5468             0.0006
    0.5924             0.0011
    0.6379             0.0019
    0.6835             0.0022
    0.7291             0.0027
    0.7746             0.0032
    0.8202             0.0037
    0.8658             0.0046
    0.9113             0.0059
    0.9569             0.0068
    1.0025             0.0080
    1.0480             0.0081
    1.0936             0.0097
    1.1392             0.0162
    1.1847             0.0174
    1.2303             0.0113
    1.2759             0.0249
    1.3214             0.0092
    1.3670             0.0106
    1.4126             0.0096
    1.4581             0.0483
    1.5037             0.0325
    1.5493             0.0099
    1.5948             0.0615
    1.6404             0.0535
    1.6860             0.0665
    1.7315             0.0371
    1.7771             0.0934
    1.8227             0.1180
    1.8682             0.1064
    1.9138             0.3453
    1.9594             0.5257
    2.0049             0.2913
    2.0505             0.2237
    2.0961             0.1764
    2.1416             0.0873
    2.1872             0.0893
    2.2328             0.0701
    2.2783             0.1016
    2.3239             0.0505
    2.3695             0.0422
    2.4150             0.0494
    2.4606             0.0596
    2.5062             0.0908
    2.5517             0.0152
    2.5973             0.0670
    2.6428             0.1040
    2.6884             0.0391
    2.7340             0.0796
    2.7795             0.1083
    2.8251             0.1037
    2.8707             0.0166
    2.9162             0.0025
    2.9618             0.0081
    3.0074             0.0048
    3.0529             0.0383
    3.0985             0.0099
    3.1441             0.0541
    3.1896             0.1579
    3.2352             0.0082
    3.2808             0.0425
    3.3263             0.0083
    3.3719             0.6130
    3.4175             0.8760
    3.4630             0.0902
    3.5086             0.1211
    3.5542             0.0005
    3.5997             0.0125
    3.6453             0.1649
    3.6909             0.0816
    3.7364             0.3691
    3.7820             0.7089
    3.8276             0.1208
    3.8731             0.0804
    3.9187             0.1448
    3.9643             0.2162
    4.0098             0.0827
    4.0554             0.0800
    4.1010             0.1118
    4.1465             0.0298
    4.1921             0.0185
    4.2377             0.1464
    4.2832             0.0551
    4.3288             0.0647
    4.3744             0.1759
    4.4199             0.0762
    4.4655             0.1203
    4.5111             0.0223
    4.5566             0.1315
    4.6022             0.1332
    4.6478             0.2456
    4.6933             0.0947
    4.7389             0.1942
    4.7845             0.1163
    4.8300             0.5696
    4.8756             2.5785
    4.9212             0.4745
    4.9667             0.2809
    5.0123             0.0456
    5.0579             0.1891
    5.1034             0.0234
    5.1490             0.2101
    5.1946             0.0515
    5.2401             0.2780
    5.2857             0.0568
    5.3313             0.3318
    5.3768             1.0157
    5.4224             1.5743
    5.4680             0.0263
    5.5135             0.0737
    5.5591             0.3065
    5.6047             0.1782
    5.6502             0.1452
    5.6958             0.0530
    5.7414             0.0856
    5.7869             0.0339
    5.8325             0.1465
    5.8781             0.0265
    5.9236             0.0743
    5.9692             0.1718
    6.0148             0.0187
    6.0603             0.0796
    6.1059             0.2776
    6.1515             0.0594
    6.1970             0.1835
    6.2426             0.1812
    6.2882             0.1920
    6.3337             0.1276
    6.3793             0.3007
    6.4249             0.3256
    6.4704             0.3582
    6.5160             0.3232
    6.5616             0.1340
    6.6071             0.3737
    6.6527             0.6441
    6.6983             1.2100
    6.7438             1.0561
    6.7894             0.2990
    6.8350             0.6582
    6.8805             1.4182
    6.9261             0.2583
    6.9717             0.4014
    7.0172             1.1840
    7.0628             0.1407
    7.1084             0.2668
    7.1539             0.2615
    7.1995             0.6131
    7.2451             0.1564
    7.2906             0.3605
    7.3362             0.0091
    7.3818             0.0741
    7.4273             0.0296
    7.4729             0.0670
    7.5185             0.1325
    7.5640             0.1961
    7.6096             0.2302
    7.6552             0.2984
    7.7007             0.6169
    7.7463             0.3995
    7.7918             0.0446
    7.8374             0.0678
    7.8830             0.0832
    7.9285             0.0007
    7.9741             0.1875
    8.0197             0.0644
    8.0652             0.2683
    8.1108             0.3458
    8.1564             0.4985
    8.2019             0.1174
    8.2475             0.0763
    8.2931             0.2388
    8.3386             0.1355
    8.3842             0.1526
    8.4298             0.1166
    8.4753             0.0491
    8.5209             0.1235
    8.5665             0.0185
    8.6120             0.3861
    8.6576             0.3526
    8.7032             0.1844
    8.7487             0.0453
    8.7943             0.2153
    8.8399             0.2309
    8.8854             0.2763
    8.9310             0.1032
    8.9766             0.1687
    9.0221             0.0123
    9.0677             0.1962
    9.1133             0.0497
    9.1588             0.0430
    9.2044             0.1091
    9.2500             0.5242
    9.2955             0.0178
    9.3411             0.3699
    9.3867             0.0211
    9.4322             0.0978
    9.4778             0.0293
    9.5234             0.2299
    9.5689             0.3177
    9.6145             0.0481
    9.6601             0.0409
    9.7056             0.3455
    9.7512             0.2311
    9.7968             0.0310
    9.8423             0.0972
    9.8879             0.2290
    9.9335             0.2438
    9.9790             0.0274

# panel(31)
# bynd
# energy [eV]       Int. [arb. u.]
    0.0000             0.0000
    0.0439             0.0001
    0.0878             0.0004
    0.1318             0.0006
    0.1757             0.0007
    0.2196             0.0009
    0.2635             0.0011
    0.3074             0.0014
    0.3513             0.0017
    0.3953             0.0022
    0.4392             0.0021
    0.4831             0.0027
    0.5270             0.0027
    0.5709             0.0033
    0.6149             0.0039
    0.6588             0.0045
    0.7027             0.0051
    0.7466             0.0057
    0.7905             0.0065
    0.8345             0.0072
    0.8784             0.0080
    0.9223             0.0088
    0.9662             0.0096
    1.0101             0.0101
    1.0540             0.0098
    1.0980             0.0121
    1.1419             0.0159
    1.1858             0.0171
    1.2297             0.0162
    1.2736             0.0247
    1.3176             0.0162
    1.3615             0.0363
    1.4054             0.0434
    1.4493             0.0480
    1.4932             0.0400
    1.5371             0.0485
    1.5811             0.0653
    1.6250             0.0641
    1.6689             0.0751
    1.7128             0.1038
    1.7567             0.1132
    1.8007             0.1688
    1.8446             0.0139
    1.8885             0.2195
    1.9324             0.7651
    1.9763             0.9173
    2.0203             0.3353
    2.0642             0.1895
    2.1081             0.1497
    2.1520             0.1301
    2.1959             0.1168
    2.2398             0.0942
    2.2838             0.1126
    2.3277             0.0905
    2.3716             0.0610
    2.4155             0.0533
    2.4594             0.0405
    2.5034             0.0222
    2.5473             0.0637
    2.5912             0.0484
    2.6351             0.0653
    2.6790             0.0688
    2.7229             0.0223
    2.7669             0.0992
    2.8108             0.1104
    2.8547             0.1542
    2.8986             0.0410
    2.9425             0.0164
    2.9865             0.1096
    3.0304             0.0033
    3.0743             0.0605
    3.1182             0.0470
    3.1621             0.0123
    3.2061             0.0479
    3.2500             0.1293
    3.2939             0.0868
    3.3378             0.2532
    3.3817             0.7011
    3.4256             1.3648
    3.4696             0.3997
    3.5135             0.2151
    3.5574             0.2321
    3.6013             0.0714
    3.6452             0.0292
    3.6892             0.0586
    3.7331             0.1860
    3.7770             0.6668
    3.8209             0.0869
    3.8648             0.2867
    3.9087             0.1739
    3.9527             0.1846
    3.9966             0.2038
    4.0405             0.0479
    4.0844             0.0195
    4.1283             0.0307
    4.1723             0.0201
    4.2162             0.1571
    4.2601             0.0397
    4.3040             0.0259
    4.3479             0.0491
    4.3919             0.0343
    4.4358             0.0295
    4.4797             0.0104
    4.5236             0.0316
    4.5675             0.0719
    4.6114             0.0069
    4.6554             0.3227
    4.6993             0.2289
    4.7432             0.0005
    4.7871             0.3232
    4.8310             0.0036
    4.8750             3.6954
    4.9189             0.3707
    4.9628             0.1316
    5.0067             0.1254
    5.0506             0.0691
    5.0945             0.1551
    5.1385             0.2760
    5.1824             0.1979
    5.2263             0.0678
    5.2702             0.0084
    5.3141             0.0124
    5.3581             0.1875
    5.4020             0.2757
    5.4459             3.2319
    5.4898             0.3574
    5.5337             0.5693
    5.5777             0.2479
    5.6216             0.0217
    5.6655             0.3052
    5.7094             0.2403
    5.7533             0.2368
    5.7972             0.1520
    5.8412             0.1041
    5.8851             0.1117
    5.9290             0.3377
    5.9729             0.0078
    6.0168             0.1719
    6.0608             0.2170
    6.1047             0.1631
    6.1486             0.1825
    6.1925             0.2969
    6.2364             0.0750
    6.2803             0.0089
    6.3243             0.2788
    6.3682             0.1344
    6.4121             0.1667
    6.4560             0.1341
    6.4999             0.0428
    6.5439             0.0660
    6.5878             0.3786
    6.6317             0.5394
    6.6756             1.5348
    6.7195             0.0850
    6.7635             0.1459
    6.8074             1.8048
    6.8513             2.0341
    6.8952             0.8028
    6.9391             0.1618
    6.9830             2.7251
    7.0270             0.7754
    7.0709             0.6813
    7.1148             0.6576
    7.1587             0.3958
    7.2026             0.3611
    7.2466             0.0700
    7.2905             0.0391
    7.3344             0.0902
    7.3783             0.0779
    7.4222             0.0499
    7.4661             0.5758
    7.5101             0.5716
    7.5540             0.0734
    7.5979             0.2278
    7.6418             0.1517
    7.6857             0.1791
    7.7297             0.5334
    7.7736             0.7780
    7.8175             0.4475
    7.8614             0.1112
    7.9053             0.0897
    7.9493             0.2516
    7.9932             0.3276
    8.0371             0.1595
    8.0810             0.3287
    8.1249             0.2650
    8.1688             0.1280
    8.2128             0.1221
    8.2567             0.4964
    8.3006             0.7117
    8.3445             0.3256
    8.3884             0.0761
    8.4324             0.2989
    8.4763             0.6730
    8.5202             0.2622
    8.5641             0.0084
    8.6080             0.5971
    8.6519             0.3853
    8.6959             0.0753
    8.7398             0.0873
    8.7837             0.4541
    8.8276             0.4212
    8.8715             0.0020
    8.9155             0.2854
    8.9594             0.0923
    9.0033             0.2158
    9.0472             0.8311
    9.0911             0.3571
    9.1351             0.5621
    9.1790             0.2545
    9.2229             0.3628
    9.2668             0.2326
    9.3107             0.0305
    9.3546             0.3630
    9.3986             0.3757
    9.4425             0.2981
    9.4864             0.4495
    9.5303             0.3554
    9.5742             0.2947
    9.6182             0.1833
    9.6621             0.0435
    9.7060             0.3482
    9.7499             0.4265
    9.7938             0.2735
    9.8377             0.0320
    9.8817             0.3944
    9.9256             0.6021
    9.9695             0.3438

# panel(32)
# exact
# energy [eV]       Int. [arb. u.]
    0.0000             0.0000
    0.0451             0.0006
    0.0902             0.0008
    0.1354             0.0009
    0.1805             0.0012
    0.2256             0.0010
    0.2707             0.0011
    0.3158             0.0009
    0.3610             0.0005
    0.4061             0.0004
    0.4512             0.0002
    0.4963             0.0003
    0.5414             0.0006
    0.5865             0.0009
    0.6317             0.0012
    0.6768             0.0019
    0.7219             0.0023
    0.7670             0.0029
    0.8121             0.0034
    0.8573             0.0040
    0.9024             0.0051
    0.9475             0.0059
    0.9926             0.0069
    1.0377             0.0081
    1.0829             0.0094
    1.1280             0.0109
    1.1731             0.0126
    1.2182             0.0140
    1.2633             0.0174
    1.3085             0.0215
    1.3536             0.0226
    1.3987             0.0278
    1.4438             0.0324
    1.4889             0.0408
    1.5341             0.0643
    1.5792             0.0715
    1.6243             0.0879
    1.6694             0.0959
    1.7145             0.0756
    1.7596             0.1771
    1.8048             0.2975
    1.8499             0.8661
    1.8950             0.2235
    1.9401             0.2594
    1.9852             0.3071
    2.0304             0.3643
    2.0755             0.1732
    2.1206             0.1589
    2.1657             0.0569
    2.2108             0.0151
    2.2560             0.0111
    2.3011             0.0579
    2.3462             0.0629
    2.3913             0.0856
    2.4364             0.0432
    2.4816             0.0245
    2.5267             0.0583
    2.5718             0.1031
    2.6169             0.0058
    2.6620             0.1033
    2.7071             0.1556
    2.7523             0.1772
    2.7974             0.0975
    2.8425             0.1178
    2.8876             0.0812
    2.9327             0.2854
    2.9779             0.2709
    3.0230             0.1593
    3.0681             0.0240
    3.1132             0.3164
    3.1583             0.2115
    3.2035             0.2289
    3.2486             0.0701
    3.2937             0.0969
    3.3388             0.1614
    3.3839             0.1349
    3.4291             0.1587
    3.4742             0.5376
    3.5193             0.2550
    3.5644             0.3185
    3.6095             0.2910
    3.6547             0.2186
    3.6998             0.0043
    3.7449             0.3919
    3.7900             0.2216
    3.8351             0.1057
    3.8802             0.1247
    3.9254             0.0107
    3.9705             0.0541
    4.0156             0.0387
    4.0607             0.0377
    4.1058             0.0665
    4.1510             0.0252
    4.1961             0.0642
    4.2412             0.0854
    4.2863             0.0663
    4.3314             0.0799
    4.3766             0.1407
    4.4217             0.0684
    4.4668             0.0139
    4.5119             0.0099
    4.5570             0.0624
    4.6022             0.0438
    4.6473             0.0447
    4.6924             0.1699
    4.7375             0.0682
    4.7826             0.2668
    4.8277             0.0877
    4.8729             0.1402
    4.9180             0.0101
    4.9631             0.1313
    5.0082             0.0549
    5.0533             0.0556
    5.0985             0.0111
    5.1436             0.2590
    5.1887             0.3778
    5.2338             0.5330
    5.2789             0.3991
    5.3241             0.4658
    5.3692             0.7777
    5.4143             0.7030
    5.4594             0.5031
    5.5045             0.4598
    5.5497             0.0676
    5.5948             0.1853
    5.6399             0.1905
    5.6850             0.1903
    5.7301             0.2381
    5.7753             0.0366
    5.8204             0.0607
    5.8655             0.0539
    5.9106             0.0060
    5.9557             0.2555
    6.0008             0.1334
    6.0460             0.0663
    6.0911             0.0247
    6.1362             0.1228
    6.1813             0.0067
    6.2264             0.0322
    6.2716             0.1199
    6.3167             0.0882
    6.3618             0.0834
    6.4069             0.4776
    6.4520             0.0054
    6.4972             0.1054
    6.5423             0.0995
    6.5874             0.1969
    6.6325             0.2028
    6.6776             0.0575
    6.7228             0.0907
    6.7679             0.1743
    6.8130             0.0912
    6.8581             0.2146
    6.9032             0.3747
    6.9483             0.1800
    6.9935             0.2355
    7.0386             0.8654
    7.0837             0.5471
    7.1288             0.2515
    7.1739             0.0589
    7.2191             0.4217
    7.2642             0.1203
    7.3093             0.1729
    7.3544             0.3049
    7.3995             0.1389
    7.4447             0.0522
    7.4898             0.0798
    7.5349             0.3583
    7.5800             0.5884
    7.6251             0.2742
    7.6703             0.0865
    7.7154             0.2313
    7.7605             0.0051
    7.8056             0.1195
    7.8507             0.1462
    7.8959             0.1607
    7.9410             0.4660
    7.9861             0.1699
    8.0312             0.3464
    8.0763             0.0717
    8.1214             0.2237
    8.1666             0.1910
    8.2117             0.2322
    8.2568             0.3710
    8.3019             0.6185
    8.3470             0.8723
    8.3922             0.5505
    8.4373             0.4559
    8.4824             0.4804
    8.5275             0.1993
    8.5726             0.0047
    8.6178             0.2416
    8.6629             0.2172
    8.7080             0.2994
    8.7531             0.3261
    8.7982             0.2930
    8.8434             0.2655
    8.8885             0.8136
    8.9336             0.3388
    8.9787             0.0952
    9.0238             0.2918
    9.0689             0.1722
    9.1141             0.3161
    9.1592             0.5690
    9.2043             0.6160
    9.2494             1.1072
    9.2945             0.5155
    9.3397             0.4137
    9.3848             0.1442
    9.4299             0.5955
    9.4750             0.0790
    9.5201             0.1077
    9.5653             0.1872
    9.6104             0.5072
    9.6555             0.2861
    9.7006             0.2476
    9.7457             0.3561
    9.7909             0.1584
    9.8360             0.2532
    9.8811             0.4720
    9.9262             0.2183
    9.9713             0.3357

# panel(32)
# bynd
# energy [eV]       Int. [arb. u.]
    0.0000             0.0000
    0.0451             0.0007
    0.0903             0.0009
    0.1354             0.0009
    0.1805             0.0008
    0.2256             0.0007
    0.2708             0.0006
    0.3159             0.0004
    0.3610             0.0002
    0.4061             0.0000
    0.4513             0.0003
    0.4964             0.0006
    0.5415             0.0010
    0.5866             0.0013
    0.6318             0.0018
    0.6769             0.0023
    0.7220             0.0028
    0.7671             0.0034
    0.8123             0.0041
    0.8574             0.0048
    0.9025             0.0057
    0.9477             0.0066
    0.9928             0.0076
    1.0379             0.0088
    1.0830             0.0100
    1.1282             0.0115
    1.1733             0.0130
    1.2184             0.0171
    1.2635             0.0194
    1.3087             0.0182
    1.3538             0.0220
    1.3989             0.0209
    1.4440             0.0377
    1.4892             0.0483
    1.5343             0.0546
    1.5794             0.0755
    1.6245             0.0918
    1.6697             0.1118
    1.7148             0.1162
    1.7599             0.1392
    1.8050             0.2104
    1.8502             0.6741
    1.8953             0.5378
    1.9404             0.5416
    1.9856             0.4703
    2.0307             0.3424
    2.0758             0.4047
    2.1209             0.0300
    2.1661             0.0662
    2.2112             0.0593
    2.2563             0.0466
    2.3014             0.0532
    2.3466             0.0484
    2.3917             0.0617
    2.4368             0.0588
    2.4819             0.0262
    2.5271             0.0517
    2.5722             0.1027
    2.6173             0.0592
    2.6624             0.0613
    2.7076             0.1266
    2.7527             0.1049
    2.7978             0.1687
    2.8430             0.1617
    2.8881             0.1365
    2.9332             0.2049
    2.9783             0.3346
    3.0235             0.0920
    3.0686             0.3099
    3.1137             0.1149
    3.1588             0.0650
    3.2040             0.0754
    3.2491             0.1206
    3.2942             0.1950
    3.3393             0.3373
    3.3845             0.6672
    3.4296             1.0174
    3.4747             0.4044
    3.5198             0.2783
    3.5650             0.2732
    3.6101             0.2217
    3.6552             0.0740
    3.7004             0.0102
    3.7455             0.1589
    3.7906             0.2256
    3.8357             0.0452
    3.8809             0.0882
    3.9260             0.1250
    3.9711             0.0259
    4.0162             0.0199
    4.0614             0.0533
    4.1065             0.0796
    4.1516             0.0879
    4.1967             0.0411
    4.2419             0.0322
    4.2870             0.0854
    4.3321             0.0684
    4.3772             0.0041
    4.4224             0.0682
    4.4675             0.0453
    4.5126             0.0278
    4.5577             0.0874
    4.6029             0.1013
    4.6480             0.1259
    4.6931             0.2019
    4.7383             0.1840
    4.7834             0.0501
    4.8285             0.0364
    4.8736             0.0592
    4.9188             0.0695
    4.9639             0.0713
    5.0090             0.0468
    5.0541             0.0402
    5.0993             0.1536
    5.1444             0.2549
    5.1895             0.2864
    5.2346             0.3736
    5.2798             0.4625
    5.3249             0.6016
    5.3700             0.6369
    5.4151             1.3198
    5.4603             0.7649
    5.5054             0.9958
    5.5505             0.2093
    5.5957             0.0229
    5.6408             0.0851
    5.6859             0.1214
    5.7310             0.1498
    5.7762             0.1703
    5.8213             0.1830
    5.8664             0.2015
    5.9115             0.0726
    5.9567             0.0296
    6.0018             0.0731
    6.0469             0.0136
    6.0920             0.1362
    6.1372             0.0694
    6.1823             0.2119
    6.2274             0.1247
    6.2725             0.0167
    6.3177             0.1428
    6.3628             0.2445
    6.4079             0.3488
    6.4531             0.2260
    6.4982             0.0068
    6.5433             0.1703
    6.5884             0.2185
    6.6336             0.1880
    6.6787             0.0210
    6.7238             0.0989
    6.7689             0.1940
    6.8141             0.2428
    6.8592             0.2053
    6.9043             0.1231
    6.9494             0.1480
    6.9946             0.2974
    7.0397             0.4026
    7.0848             0.2882
    7.1299             0.2373
    7.1751             0.1625
    7.2202             0.0241
    7.2653             0.3123
    7.3104             0.4990
    7.3556             0.3982
    7.4007             0.1225
    7.4458             0.1855
    7.4910             0.2970
    7.5361             0.2824
    7.5812             0.4102
    7.6263             0.2473
    7.6715             0.2363
    7.7166             0.0391
    7.7617             0.0661
    7.8068             0.0027
    7.8520             0.0483
    7.8971             0.1642
    7.9422             0.2493
    7.9873             0.2916
    8.0325             0.0305
    8.0776             0.0675
    8.1227             0.0424
    8.1678             0.0448
    8.2130             0.0665
    8.2581             0.1204
    8.3032             0.2815
    8.3484             0.7788
    8.3935             1.1143
    8.4386             0.6478
    8.4837             0.1363
    8.5289             0.2544
    8.5740             0.0319
    8.6191             0.1580
    8.6642             0.4189
    8.7094             0.2398
    8.7545             0.0873
    8.7996             0.1319
    8.8447             0.4509
    8.8899             0.6134
    8.9350             0.3703
    8.9801             0.1012
    9.0252             0.0212
    9.0704             0.3595
    9.1155             0.2511
    9.1606             0.0304
    9.2058             0.4616
    9.2509             0.7492
    9.2960             0.6370
    9.3411             0.3801
    9.3863             0.0377
    9.4314             0.1327
    9.4765             0.3299
    9.5216             0.1996
    9.5668             0.1662
    9.6119             0.0697
    9.6570             0.2459
    9.7021             0.2712
    9.7473             0.1414
    9.7924             0.2355
    9.8375             0.6143
    9.8826             0.4908
    9.9278             0.2267
    9.9729             0.0521

# panel(40)
# exact
# energy [eV]       Int. [arb. u.]
    0.0000             0.0000
    0.0437             0.0005
    0.0874             0.0007
    0.1311             0.0007
    0.1748             0.0009
    0.2184             0.0008
    0.2621             0.0007
    0.3058             0.0009
    0.3495             0.0006
    0.3932             0.0005
    0.4369             0.0003
    0.4806             0.0003
    0.5243             0.0005
    0.5680             0.0009
    0.6117             0.0008
    0.6553             0.0014
    0.6990             0.0017
    0.7427             0.0024
    0.7864             0.0029
    0.8301             0.0031
    0.8738             0.0036
    0.9175             0.0049
    0.9612             0.0056
    1.0049             0.0064
    1.0485             0.0055
    1.0922             0.0074
    1.1359             0.0113
    1.1796             0.0071
    1.2233             0.0039
    1.2670             0.0046
    1.3107             0.0039
    1.3544             0.0054
    1.3981             0.0163
    1.4418             0.0201
    1.4854             0.0075
    1.5291             0.0184
    1.5728             0.0345
    1.6165             0.0063
    1.6602             0.0271
    1.7039             0.0629
    1.7476             0.0470
    1.7913             0.0996
    1.8350             0.1280
    1.8786             0.0974
    1.9223             0.1664
    1.9660             1.1852
    2.0097             0.3184
    2.0534             0.0366
    2.0971             0.0023
    2.1408             0.0575
    2.1845             0.0320
    2.2282             0.0290
    2.2718             0.0073
    2.3155             0.0456
    2.3592             0.0315
    2.4029             0.0039
    2.4466             0.0084
    2.4903             0.0423
    2.5340             0.0411
    2.5777             0.0184
    2.6214             0.0786
    2.6651             0.0459
    2.7087             0.0642
    2.7524             0.0298
    2.7961             0.0030
    2.8398             0.0772
    2.8835             0.0620
    2.9272             0.0881
    2.9709             0.0793
    3.0146             0.0849
    3.0583             0.1595
    3.1019             0.1608
    3.1456             0.1169
    3.1893             0.0582
    3.2330             0.1584
    3.2767             0.1339
    3.3204             0.3226
    3.3641             0.7856
    3.4078             0.2922
    3.4515             0.9498
    3.4952             0.3669
    3.5388             0.2119
    3.5825             0.3226
    3.6262             0.1732
    3.6699             0.0426
    3.7136             0.0135
    3.7573             0.7685
    3.8010             0.2317
    3.8447             0.2283
    3.8884             0.0127
    3.9320             0.0377
    3.9757             0.2338
    4.0194             0.1679
    4.0631             0.2069
    4.1068             0.0179
    4.1505             0.0068
    4.1942             0.0105
    4.2379             0.1092
    4.2816             0.0158
    4.3253             0.0269
    4.3689             0.1001
    4.4126             0.0447
    4.4563             0.0242
    4.5000             0.0831
    4.5437             0.1092
    4.5874             0.0248
    4.6311             0.0817
    4.6748             0.1264
    4.7185             0.0203
    4.7621             0.1214
    4.8058             0.1240
    4.8495             0.1175
    4.8932             0.1852
    4.9369             0.0370
    4.9806             0.1518
    5.0243             0.3078
    5.0680             0.2810
    5.1117             0.2210
    5.1554             0.1593
    5.1990             0.0715
    5.2427             0.2628
    5.2864             0.2936
    5.3301             0.6063
    5.3738             1.2230
    5.4175             1.5182
    5.4612             0.8278
    5.5049             0.5522
    5.5486             0.4214
    5.5922             0.3521
    5.6359             0.0874
    5.6796             0.1968
    5.7233             0.1051
    5.7670             0.1380
    5.8107             0.3242
    5.8544             0.1888
    5.8981             0.0325
    5.9418             0.1897
    5.9854             0.2976
    6.0291             0.1983
    6.0728             0.1861
    6.1165             0.0965
    6.1602             0.0242
    6.2039             0.1696
    6.2476             0.3040
    6.2913             0.1866
    6.3350             0.2346
    6.3787             0.3090
    6.4223             0.1725
    6.4660             0.3420
    6.5097             0.3198
    6.5534             0.0353
    6.5971             0.1285
    6.6408             0.0338
    6.6845             0.1120
    6.7282             0.0359
    6.7719             0.2627
    6.8155             0.0487
    6.8592             0.1469
    6.9029             0.2264
    6.9466             0.5853
    6.9903             0.3468
    7.0340             0.0406
    7.0777             0.3727
    7.1214             0.1925
    7.1651             0.6597
    7.2088             0.0560
    7.2524             0.2554
    7.2961             0.6889
    7.3398             0.5046
    7.3835             0.3116
    7.4272             0.0547
    7.4709             0.3674
    7.5146             0.2189
    7.5583             0.3729
    7.6020             0.2421
    7.6456             0.5737
    7.6893             0.3649
    7.7330             0.5551
    7.7767             0.0950
    7.8204             0.0911
    7.8641             0.0955
    7.9078             0.1225
    7.9515             0.1922
    7.9952             0.4552
    8.0389             0.1607
    8.0825             0.0563
    8.1262             0.2959
    8.1699             0.4016
    8.2136             0.5464
    8.2573             0.2213
    8.3010             0.6110
    8.3447             0.5245
    8.3884             0.5490
    8.4321             0.7182
    8.4757             0.3211
    8.5194             0.2977
    8.5631             0.2643
    8.6068             0.1283
    8.6505             0.5058
    8.6942             0.1565
    8.7379             0.3235
    8.7816             0.0236
    8.8253             0.2393
    8.8690             0.2379
    8.9126             0.1706
    8.9563             0.1642
    9.0000             0.0670
    9.0437             0.2896
    9.0874             0.3956
    9.1311             0.0563
    9.1748             0.3726
    9.2185             0.4551
    9.2622             0.2064
    9.3058             0.2865
    9.3495             0.1904
    9.3932             0.1368
    9.4369             0.2270
    9.4806             0.0959
    9.5243             0.2521
    9.5680             0.3361
    9.6117             0.0395
    9.6554             0.3306
    9.6990             0.1431
    9.7427             0.1557
    9.7864             0.1345
    9.8301             0.2702
    9.8738             0.0435
    9.9175             0.0491
    9.9612             0.0046

# panel(40)
# bynd
# energy [eV]       Int. [arb. u.]
    0.0000             0.0000
    0.0437             0.0006
    0.0874             0.0005
    0.1311             0.0005
    0.1747             0.0004
    0.2184             0.0003
    0.2621             0.0002
    0.3058             0.0001
    0.3495             0.0001
    0.3932             0.0002
    0.4369             0.0006
    0.4806             0.0007
    0.5242             0.0010
    0.5679             0.0012
    0.6116             0.0015
    0.6553             0.0019
    0.6990             0.0023
    0.7427             0.0027
    0.7864             0.0032
    0.8301             0.0037
    0.8737             0.0043
    0.9174             0.0050
    0.9611             0.0056
    1.0048             0.0061
    1.0485             0.0057
    1.0922             0.0089
    1.1359             0.0101
    1.1796             0.0091
    1.2232             0.0039
    1.2669             0.0023
    1.3106             0.0006
    1.3543             0.0040
    1.3980             0.0179
    1.4417             0.0106
    1.4854             0.0111
    1.5291             0.0112
    1.5727             0.0228
    1.6164             0.0167
    1.6601             0.0288
    1.7038             0.0581
    1.7475             0.0777
    1.7912             0.0301
    1.8349             0.2173
    1.8786             0.0487
    1.9222             0.0098
    1.9659             1.5371
    2.0096             0.0856
    2.0533             0.0558
    2.0970             0.0396
    2.1407             0.0288
    2.1844             0.0338
    2.2281             0.0223
    2.2717             0.0344
    2.3154             0.0131
    2.3591             0.0355
    2.4028             0.0254
    2.4465             0.0018
    2.4902             0.0257
    2.5339             0.0418
    2.5776             0.0407
    2.6212             0.0619
    2.6649             0.0421
    2.7086             0.0577
    2.7523             0.0697
    2.7960             0.0123
    2.8397             0.0174
    2.8834             0.1309
    2.9271             0.0962
    2.9707             0.0181
    3.0144             0.1111
    3.0581             0.1556
    3.1018             0.1628
    3.1455             0.1506
    3.1892             0.1072
    3.2329             0.1560
    3.2765             0.2027
    3.3202             0.2983
    3.3639             0.6346
    3.4076             0.5416
    3.4513             1.0768
    3.4950             0.3860
    3.5387             0.2087
    3.5824             0.2942
    3.6260             0.1471
    3.6697             0.1129
    3.7134             0.0035
    3.7571             0.9153
    3.8008             0.0243
    3.8445             0.0228
    3.8882             0.0898
    3.9319             0.0901
    3.9755             0.1729
    4.0192             0.1795
    4.0629             0.1627
    4.1066             0.0652
    4.1503             0.0243
    4.1940             0.0541
    4.2377             0.1103
    4.2814             0.1086
    4.3250             0.0252
    4.3687             0.1170
    4.4124             0.0373
    4.4561             0.0356
    4.4998             0.0334
    4.5435             0.0185
    4.5872             0.0881
    4.6309             0.0515
    4.6745             0.0520
    4.7182             0.0731
    4.7619             0.0805
    4.8056             0.0149
    4.8493             0.0162
    4.8930             0.1461
    4.9367             0.1724
    4.9804             0.1075
    5.0240             0.3120
    5.0677             0.2552
    5.1114             0.1816
    5.1551             0.1156
    5.1988             0.0746
    5.2425             0.2158
    5.2862             0.5243
    5.3299             0.6314
    5.3735             0.7142
    5.4172             2.5330
    5.4609             1.5887
    5.5046             0.4610
    5.5483             0.3263
    5.5920             0.3399
    5.6357             0.2239
    5.6794             0.1505
    5.7230             0.0775
    5.7667             0.2654
    5.8104             0.3497
    5.8541             0.2150
    5.8978             0.1972
    5.9415             0.1640
    5.9852             0.2224
    6.0289             0.2969
    6.0725             0.2626
    6.1162             0.0933
    6.1599             0.2161
    6.2036             0.1072
    6.2473             0.0725
    6.2910             0.2940
    6.3347             0.2640
    6.3784             0.2627
    6.4220             0.0851
    6.4657             0.2878
    6.5094             0.2093
    6.5531             0.1861
    6.5968             0.0289
    6.6405             0.0416
    6.6842             0.0482
    6.7278             0.1038
    6.7715             0.1206
    6.8152             0.1629
    6.8589             0.1007
    6.9026             0.1870
    6.9463             0.4985
    6.9900             0.3688
    7.0337             0.0922
    7.0773             0.3231
    7.1210             0.3606
    7.1647             0.3894
    7.2084             0.2380
    7.2521             0.2895
    7.2958             0.5610
    7.3395             0.2847
    7.3832             0.3670
    7.4268             0.0621
    7.4705             0.1386
    7.5142             0.4996
    7.5579             0.3937
    7.6016             0.2626
    7.6453             0.3219
    7.6890             0.5220
    7.7327             0.5887
    7.7763             0.2597
    7.8200             0.0540
    7.8637             0.0481
    7.9074             0.4587
    7.9511             0.0209
    7.9948             0.1375
    8.0385             0.2681
    8.0822             0.0985
    8.1258             0.3760
    8.1695             0.2737
    8.2132             0.4021
    8.2569             0.7647
    8.3006             0.4186
    8.3443             0.2524
    8.3880             0.6084
    8.4317             0.8241
    8.4753             0.3063
    8.5190             0.1208
    8.5627             0.0578
    8.6064             0.5825
    8.6501             0.2835
    8.6938             0.0953
    8.7375             0.1086
    8.7812             0.0054
    8.8248             0.1118
    8.8685             0.4538
    8.9122             0.4270
    8.9559             0.3336
    8.9996             0.2777
    9.0433             0.4661
    9.0870             0.2464
    9.1307             0.4105
    9.1743             0.3551
    9.2180             0.3885
    9.2617             0.6264
    9.3054             0.3263
    9.3491             0.4401
    9.3928             0.2856
    9.4365             0.1532
    9.4802             0.0329
    9.5238             0.5006
    9.5675             0.1172
    9.6112             0.1521
    9.6549             0.0147
    9.6986             0.1814
    9.7423             0.0704
    9.7860             0.4351
    9.8296             0.0151
    9.8733             0.0783
    9.9170             0.1067
    9.9607             0.3093

# panel(41)
# exact
# energy [eV]       Int. [arb. u.]
    0.0000             0.0000
    0.0456             0.0005
    0.0911             0.0008
    0.1367             0.0008
    0.1823             0.0008
    0.2278             0.0008
    0.2734             0.0005
    0.3190             0.0006
    0.3645             0.0003
    0.4101             0.0001
    0.4557             0.0000
    0.5012             0.0003
    0.5468             0.0006
    0.5924             0.0011
    0.6379             0.0019
    0.6835             0.0022
    0.7291             0.0027
    0.7746             0.0032
    0.8202             0.0037
    0.8658             0.0046
    0.9113             0.0059
    0.9569             0.0068
    1.0025             0.0080
    1.0480             0.0081
    1.0936             0.0097
    1.1392             0.0162
    1.1847             0.0174
    1.2303             0.0113
    1.2759             0.0249
    1.3214             0.0092
    1.3670             0.0106
    1.4126             0.0096
    1.4581             0.0483
    1.5037             0.0325
    1.5493             0.0099
    1.5948             0.0615
    1.6404             0.0535
    1.6860             0.0665
    1.7315             0.0371
    1.7771             0.0934
    1.8227             0.1180
    1.8682             0.1064
    1.9138             0.3453
    1.9594             0.5257
    2.0049             0.2913
    2.0505             0.2237
    2.0961             0.1764
    2.1416             0.0873
    2.1872             0.0893
    2.2328             0.0701
    2.2783             0.1016
    2.3239             0.0505
    2.3695             0.0422
    2.4150             0.0494
    2.4606             0.0596
    2.5062             0.0908
    2.5517             0.0152
    2.5973             0.0670
    2.6428             0.1040
    2.6884             0.0391
    2.7340             0.0796
    2.7795             0.1083
    2.8251             0.1037
    2.8707             0.0166
    2.9162             0.0025
    2.9618             0.0081
    3.0074             0.0048
    3.0529             0.0383
    3.0985             0.0099
    3.1441             0.0541
    3.1896             0.1579
    3.2352             0.0082
    3.2808             0.0425
    3.3263             0.0083
    3.3719             0.6130
    3.4175             0.8760
    3.4630             0.0902
    3.5086             0.1211
    3.5542             0.0005
    3.5997             0.0125
    3.6453             0.1649
    3.6909             0.0816
    3.7364             0.3691
    3.7820             0.7089
    3.8276             0.1208
    3.8731             0.0804
    3.9187             0.1448
    3.9643             0.2162
    4.0098             0.0827
    4.0554             0.0800
    4.1010             0.1118
    4.1465             0.0298
    4.1921             0.0185
    4.2377             0.1464
    4.2832             0.0551
    4.3288             0.0647
    4.3744             0.1759
    4.4199             0.0762
    4.4655             0.1203
    4.5111             0.0223
    4.5566             0.1315
    4.6022             0.1332
    4.6478             0.2456
    4.6933             0.0947
    4.7389             0.1942
    4.7845             0.1163
    4.8300             0.5696
    4.8756             2.5785
    4.9212             0.4745
    4.9667             0.2809
    5.0123             0.0456
    5.0579             0.1891
    5.1034             0.0234
    5.1490             0.2101
    5.1946             0.0515
    5.2401             0.2780
    5.2857             0.0568
    5.3313             0.3318
    5.3768             1.0157
    5.4224             1.5743
    5.4680             0.0263
    5.5135             0.0737
    5.5591             0.3065
    5.6047             0.1782
    5.6502             0.1452
    5.6958             0.0530
    5.7414             0.0856
    5.7869             0.0339
    5.8325             0.1465
    5.8781             0.0265
    5.9236             0.0743
    5.9692             0.1718
    6.0148             0.0187
    6.0603             0.0796
    6.1059             0.2776
    6.1515             0.0594
    6.1970             0.1835
    6.2426             0.1812
    6.2882             0.1920
    6.3337             0.1276
    6.3793             0.3007
    6.4249             0.3256
    6.4704             0.3582
    6.5160             0.3232
    6.5616             0.1340
    6.6071             0.3737
    6.6527             0.6441
    6.6983             1.2100
    6.7438             1.0561
    6.7894             0.2990
    6.8350             0.6582
    6.8805             1.4182
    6.9261             0.2583
    6.9717             0.4014
    7.0172             1.1840
    7.0628             0.1407
    7.1084             0.2668
    7.1539             0.2615
    7.1995             0.6131
    7.2451             0.1564
    7.2906             0.3605
    7.3362             0.0091
    7.3818             0.0741
    7.4273             0.0296
    7.4729             0.0670
    7.5185             0.1325
    7.5640             0.1961
    7.6096             0.2302
    7.6552             0.2984
    7.7007             0.6169
    7.7463             0.3995
    7.7918             0.0446
    7.8374             0.0678
    7.8830             0.0832
    7.9285             0.0007
    7.9741             0.1875
    8.0197             0.0644
    8.0652             0.2683
    8.1108             0.3458
    8.1564             0.4985
    8.2019             0.1174
    8.2475             0.0763
    8.2931             0.2388
    8.3386             0.1355
    8.3842             0.1526
    8.4298             0.1166
    8.4753             0.0491
    8.5209             0.1235
    8.5665             0.0185
    8.6120             0.3861
    8.6576             0.3526
    8.7032             0.1844
    8.7487             0.0453
    8.7943             0.2153
    8.8399             0.2309
    8.8854             0.2763
    8.9310             0.1032
    8.9766             0.1687
    9.0221             0.0123
    9.0677             0.1962
    9.1133             0.0497
    9.1588             0.0430
    9.2044             0.1091
    9.2500             0.5242
    9.2955             0.0178
    9.3411             0.3699
    9.3867             0.0211
    9.4322             0.0978
    9.4778             0.0293
    9.5234             0.2299
    9.5689             0.3177
    9.6145             0.0481
    9.6601             0.0409
    9.7056             0.3455
    9.7512             0.2311
    9.7968             0.0310
    9.8423             0.0972
    9.8879             0.2290
    9.9335             0.2438
    9.9790             0.0274

# panel(41)
# bynd
# energy [eV]       Int. [arb. u.]
    0.0000             0.0000
    0.0439             0.0001
    0.0878             0.0003
    0.1318             0.0004
    0.1757             0.0006
    0.2196             0.0008
    0.2635             0.0010
    0.3074             0.0012
    0.3513             0.0015
    0.3953             0.0020
    0.4392             0.0019
    0.4831             0.0024
    0.5270             0.0028
    0.5709             0.0033
    0.6149             0.0038
    0.6588             0.0044
    0.7027             0.0050
    0.7466             0.0056
    0.7905             0.0063
    0.8345             0.0070
    0.8784             0.0078
    0.9223             0.0084
    0.9662             0.0088
    1.0101             0.0118
    1.0540             0.0120
    1.0980             0.0112
    1.1419             0.0115
    1.1858             0.0145
    1.2297             0.0123
    1.2736             0.0301
    1.3176             0.0315
    1.3615             0.0381
    1.4054             0.0270
    1.4493             0.0452
    1.4932             0.0434
    1.5371             0.0470
    1.5811             0.0661
    1.6250             0.0791
    1.6689             0.0803
    1.7128             0.0940
    1.7567             0.0869
    1.8007             0.1686
    1.8446             0.0633
    1.8885             0.1575
    1.9324             0.6688
    1.9763             0.7613
    2.0203             0.3314
    2.0642             0.2387
    2.1081             0.1845
    2.1520             0.1139
    2.1959             0.0916
    2.2398             0.0980
    2.2838             0.1196
    2.3277             0.0621
    2.3716             0.0365
    2.4155             0.0902
    2.4594             0.0929
    2.5034             0.0077
    2.5473             0.0050
    2.5912             0.0250
    2.6351             0.0897
    2.6790             0.0626
    2.7229             0.0090
    2.7669             0.2038
    2.8108             0.0433
    2.8547             0.0880
    2.8986             0.1132
    2.9425             0.0008
    2.9865             0.0410
    3.0304             0.0388
    3.0743             0.1461
    3.1182             0.0531
    3.1621             0.1867
    3.2061             0.0457
    3.2500             0.2042
    3.2939             0.1914
    3.3378             0.2263
    3.3817             0.4046
    3.4256             1.3359
    3.4696             0.2178
    3.5135             0.1999
    3.5574             0.3343
    3.6013             0.0793
    3.6452             0.0945
    3.6892             0.0596
    3.7331             0.1818
    3.7770             0.4462
    3.8209             0.0764
    3.8648             0.1269
    3.9087             0.1933
    3.9527             0.1415
    3.9966             0.1085
    4.0405             0.0984
    4.0844             0.1996
    4.1283             0.0484
    4.1723             0.1479
    4.2162             0.0723
    4.2601             0.1540
    4.3040             0.1417
    4.3479             0.0597
    4.3919             0.1369
    4.4358             0.0240
    4.4797             0.0901
    4.5236             0.0843
    4.5675             0.2442
    4.6114             0.0634
    4.6554             0.0865
    4.6993             0.1749
    4.7432             0.3990
    4.7871             0.3256
    4.8310             0.7589
    4.8750             3.0754
    4.9189             0.0427
    4.9628             0.2187
    5.0067             0.4091
    5.0506             0.1042
    5.0945             0.1670
    5.1385             0.2670
    5.1824             0.7622
    5.2263             0.3453
    5.2702             0.1162
    5.3141             0.2267
    5.3581             0.0255
    5.4020             1.1915
    5.4459             1.4064
    5.4898             0.1379
    5.5337             0.1282
    5.5777             0.0489
    5.6216             0.1241
    5.6655             0.4580
    5.7094             0.0683
    5.7533             0.2694
    5.7972             0.1249
    5.8412             0.3503
    5.8851             0.4017
    5.9290             0.2763
    5.9729             0.1248
    6.0168             0.1295
    6.0608             0.0757
    6.1047             0.3607
    6.1486             0.1171
    6.1925             0.2879
    6.2364             0.5194
    6.2803             0.1793
    6.3243             0.3100
    6.3682             0.0103
    6.4121             0.2862
    6.4560             0.0891
    6.4999             0.1508
    6.5439             0.3684
    6.5878             0.8041
    6.6317             0.5620
    6.6756             1.3644
    6.7195             0.9865
    6.7635             0.6794
    6.8074             1.1997
    6.8513             1.6413
    6.8952             0.2161
    6.9391             0.5467
    6.9830             1.8773
    7.0270             1.5956
    7.0709             0.8780
    7.1148             0.2359
    7.1587             0.0639
    7.2026             0.3863
    7.2466             0.3604
    7.2905             0.4136
    7.3344             0.4120
    7.3783             0.3611
    7.4222             0.6035
    7.4661             0.2400
    7.5101             0.2167
    7.5540             0.0345
    7.5979             0.5588
    7.6418             0.1687
    7.6857             0.4879
    7.7297             0.1679
    7.7736             1.2773
    7.8175             0.6003
    7.8614             0.6033
    7.9053             0.3837
    7.9493             0.5343
    7.9932             0.4702
    8.0371             0.1347
    8.0810             0.0001
    8.1249             0.5355
    8.1688             0.5711
    8.2128             0.5288
    8.2567             1.0887
    8.3006             0.1589
    8.3445             0.7462
    8.3884             0.4176
    8.4324             1.0811
    8.4763             0.0035
    8.5202             0.5152
    8.5641             0.3339
    8.6080             0.5672
    8.6519             0.1583
    8.6959             0.4017
    8.7398             0.0666
    8.7837             0.5167
    8.8276             0.1795
    8.8715             0.5712
    8.9155             0.6373
    8.9594             0.0154
    9.0033             0.7519
    9.0472             0.8380
    9.0911             0.5205
    9.1351             0.1700
    9.1790             0.3004
    9.2229             0.3575
    9.2668             1.1813
    9.3107             0.3309
    9.3546             0.4882
    9.3986             0.1168
    9.4425             0.5395
    9.4864             0.5974
    9.5303             0.9116
    9.5742             0.6652
    9.6182             0.5380
    9.6621             0.5854
    9.7060             0.1689
    9.7499             0.3006
    9.7938             0.2643
    9.8377             0.5993
    9.8817             0.4287
    9.9256             0.6867
    9.9695             0.1738

# panel(42)
# exact
# energy [eV]       Int. [arb. u.]
    0.0000             0.0000
    0.0451             0.0006
    0.0902             0.0008
    0.1354             0.0009
    0.1805             0.0012
    0.2256             0.0010
    0.2707             0.0011
    0.3158             0.0009
    0.3610             0.0005
    0.4061             0.0004
    0.4512             0.0002
    0.4963             0.0003
    0.5414             0.0006
    0.5865             0.0009
    0.6317             0.0012
    0.6768             0.0019
    0.7219             0.0023
    0.7670             0.0029
    0.8121             0.0034
    0.8573             0.0040
    0.9024             0.0051
    0.9475             0.0059
    0.9926             0.0069
    1.0377             0.0081
    1.0829             0.0094
    1.1280             0.0109
    1.1731             0.0126
    1.2182             0.0140
    1.2633             0.0174
    1.3085             0.0215
    1.3536             0.0226
    1.3987             0.0278
    1.4438             0.0324
    1.4889             0.0408
    1.5341             0.0643
    1.5792             0.0715
    1.6243             0.0879
    1.6694             0.0959
    1.7145             0.0756
    1.7596             0.1771
    1.8048             0.2975
    1.8499             0.8661
    1.8950             0.2235
    1.9401             0.2594
    1.9852             0.3071
    2.0304             0.3643
    2.0755             0.1732
    2.1206             0.1589
    2.1657             0.0569
    2.2108             0.0151
    2.2560             0.0111
    2.3011             0.0579
    2.3462             0.0629
    2.3913             0.0856
    2.4364             0.0432
    2.4816             0.0245
    2.5267             0.0583
    2.5718             0.1031
    2.6169             0.0058
    2.6620             0.1033
    2.7071             0.1556
    2.7523             0.1772
    2.7974             0.0975
    2.8425             0.1178
    2.8876             0.0812
    2.9327             0.2854
    2.9779             0.2709
    3.0230             0.1593
    3.0681             0.0240
    3.1132             0.3164
    3.1583             0.2115
    3.2035             0.2289
    3.2486             0.0701
    3.2937             0.0969
    3.3388             0.1614
    3.3839             0.1349
    3.4291             0.1587
    3.4742             0.5376
    3.5193             0.2550
    3.5644             0.3185
    3.6095             0.2910
    3.6547             0.2186
    3.6998             0.0043
    3.7449             0.3919
    3.7900             0.2216
    3.8351             0.1057
    3.8802             0.1247
    3.9254             0.0107
    3.9705             0.0541
    4.0156             0.0387
    4.0607             0.0377
    4.1058             0.0665
    4.1510             0.0252
    4.1961             0.0642
    4.2412             0.0854
    4.2863             0.0663
    4.3314             0.0799
    4.3766             0.1407
    4.4217             0.0684
    4.4668             0.0139
    4.5119             0.0099
    4.5570             0.0624
    4.6022             0.0438
    4.6473             0.0447
    4.6924             0.1699
    4.7375             0.0682
    4.7826             0.2668
    4.8277             0.0877
    4.8729             0.1402
    4.9180             0.0101
    4.9631             0.1313
    5.0082             0.0549
    5.0533             0.0556
    5.0985             0.0111
    5.1436             0.2590
    5.1887             0.3778
    5.2338             0.5330
    5.2789             0.3991
    5.3241             0.4658
    5.3692             0.7777
    5.4143             0.7030
    5.4594             0.5031
    5.5045             0.4598
    5.5497             0.0676
    5.5948             0.1853
    5.6399             0.1905
    5.6850             0.1903
    5.7301             0.2381
    5.7753             0.0366
    5.8204             0.0607
    5.8655             0.0539
    5.9106             0.0060
    5.9557             0.2555
    6.0008             0.1334
    6.0460             0.0663
    6.0911             0.0247
    6.1362             0.1228
    6.1813             0.0067
    6.2264             0.0322
    6.2716             0.1199
    6.3167             0.0882
    6.3618             0.0834
    6.4069             0.4776
    6.4520             0.0054
    6.4972             0.1054
    6.5423             0.0995
    6.5874             0.1969
    6.6325             0.2028
    6.6776             0.0575
    6.7228             0.0907
    6.7679             0.1743
    6.8130             0.0912
    6.8581             0.2146
    6.9032             0.3747
    6.9483             0.1800
    6.9935             0.2355
    7.0386             0.8654
    7.0837             0.5471
    7.1288             0.2515
    7.1739             0.0589
    7.2191             0.4217
    7.2642             0.1203
    7.3093             0.1729
    7.3544             0.3049
    7.3995             0.1389
    7.4447             0.0522
    7.4898             0.0798
    7.5349             0.3583
    7.5800             0.5884
    7.6251             0.2742
    7.6703             0.0865
    7.7154             0.2313
    7.7605             0.0051
    7.8056             0.1195
    7.8507             0.1462
    7.8959             0.1607
    7.9410             0.4660
    7.9861             0.1699
    8.0312             0.3464
    8.0763             0.0717
    8.1214             0.2237
    8.1666             0.1910
    8.2117             0.2322
    8.2568             0.3710
    8.3019             0.6185
    8.3470             0.8723
    8.3922             0.5505
    8.4373             0.4559
    8.4824             0.4804
    8.5275             0.1993
    8.5726             0.0047
    8.6178             0.2416
    8.6629             0.2172
    8.7080             0.2994
    8.7531             0.3261
    8.7982             0.2930
    8.8434             0.2655
    8.8885             0.8136
    8.9336             0.3388
    8.9787             0.0952
    9.0238             0.2918
    9.0689             0.1722
    9.1141             0.3161
    9.1592             0.5690
    9.2043             0.6160
    9.2494             1.1072
    9.2945             0.5155
    9.3397             0.4137
    9.3848             0.1442
    9.4299             0.5955
    9.4750             0.0790
    9.5201             0.1077
    9.5653             0.1872
    9.6104             0.5072
    9.6555             0.2861
    9.7006             0.2476
    9.7457             0.3561
    9.7909             0.1584
    9.8360             0.2532
    9.8811             0.4720
    9.9262             0.2183
    9.9713             0.3357

# panel(42)
# bynd
# energy [eV]       Int. [arb. u.]
    0.0000             0.0000
    0.0451             0.0008
    0.0903             0.0008
    0.1354             0.0008
    0.1805             0.0007
    0.2256             0.0006
    0.2708             0.0005
    0.3159             0.0003
    0.3610             0.0001
    0.4061             0.0002
    0.4513             0.0004
    0.4964             0.0007
    0.5415             0.0011
    0.5866             0.0015
    0.6318             0.0019
    0.6769             0.0024
    0.7220             0.0030
    0.7671             0.0036
    0.8123             0.0042
    0.8574             0.0050
    0.9025             0.0058
    0.9477             0.0068
    0.9928             0.0078
    1.0379             0.0090
    1.0830             0.0102
    1.1282             0.0116
    1.1733             0.0132
    1.2184             0.0152
    1.2635             0.0163
    1.3087             0.0225
    1.3538             0.0272
    1.3989             0.0282
    1.4440             0.0221
    1.4892             0.0560
    1.5343             0.0586
    1.5794             0.0749
    1.6245             0.0922
    1.6697             0.1050
    1.7148             0.0585
    1.7599             0.1810
    1.8050             0.3613
    1.8502             0.6630
    1.8953             0.5354
    1.9404             0.0473
    1.9856             0.3274
    2.0307             0.4783
    2.0758             0.2117
    2.1209             0.1441
    2.1661             0.0077
    2.2112             0.0609
    2.2563             0.0413
    2.3014             0.0650
    2.3466             0.0527
    2.3917             0.0705
    2.4368             0.0616
    2.4819             0.0264
    2.5271             0.0484
    2.5722             0.0845
    2.6173             0.0372
    2.6624             0.0924
    2.7076             0.1764
    2.7527             0.1450
    2.7978             0.1509
    2.8430             0.0818
    2.8881             0.0886
    2.9332             0.2351
    2.9783             0.2782
    3.0235             0.1748
    3.0686             0.0432
    3.1137             0.3182
    3.1588             0.2514
    3.2040             0.1623
    3.2491             0.0796
    3.2942             0.1509
    3.3393             0.1947
    3.3845             0.0862
    3.4296             0.2323
    3.4747             0.3953
    3.5198             0.3460
    3.5650             0.2838
    3.6101             0.3240
    3.6552             0.1855
    3.7004             0.0670
    3.7455             0.2966
    3.7906             0.3091
    3.8357             0.1597
    3.8809             0.1035
    3.9260             0.0108
    3.9711             0.0379
    4.0162             0.0926
    4.0614             0.0784
    4.1065             0.0241
    4.1516             0.0031
    4.1967             0.0839
    4.2419             0.1387
    4.2870             0.0841
    4.3321             0.1596
    4.3772             0.1550
    4.4224             0.0356
    4.4675             0.0730
    4.5126             0.0984
    4.5577             0.0089
    4.6029             0.0801
    4.6480             0.0433
    4.6931             0.1356
    4.7383             0.2841
    4.7834             0.1467
    4.8285             0.0105
    4.8736             0.0230
    4.9188             0.0334
    4.9639             0.0186
    5.0090             0.0392
    5.0541             0.1477
    5.0993             0.0226
    5.1444             0.2516
    5.1895             0.4066
    5.2346             0.4376
    5.2798             0.5121
    5.3249             0.5866
    5.3700             0.3940
    5.4151             1.3260
    5.4603             1.0680
    5.5054             0.1769
    5.5505             0.0620
    5.5957             0.1796
    5.6408             0.1386
    5.6859             0.1041
    5.7310             0.2592
    5.7762             0.0461
    5.8213             0.1966
    5.8664             0.1063
    5.9115             0.1372
    5.9567             0.2009
    6.0018             0.1615
    6.0469             0.0179
    6.0920             0.0651
    6.1372             0.0998
    6.1823             0.1539
    6.2274             0.0355
    6.2725             0.0393
    6.3177             0.0154
    6.3628             0.1378
    6.4079             0.3407
    6.4531             0.2378
    6.4982             0.0041
    6.5433             0.1008
    6.5884             0.1372
    6.6336             0.2003
    6.6787             0.0548
    6.7238             0.0352
    6.7689             0.1264
    6.8141             0.0093
    6.8592             0.2364
    6.9043             0.3422
    6.9494             0.2731
    6.9946             0.3702
    7.0397             0.8463
    7.0848             0.5378
    7.1299             0.2569
    7.1751             0.0329
    7.2202             0.3089
    7.2653             0.2139
    7.3104             0.0795
    7.3556             0.0952
    7.4007             0.2760
    7.4458             0.0009
    7.4910             0.3525
    7.5361             0.3733
    7.5812             0.5319
    7.6263             0.3418
    7.6715             0.1901
    7.7166             0.0551
    7.7617             0.1797
    7.8068             0.0816
    7.8520             0.0100
    7.8971             0.3155
    7.9422             0.3381
    7.9873             0.2158
    8.0325             0.2816
    8.0776             0.1650
    8.1227             0.3477
    8.1678             0.0022
    8.2130             0.1846
    8.2581             0.1901
    8.3032             0.3915
    8.3484             0.9766
    8.3935             0.9529
    8.4386             0.1226
    8.4837             0.3139
    8.5289             0.3683
    8.5740             0.1128
    8.6191             0.4682
    8.6642             0.0130
    8.7094             0.5394
    8.7545             0.4376
    8.7996             0.3229
    8.8447             0.8404
    8.8899             0.4124
    8.9350             0.0792
    8.9801             0.1806
    9.0252             0.4472
    9.0704             0.2290
    9.1155             0.6430
    9.1606             0.3348
    9.2058             0.6024
    9.2509             1.1085
    9.2960             0.6058
    9.3411             0.1869
    9.3863             0.1803
    9.4314             0.1085
    9.4765             0.3643
    9.5216             0.2678
    9.5668             0.2897
    9.6119             0.3523
    9.6570             0.2075
    9.7021             0.0159
    9.7473             0.0827
    9.7924             0.1397
    9.8375             0.3614
    9.8826             0.4935
    9.9278             0.0537
    9.9729             0.2512
