# Supplementary material for: Super-resolution techniques to simulate electronic spectra of large molecular systems
Source: Nat Commun. 2024 Sep 12;15:8001. doi: 10.1038/s41467-024-52368-5 (PMC11393058; doi:10.1038/s41467-024-52368-5)
Supplement: Supplementary file 6 — Source Data [file 41467_2024_52368_MOESM6_ESM.zip › figure_5.txt]

# DATA POINTS FOR FIGURE 5 MAIN ARTICLE
#
# TIME STEPS        CS              BYND                 SHORT-TIME FT     PADE
#
  500               0.38440665      -0.20217433         -0.38211510        -0.36986295
 1500              -0.53470515      -0.89015161         -0.29685401        -0.49680767
 4000              -0.73727045      -1.46900228         -0.62392060        -0.90501084
 6500              -0.78222761      -1.88878151         -0.89396678        -1.39970995
 9000              -0.77358530      -2.17928840         -1.22498196        -1.64695029
13000              -0.45787903      -2.85758903         -1.74352374        -1.57907361
20000              -0.34544891      -4.99488498                            -2.07672922
