# Supplementary material for: Super-resolution techniques to simulate electronic spectra of large molecular systems
Source: Nat Commun. 2024 Sep 12;15:8001. doi: 10.1038/s41467-024-52368-5 (PMC11393058; doi:10.1038/s41467-024-52368-5)
Supplement: Supplementary file 6 — Source Data [file 41467_2024_52368_MOESM6_ESM.zip › figure_6a.txt]

# DATA POINTS FOR FIGURE 6a MAIN ARTICLE

# exact
# energy [eV]       Int. [arb. u.]
    0.0000             0.0000
    0.0434             0.0006
    0.0868             0.0137
    0.1302             0.0014
    0.1737             0.0003
    0.2171             0.0032
    0.2605             0.0067
    0.3039             0.0055
    0.3473             0.0009
    0.3907             0.0046
    0.4341             0.0047
    0.4776             0.0072
    0.5210             0.0001
    0.5644             0.0071
    0.6078             0.0126
    0.6512             0.0209
    0.6946             0.0498
    0.7380             0.0321
    0.7815             0.0173
    0.8249             0.0054
    0.8683             0.0250
    0.9117             0.0265
    0.9551             0.0219
    0.9985             0.0125
    1.0419             0.0493
    1.0854             0.0440
    1.1288             0.0551
    1.1722             0.0002
    1.2156             0.1270
    1.2590             0.2383
    1.3024             0.1638
    1.3458             0.0252
    1.3893             0.0127
    1.4327             0.0508
    1.4761             0.0505
    1.5195             0.3343
    1.5629             0.1818
    1.6063             0.2945
    1.6497             0.1790
    1.6932             0.7978
    1.7366             0.6055
    1.7800             0.3563
    1.8234             0.1806
    1.8668             0.1373
    1.9102             0.1026
    1.9536             0.0887
    1.9971             0.0678
    2.0405             0.0522
    2.0839             0.0286
    2.1273             0.0438
    2.1707             0.0267
    2.2141             0.0249
    2.2575             0.0291
    2.3010             0.0022
    2.3444             0.0460
    2.3878             0.0112
    2.4312             0.2516
    2.4746             0.4142
    2.5180             0.0599
    2.5614             0.0915
    2.6049             0.1348
    2.6483             0.8503
    2.6917             0.2116
    2.7351             0.0951
    2.7785             0.2977
    2.8219             0.5514
    2.8653             0.1945
    2.9088             0.1441
    2.9522             0.0736
    2.9956             0.1379
    3.0390             0.1740
    3.0824             0.0813
    3.1258             0.0246
    3.1692             0.0712
    3.2127             0.1848
    3.2561             0.1845
    3.2995             0.2437
    3.3429             0.2229
    3.3863             0.0518
    3.4297             0.0217
    3.4731             0.1601
    3.5166             0.2258
    3.5600             0.3700
    3.6034             0.8750
    3.6468             1.0327
    3.6902             0.3507
    3.7336             0.2272
    3.7771             0.3350
    3.8205             0.3978
    3.8639             0.3235
    3.9073             0.3073
    3.9507             0.1214
    3.9941             0.0576
    4.0375             0.2280
    4.0810             0.2634
    4.1244             0.2967
    4.1678             0.2952
    4.2112             0.2723
    4.2546             0.3297
    4.2980             0.2707
    4.3414             0.2775
    4.3849             0.4162
    4.4283             0.4569
    4.4717             0.7129
    4.5151             0.5610
    4.5585             0.2178
    4.6019             0.3898
    4.6453             0.1165
    4.6888             0.2343
    4.7322             1.0381
    4.7756             0.4689
    4.8190             0.1732
    4.8624             0.0926
    4.9058             0.3248
    4.9492             0.1794
    4.9927             0.1563
    5.0361             0.3696
    5.0795             0.2296
    5.1229             0.2361
    5.1663             0.1018
    5.2097             0.1658
    5.2531             0.0030
    5.2966             0.0770
    5.3400             0.2789
    5.3834             0.2506
    5.4268             0.3878
    5.4702             0.2149
    5.5136             0.4490
    5.5570             0.5161
    5.6005             0.4940
    5.6439             0.6289
    5.6873             0.7228
    5.7307             0.3870
    5.7741             0.3440
    5.8175             0.5501
    5.8609             1.0072
    5.9044             1.0453
    5.9478             0.6708
    5.9912             1.3663
    6.0346             0.2588
    6.0780             0.1218
    6.1214             0.6490
    6.1648             0.7630
    6.2083             1.5979
    6.2517             2.5747
    6.2951             0.4429
    6.3385             1.2520
    6.3819             0.4140
    6.4253             0.1212
    6.4687             1.8149
    6.5122             0.5633
    6.5556             1.7643
    6.5990             1.3010
    6.6424             1.0431
    6.6858             1.4118
    6.7292             0.9161
    6.7726             0.6575
    6.8161             0.4833
    6.8595             0.2636
    6.9029             0.5455
    6.9463             1.1415
    6.9897             1.3306
    7.0331             0.9935
    7.0765             0.4116
    7.1200             0.0823
    7.1634             0.4064
    7.2068             0.6805
    7.2502             0.7569
    7.2936             0.8764
    7.3370             1.2156
    7.3804             1.2114
    7.4239             1.1595
    7.4673             0.9742
    7.5107             1.2212
    7.5541             1.7920
    7.5975             1.4771
    7.6409             1.3805
    7.6843             2.5177
    7.7278             2.7148
    7.7712             0.7174
    7.8146             2.9729
    7.8580             1.8970
    7.9014             1.1316
    7.9448             0.0166
    7.9882             0.1819
    8.0317             0.8246
    8.0751             0.6447
    8.1185             1.0126
    8.1619             0.9093
    8.2053             0.2297
    8.2487             1.2659
    8.2921             0.9144
    8.3356             1.0579
    8.3790             0.5384
    8.4224             0.5708
    8.4658             0.5487
    8.5092             0.9131
    8.5526             0.7930
    8.5960             0.9024
    8.6395             0.9304
    8.6829             1.1016
    8.7263             0.6775
    8.7697             0.1140
    8.8131             0.1545
    8.8565             0.2160
    8.8999             0.8974
    8.9434             0.3535
    8.9868             1.1151
    9.0302             0.4172
    9.0736             0.5766
    9.1170             0.4360
    9.1604             0.0243
    9.2038             0.1939
    9.2473             0.1065
    9.2907             0.1183
    9.3341             1.4015
    9.3775             0.9064
    9.4209             0.0690
    9.4643             0.0408
    9.5077             0.2131
    9.5512             0.2395
    9.5946             0.3045
    9.6380             0.4393
    9.6814             0.6689
    9.7248             0.2452
    9.7682             0.0731
    9.8116             0.4065
    9.8551             0.1516
    9.8985             0.3579
    9.9419             0.2198
    9.9853             0.5618

# bynd
# energy [eV]       Int. [arb. u.]
    0.0000             0.0000
    0.0434             0.0025
    0.0868             0.0024
    0.1302             0.0009
    0.1736             0.0002
    0.2171             0.0003
    0.2605             0.0010
    0.3039             0.0018
    0.3473             0.0030
    0.3907             0.0046
    0.4341             0.0071
    0.4775             0.0122
    0.5209             0.0116
    0.5644             0.0002
    0.6078             0.0159
    0.6512             0.0318
    0.6946             0.0721
    0.7380             0.1147
    0.7814             0.0990
    0.8248             0.0299
    0.8682             0.0195
    0.9117             0.0020
    0.9551             0.0441
    0.9985             0.0062
    1.0419             0.0324
    1.0853             0.0165
    1.1287             0.1343
    1.1721             0.1466
    1.2155             0.1079
    1.2590             0.0014
    1.3024             0.0995
    1.3458             0.1723
    1.3892             0.5416
    1.4326             0.0340
    1.4760             0.1244
    1.5194             0.1393
    1.5628             0.0593
    1.6063             0.4261
    1.6497             1.6408
    1.6931             0.4594
    1.7365             0.1459
    1.7799             0.1293
    1.8233             0.2896
    1.8667             0.2274
    1.9101             0.0753
    1.9535             0.1550
    1.9970             0.0090
    2.0404             0.1039
    2.0838             0.0632
    2.1272             0.0614
    2.1706             0.0235
    2.2140             0.0124
    2.2574             0.0277
    2.3008             0.1870
    2.3443             0.0148
    2.3877             0.2403
    2.4311             0.0070
    2.4745             0.2039
    2.5179             0.5130
    2.5613             0.1293
    2.6047             0.1634
    2.6481             0.3094
    2.6916             0.1388
    2.7350             0.6080
    2.7784             0.2012
    2.8218             0.0829
    2.8652             0.2527
    2.9086             0.3299
    2.9520             0.1856
    2.9954             0.0391
    3.0389             0.1581
    3.0823             0.1933
    3.1257             0.2512
    3.1691             0.2366
    3.2125             0.0517
    3.2559             0.0817
    3.2993             0.0806
    3.3427             0.0428
    3.3862             0.2932
    3.4296             0.4112
    3.4730             0.5248
    3.5164             0.1908
    3.5598             0.1846
    3.6032             0.2132
    3.6466             0.9568
    3.6900             0.4801
    3.7335             0.5751
    3.7769             0.1246
    3.8203             0.0735
    3.8637             0.1312
    3.9071             0.3150
    3.9505             0.4712
    3.9939             0.4596
    4.0373             0.3436
    4.0807             0.1199
    4.1242             0.0626
    4.1676             0.0697
    4.2110             0.2249
    4.2544             0.3354
    4.2978             0.5026
    4.3412             0.5932
    4.3846             0.5026
    4.4280             0.3653
    4.4715             0.3004
    4.5149             0.1697
    4.5583             0.3370
    4.6017             0.8446
    4.6451             2.1795
    4.6885             0.1359
    4.7319             0.0150
    4.7753             0.1178
    4.8188             0.1001
    4.8622             0.3103
    4.9056             0.5115
    4.9490             0.3623
    4.9924             0.1993
    5.0358             0.1669
    5.0792             0.3274
    5.1226             0.1330
    5.1661             0.1361
    5.2095             0.3328
    5.2529             0.3776
    5.2963             0.3365
    5.3397             0.0077
    5.3831             0.1523
    5.4265             0.3356
    5.4699             0.2122
    5.5134             0.0760
    5.5568             0.6946
    5.6002             0.9112
    5.6436             0.7729
    5.6870             0.5035
    5.7304             0.5908
    5.7738             0.2467
    5.8172             0.6653
    5.8606             0.6269
    5.9041             0.8674
    5.9475             0.6345
    5.9909             0.8219
    6.0343             0.7533
    6.0777             0.9691
    6.1211             0.5147
    6.1645             0.3013
    6.2079             0.5325
    6.2514             0.8999
    6.2948             1.5807
    6.3382             2.0506
    6.3816             1.3303
    6.4250             0.4809
    6.4684             0.1591
    6.5118             0.7308
    6.5552             0.5091
    6.5987             0.0045
    6.6421             0.3004
    6.6855             0.3546
    6.7289             1.0064
    6.7723             1.1318
    6.8157             0.9526
    6.8591             0.7554
    6.9025             0.8791
    6.9460             0.9491
    6.9894             0.7068
    7.0328             0.1778
    7.0762             0.4803
    7.1196             0.6026
    7.1630             0.6462
    7.2064             0.6884
    7.2498             0.7369
    7.2933             0.8162
    7.3367             0.9311
    7.3801             0.9923
    7.4235             1.1077
    7.4669             1.3857
    7.5103             1.2549
    7.5537             1.2649
    7.5971             1.4774
    7.6406             2.1903
    7.6840             1.8509
    7.7274             2.4099
    7.7708             2.2222
    7.8142             1.7822
    7.8576             0.9142
    7.9010             0.0500
    7.9444             0.0292
    7.9878             0.7891
    8.0313             0.4893
    8.0747             0.1707
    8.1181             1.4124
    8.1615             0.8137
    8.2049             0.9859
    8.2483             0.8148
    8.2917             1.0313
    8.3351             0.9718
    8.3786             0.1741
    8.4220             0.3601
    8.4654             1.0016
    8.5088             1.1384
    8.5522             1.2204
    8.5956             0.7202
    8.6390             0.6551
    8.6824             0.5723
    8.7259             0.3303
    8.7693             0.8458
    8.8127             0.5761
    8.8561             0.1732
    8.8995             0.5705
    8.9429             0.2314
    8.9863             0.8341
    9.0297             1.9024
    9.0732             0.8259
    9.1166             1.5111
    9.1600             0.4499
    9.2034             0.5963
    9.2468             0.1581
    9.2902             0.9335
    9.3336             0.0084
    9.3770             0.0255
    9.4205             1.1887
    9.4639             0.4434
    9.5073             0.7051
    9.5507             0.9766
    9.5941             0.3556
    9.6375             0.7812
    9.6809             0.7963
    9.7243             0.2141
    9.7677             0.1447
    9.8112             0.1037
    9.8546             0.2919
    9.8980             0.0930
    9.9414             0.7664
    9.9848             0.3604
