# Supplementary material for: Super-resolution techniques to simulate electronic spectra of large molecular systems
Source: Nat Commun. 2024 Sep 12;15:8001. doi: 10.1038/s41467-024-52368-5 (PMC11393058; doi:10.1038/s41467-024-52368-5)
Supplement: Supplementary file 6 — Source Data [file 41467_2024_52368_MOESM6_ESM.zip › figure_6b.txt]

# DATA POINTS FOR FIGURE 6b MAIN ARTICLE

# exact
# energy [eV]       Int. [arb. u.]
    0.0000             0.0000
    0.0436             0.0027
    0.0873             0.0002
    0.1309             0.0004
    0.1746             0.0007
    0.2182             0.0011
    0.2619             0.0014
    0.3055             0.0019
    0.3491             0.0024
    0.3928             0.0029
    0.4364             0.0035
    0.4801             0.0042
    0.5237             0.0050
    0.5674             0.0058
    0.6110             0.0068
    0.6546             0.0078
    0.6983             0.0089
    0.7419             0.0102
    0.7856             0.0116
    0.8292             0.0131
    0.8729             0.0148
    0.9165             0.0167
    0.9601             0.0188
    1.0038             0.0212
    1.0474             0.0241
    1.0911             0.0275
    1.1347             0.0317
    1.1783             0.0372
    1.2220             0.0433
    1.2656             0.0522
    1.3093             0.0482
    1.3529             0.0080
    1.3966             0.0463
    1.4402             0.0027
    1.4838             0.0141
    1.5275             0.0186
    1.5711             0.0009
    1.6148             0.0025
    1.6584             0.0171
    1.7021             0.0281
    1.7457             0.0470
    1.7893             0.0659
    1.8330             0.1130
    1.8766             0.1037
    1.9203             0.2699
    1.9639             0.3533
    2.0076             2.2981
    2.0512             2.6463
    2.0948             2.2044
    2.1385             0.0168
    2.1821             0.0203
    2.2258             0.0197
    2.2694             0.0161
    2.3131             0.0075
    2.3567             0.0989
    2.4003             0.0285
    2.4440             0.0096
    2.4876             0.0528
    2.5313             0.0059
    2.5749             0.0265
    2.6186             0.0182
    2.6622             0.0277
    2.7058             0.0597
    2.7495             0.0381
    2.7931             0.0445
    2.8368             0.0008
    2.8804             0.0217
    2.9241             0.1569
    2.9677             0.0680
    3.0113             0.0533
    3.0550             0.0687
    3.0986             0.0301
    3.1423             0.1796
    3.1859             0.0723
    3.2296             0.3248
    3.2732             0.3968
    3.3168             0.5752
    3.3605             0.6835
    3.4041             0.9212
    3.4478             0.6391
    3.4914             0.2535
    3.5350             0.5274
    3.5787             0.3804
    3.6223             1.4043
    3.6660             0.5515
    3.7096             0.8226
    3.7533             0.6442
    3.7969             0.4418
    3.8405             1.1588
    3.8842             2.3544
    3.9278             2.9214
    3.9715             0.7901
    4.0151             0.8005
    4.0588             1.5638
    4.1024             0.3707
    4.1460             0.4319
    4.1897             0.7711
    4.2333             0.6761
    4.2770             0.6399
    4.3206             0.5481
    4.3643             0.6247
    4.4079             0.5462
    4.4515             0.4058
    4.4952             0.2337
    4.5388             0.2024
    4.5825             0.4956
    4.6261             0.1919
    4.6698             0.3108
    4.7134             0.2528
    4.7570             0.2108
    4.8007             0.5019
    4.8443             0.3934
    4.8880             0.2058
    4.9316             0.3548
    4.9753             0.4743
    5.0189             0.5811
    5.0625             0.6315
    5.1062             0.7310
    5.1498             0.4169
    5.1935             0.6899
    5.2371             1.0283
    5.2808             1.4848
    5.3244             1.8330
    5.3680             2.1744
    5.4117             1.1359
    5.4553             2.1388
    5.4990             0.9299
    5.5426             4.1110
    5.5862             4.2115
    5.6299             2.3556
    5.6735             1.3434
    5.7172             0.6204
    5.7608             0.8632
    5.8045             0.7463
    5.8481             1.2465
    5.8917             1.2279
    5.9354             1.2823
    5.9790             0.7788
    6.0227             0.8941
    6.0663             0.6607
    6.1100             0.7095
    6.1536             0.7781
    6.1972             0.4048
    6.2409             0.2157
    6.2845             0.2707
    6.3282             0.0837
    6.3718             0.5143
    6.4155             0.5788
    6.4591             0.0496
    6.5027             0.0604
    6.5464             0.3264
    6.5900             0.4219
    6.6337             0.6134
    6.6773             0.4046
    6.7210             0.4615
    6.7646             0.4216
    6.8082             0.5919
    6.8519             0.7107
    6.8955             0.8469
    6.9392             0.8152
    6.9828             1.2269
    7.0265             1.2726
    7.0701             2.0693
    7.1137             2.8233
    7.1574             2.6612
    7.2010             2.2495
    7.2447             1.6857
    7.2883             2.1870
    7.3320             1.5347
    7.3756             1.7300
    7.4192             1.8989
    7.4629             0.9835
    7.5065             1.0308
    7.5502             0.8260
    7.5938             0.8804
    7.6374             0.5555
    7.6811             0.5718
    7.7247             0.4137
    7.7684             0.3028
    7.8120             0.0576
    7.8557             0.3942
    7.8993             0.2601
    7.9429             0.0457
    7.9866             0.3195
    8.0302             0.6486
    8.0739             0.4380
    8.1175             0.4208
    8.1612             0.5142
    8.2048             0.3063
    8.2484             0.7591
    8.2921             0.4820
    8.3357             0.4962
    8.3794             0.4741
    8.4230             0.3487
    8.4667             0.1202
    8.5103             0.2397
    8.5539             0.2559
    8.5976             0.1376
    8.6412             0.2871
    8.6849             0.3847
    8.7285             0.2522
    8.7722             0.4982
    8.8158             0.0702
    8.8594             0.0627
    8.9031             0.0502
    8.9467             0.1919
    8.9904             0.0494
    9.0340             0.1514
    9.0777             0.3238
    9.1213             0.2877
    9.1649             0.0291
    9.2086             0.0679
    9.2522             0.0353
    9.2959             0.0684
    9.3395             0.0146
    9.3832             0.0998
    9.4268             0.2036
    9.4704             0.4783
    9.5141             0.2138
    9.5577             0.2849
    9.6014             0.2558
    9.6450             0.1897
    9.6887             0.0167
    9.7323             0.1910
    9.7759             0.0089
    9.8196             0.0669
    9.8632             0.0670
    9.9069             0.0879
    9.9505             0.0405
    9.9941             0.1884

# bynd
# energy [eV]       Int. [arb. u.]
    0.0000             0.0000
    0.0436             0.0009
    0.0873             0.0013
    0.1309             0.0012
    0.1745             0.0010
    0.2181             0.0007
    0.2618             0.0003
    0.3054             0.0002
    0.3490             0.0007
    0.3926             0.0013
    0.4363             0.0020
    0.4799             0.0028
    0.5235             0.0037
    0.5672             0.0047
    0.6108             0.0058
    0.6544             0.0070
    0.6980             0.0083
    0.7417             0.0098
    0.7853             0.0114
    0.8289             0.0132
    0.8725             0.0152
    0.9162             0.0175
    0.9598             0.0200
    1.0034             0.0228
    1.0471             0.0261
    1.0907             0.0300
    1.1343             0.0347
    1.1779             0.0406
    1.2216             0.0468
    1.2652             0.0584
    1.3088             0.0798
    1.3524             0.1264
    1.3961             0.1188
    1.4397             0.0029
    1.4833             0.0305
    1.5270             0.0116
    1.5706             0.0067
    1.6142             0.0156
    1.6578             0.0347
    1.7015             0.0550
    1.7451             0.0779
    1.7887             0.1006
    1.8323             0.1672
    1.8760             0.2384
    1.9196             0.7349
    1.9632             0.3208
    2.0069             0.7245
    2.0505             6.2073
    2.0941             0.4949
    2.1377             0.1550
    2.1814             0.0419
    2.2250             0.0258
    2.2686             0.0193
    2.3122             0.0633
    2.3559             0.0407
    2.3995             0.0444
    2.4431             0.0522
    2.4868             0.0249
    2.5304             0.0464
    2.5740             0.0324
    2.6176             0.0110
    2.6613             0.0275
    2.7049             0.0290
    2.7485             0.0416
    2.7921             0.1040
    2.8358             0.1251
    2.8794             0.2545
    2.9230             1.5926
    2.9667             0.7318
    3.0103             0.4371
    3.0539             0.3233
    3.0975             0.2288
    3.1412             0.3641
    3.1848             0.3529
    3.2284             0.5686
    3.2720             0.7190
    3.3157             1.2433
    3.3593             0.3103
    3.4029             0.4599
    3.4466             0.6544
    3.4902             0.9290
    3.5338             1.4563
    3.5774             2.2941
    3.6211             1.8665
    3.6647             1.8637
    3.7083             2.0489
    3.7519             0.5404
    3.7956             0.3035
    3.8392             1.1442
    3.8828             5.6402
    3.9265             0.8411
    3.9701             0.4147
    4.0137             0.7701
    4.0573             1.8445
    4.1010             1.2369
    4.1446             1.0102
    4.1882             0.8588
    4.2318             0.8800
    4.2755             0.7212
    4.3191             0.6153
    4.3627             0.6374
    4.4064             0.4053
    4.4500             0.3351
    4.4936             0.2210
    4.5372             0.2953
    4.5809             0.1026
    4.6245             0.2090
    4.6681             0.2696
    4.7117             0.0505
    4.7554             0.1082
    4.7990             0.0805
    4.8426             0.2223
    4.8863             0.3244
    4.9299             0.2462
    4.9735             0.2406
    5.0171             0.4097
    5.0608             0.2308
    5.1044             0.3840
    5.1480             0.3933
    5.1916             0.4638
    5.2353             0.2737
    5.2789             0.2848
    5.3225             0.4461
    5.3662             3.0730
    5.4098             0.9063
    5.4534             1.4614
    5.4970             0.1488
    5.5407            13.4458
    5.5843             2.5325
    5.6279             1.5347
    5.6715             1.4550
    5.7152             0.7855
    5.7588             0.6903
    5.8024             0.6005
    5.8461             0.4938
    5.8897             0.9805
    5.9333             0.5940
    5.9769             0.6753
    6.0206             0.9746
    6.0642             0.9143
    6.1078             0.8007
    6.1514             1.2478
    6.1951             0.5698
    6.2387             0.6372
    6.2823             0.6497
    6.3260             0.3762
    6.3696             0.4790
    6.4132             0.3005
    6.4568             0.2133
    6.5005             0.5203
    6.5441             0.0145
    6.5877             0.3770
    6.6313             0.1582
    6.6750             0.6546
    6.7186             0.7639
    6.7622             1.4619
    6.8059             1.5727
    6.8495             1.6634
    6.8931             1.7161
    6.9367             1.8100
    6.9804             2.0575
    7.0240             2.0110
    7.0676             1.7671
    7.1112             2.3072
    7.1549             1.7582
    7.1985             1.4981
    7.2421             1.7749
    7.2858             1.3523
    7.3294             1.6796
    7.3730             1.1894
    7.4166             0.8153
    7.4603             0.6584
    7.5039             0.7570
    7.5475             0.5616
    7.5911             0.6205
    7.6348             0.1025
    7.6784             0.2685
    7.7220             0.1352
    7.7656             0.3400
    7.8093             0.2193
    7.8529             0.2786
    7.8965             0.1345
    7.9402             0.2636
    7.9838             0.2160
    8.0274             0.3805
    8.0710             0.2948
    8.1147             0.5471
    8.1583             0.5238
    8.2019             0.1266
    8.2455             0.7935
    8.2892             0.5889
    8.3328             0.0605
    8.3764             0.1070
    8.4201             0.6619
    8.4637             1.0633
    8.5073             0.3444
    8.5509             0.2311
    8.5946             0.1381
    8.6382             0.8830
    8.6818             0.0317
    8.7254             0.2371
    8.7691             0.4208
    8.8127             0.4462
    8.8563             0.0667
    8.9000             0.0028
    8.9436             0.9841
    8.9872             0.1671
    9.0308             0.2122
    9.0745             0.5307
    9.1181             0.4278
    9.1617             0.2117
    9.2053             0.6246
    9.2490             0.3679
    9.2926             0.1560
    9.3362             0.8776
    9.3799             0.2207
    9.4235             0.1903
    9.4671             0.4505
    9.5107             0.0839
    9.5544             0.1674
    9.5980             0.0863
    9.6416             0.5538
    9.6852             0.5848
    9.7289             0.2495
    9.7725             0.7913
    9.8161             0.3551
    9.8598             1.2436
    9.9034             0.6089
    9.9470             0.2289
    9.9906             0.1885
