# Supplementary material for: Super-resolution techniques to simulate electronic spectra of large molecular systems
Source: Nat Commun. 2024 Sep 12;15:8001. doi: 10.1038/s41467-024-52368-5 (PMC11393058; doi:10.1038/s41467-024-52368-5)
Supplement: Supplementary file 6 — Source Data [file 41467_2024_52368_MOESM6_ESM.zip › figure_6c.txt]

# DATA POINTS FOR FIGURE 6c MAIN ARTICLE

# exact
# energy [eV]       Int. [arb. u.]
    0.0000             0.0000
    0.0892             0.0041
    0.1784             0.0028
    0.2675             0.0010
    0.3567             0.0020
    0.4459             0.0056
    0.5351             0.0095
    0.6243             0.0150
    0.7134             0.0212
    0.8026             0.0287
    0.8918             0.0386
    0.9810             0.0505
    1.0701             0.0658
    1.1593             0.0878
    1.2485             0.1188
    1.3377             0.1154
    1.4269             0.0848
    1.5160             0.1059
    1.6052             0.1891
    1.6944             0.3407
    1.7836             0.8304
    1.8728             2.7979
    1.9619             2.4578
    2.0511             0.1517
    2.1403             0.1377
    2.2295             0.1432
    2.3187             0.1256
    2.4078             0.0597
    2.4970             0.0362
    2.5862             0.0119
    2.6754             0.0262
    2.7646             0.0083
    2.8537             0.0349
    2.9429             0.1166
    3.0321             0.0771
    3.1213             0.0733
    3.2104             0.5275
    3.2996             1.0961
    3.3888             0.0430
    3.4780             1.2638
    3.5672             0.8613
    3.6563             0.2148
    3.7455             0.0847
    3.8347             0.6200
    3.9239             1.3504
    4.0131             1.1965
    4.1022             1.0178
    4.1914             0.7702
    4.2806             0.6489
    4.3698             0.5351
    4.4590             0.3860
    4.5481             0.3483
    4.6373             0.2913
    4.7265             0.2190
    4.8157             0.2249
    4.9048             0.0812
    4.9940             0.0718
    5.0832             0.2167
    5.1724             0.4108
    5.2616             0.5040
    5.3507             0.2421
    5.4399             2.1707
    5.5291             3.0770
    5.6183             1.9868
    5.7075             1.2452
    5.7966             1.1985
    5.8858             1.0608
    5.9750             0.8275
    6.0642             0.5400
    6.1534             0.5171
    6.2425             0.0737
    6.3317             0.2800
    6.4209             0.3838
    6.5101             0.2359
    6.5993             0.1943
    6.6884             0.9490
    6.7776             0.8132
    6.8668             1.0477
    6.9560             1.4318
    7.0451             1.2387
    7.1343             1.3725
    7.2235             1.6754
    7.3127             1.5462
    7.4019             1.9402
    7.4910             2.1639
    7.5802             1.3803
    7.6694             0.9559
    7.7586             0.9306
    7.8478             0.9609
    7.9369             0.7430
    8.0261             0.5812
    8.1153             0.6536
    8.2045             0.6747
    8.2937             0.0870
    8.3828             0.2109
    8.4720             0.4538
    8.5612             0.0850
    8.6504             0.4541
    8.7395             0.3763
    8.8287             0.1471
    8.9179             0.3430
    9.0071             0.5822
    9.0963             0.2485
    9.1854             0.8105
    9.2746             0.9099
    9.3638             0.2877
    9.4530             0.1595
    9.5422             0.3990
    9.6313             0.5773
    9.7205             0.8357
    9.8097             0.6987
    9.8989             0.6605
    9.9881             0.5868

# bynd
# energy [eV]       Int. [arb. u.]
    0.0000             0.0000
    0.0892             0.0029
    0.1783             0.0018
    0.2675             0.0004
    0.3567             0.0035
    0.4459             0.0076
    0.5350             0.0126
    0.6242             0.0180
    0.7134             0.0215
    0.8026             0.0046
    0.8917             0.1303
    0.9809             0.1531
    1.0701             0.1922
    1.1593             0.1472
    1.2484             0.0499
    1.3376             0.2059
    1.4268             0.4236
    1.5160             0.3061
    1.6051             0.2062
    1.6943             0.3037
    1.7835             1.5207
    1.8727             2.0072
    1.9618             2.1691
    2.0510             0.4971
    2.1402             0.2706
    2.2294             0.1421
    2.3185             0.2411
    2.4077             0.1069
    2.4969             0.1606
    2.5861             0.0028
    2.6752             0.1134
    2.7644             0.1515
    2.8536             0.1629
    2.9428             0.2932
    3.0319             0.2211
    3.1211             0.0160
    3.2103             0.2061
    3.2995             1.1484
    3.3886             1.1811
    3.4778             2.9241
    3.5670             0.3777
    3.6562             0.0681
    3.7453             0.1231
    3.8345             0.8328
    3.9237             1.5198
    4.0129             1.1003
    4.1020             0.8711
    4.1912             0.7494
    4.2804             0.6946
    4.3696             0.7257
    4.4587             0.3827
    4.5479             0.1624
    4.6371             0.3602
    4.7263             0.4162
    4.8154             0.3105
    4.9046             0.2441
    4.9938             0.2079
    5.0830             0.3418
    5.1721             0.4566
    5.2613             0.1446
    5.3505             0.6270
    5.4397             1.6101
    5.5288             2.7366
    5.6180             2.7388
    5.7072             1.7598
    5.7964             0.8528
    5.8855             0.6398
    5.9747             0.7015
    6.0639             0.8712
    6.1531             0.5853
    6.2422             0.1439
    6.3314             0.0463
    6.4206             0.1274
    6.5098             0.4876
    6.5989             0.3388
    6.6881             0.2688
    6.7773             0.7892
    6.8664             1.4695
    6.9556             1.5397
    7.0448             1.3989
    7.1340             1.1351
    7.2231             1.2790
    7.3123             1.7788
    7.4015             2.2954
    7.4907             1.7867
    7.5798             1.2522
    7.6690             0.9336
    7.7582             1.1334
    7.8474             0.8468
    7.9365             0.7617
    8.0257             0.5907
    8.1149             0.6076
    8.2041             0.4485
    8.2932             0.6264
    8.3824             0.0966
    8.4716             0.0198
    8.5608             0.2136
    8.6499             0.4868
    8.7391             0.4622
    8.8283             0.1788
    8.9175             0.0306
    9.0066             0.4276
    9.0958             0.6701
    9.1850             0.8273
    9.2742             0.4770
    9.3633             0.3485
    9.4525             0.2219
    9.5417             0.0375
    9.6309             0.3906
    9.7200             0.9688
    9.8092             0.8741
    9.8984             0.5368
    9.9876             0.5002
