# Supplementary material for: Super-resolution techniques to simulate electronic spectra of large molecular systems
Source: Nat Commun. 2024 Sep 12;15:8001. doi: 10.1038/s41467-024-52368-5 (PMC11393058; doi:10.1038/s41467-024-52368-5)
Supplement: Supplementary file 6 — Source Data [file 41467_2024_52368_MOESM6_ESM.zip › figure_6d.txt]

# DATA POINTS FOR FIGURE 6d MAIN ARTICLE

# exact
# energy [eV]       Int. [arb. u.]
    0.0000             0.0000
    0.0436             0.0334
    0.0873             0.0247
    0.1309             0.0169
    0.1746             0.0066
    0.2182             0.0067
    0.2619             0.0254
    0.3055             0.0489
    0.3491             0.0710
    0.3928             0.1112
    0.4364             0.1584
    0.4801             0.2158
    0.5237             0.2963
    0.5674             0.4084
    0.6110             0.5607
    0.6546             0.8207
    0.6983             1.2682
    0.7419             2.3577
    0.7856            11.9728
    0.8292             4.2957
    0.8729             0.2689
    0.9165             2.6421
    0.9601             1.8192
    1.0038             1.4440
    1.0474             1.2823
    1.0911             1.1012
    1.1347             0.9532
    1.1783             0.8940
    1.2220             0.7259
    1.2656             0.7527
    1.3093             0.7779
    1.3529             0.7793
    1.3966             0.7852
    1.4402             0.8170
    1.4838             0.9167
    1.5275             0.6628
    1.5711             0.5237
    1.6148             0.4323
    1.6584             0.4736
    1.7021             0.4808
    1.7457             0.5171
    1.7893             0.5588
    1.8330             0.5957
    1.8766             0.5861
    1.9203             0.4617
    1.9639             0.5256
    2.0076             0.7201
    2.0512             0.7732
    2.0948             0.5598
    2.1385             0.4476
    2.1821             0.4242
    2.2258             0.8198
    2.2694             0.5318
    2.3131             0.3749
    2.3567             0.3032
    2.4003             0.3015
    2.4440             0.4766
    2.4876             0.1921
    2.5313             0.1626
    2.5749             0.0609
    2.6186             0.2090
    2.6622             0.7173
    2.7058             0.6247
    2.7495             0.4658
    2.7931             0.9194
    2.8368             2.9956
    2.8804             0.0196
    2.9241             3.7443
    2.9677             1.4698
    3.0113             0.1875
    3.0550             0.2836
    3.0986             0.6756
    3.1423             2.6467
    3.1859             0.1425
    3.2296             5.7579
    3.2732             0.2228
    3.3168             1.0891
    3.3605             1.1409
    3.4041             0.3142
    3.4478             0.8841
    3.4914             0.4896
    3.5350             1.0082
    3.5787             1.0880
    3.6223             1.0916
    3.6660             1.4854
    3.7096             0.5391
    3.7533             1.3219
    3.7969             0.9409
    3.8405             4.5235
    3.8842             1.8962
    3.9278             2.7593
    3.9715            17.3966
    4.0151             3.4331
    4.0588             3.5435
    4.1024             2.7607
    4.1460             2.2481
    4.1897             1.9578
    4.2333             2.5863
    4.2770             0.1260
    4.3206             6.2540
    4.3643            13.2577
    4.4079             5.1541
    4.4515             1.9768
    4.4952             0.5968
    4.5388             0.7020
    4.5825             0.9032
    4.6261             1.5308
    4.6698             0.2050
    4.7134             2.1461
    4.7570             0.3936
    4.8007             4.3822
    4.8443             3.9949
    4.8880             3.2974
    4.9316             2.8030
    4.9753             2.2930
    5.0189             0.8944
    5.0625             0.6806
    5.1062             1.6706
    5.1498             1.9785
    5.1935             0.7025
    5.2371             0.1501
    5.2808             1.7329
    5.3244             0.8005
    5.3680             2.4385
    5.4117             0.0826
    5.4553             0.0628
    5.4990             1.1822
    5.5426             1.0798
    5.5862             2.8145
    5.6299             2.3729
    5.6735             0.4806
    5.7172             2.0309
    5.7608             3.9252
    5.8045             1.6466
    5.8481             1.8159
    5.8917             4.2468
    5.9354             4.9588
    5.9790             0.5491
    6.0227             0.7972
    6.0663             0.6362
    6.1100             0.6553
    6.1536             0.9688
    6.1972             0.4133
    6.2409             2.3120
    6.2845             2.4604
    6.3282             2.8541
    6.3718             3.2750
    6.4155             3.3955
    6.4591             1.2214
    6.5027             1.7657
    6.5464             2.1576
    6.5900             1.8948
    6.6337             0.0361
    6.6773             1.3827
    6.7210             1.9315
    6.7646             0.8819
    6.8082             1.1833
    6.8519             2.8072
    6.8955             1.8624
    6.9392             0.8154
    6.9828             1.9535
    7.0265             2.6318
    7.0701             2.3138
    7.1137             1.7389
    7.1574             0.5017
    7.2010             1.7925
    7.2447             1.2360
    7.2883             1.2819
    7.3320             1.0155
    7.3756             1.1821
    7.4192             0.7089
    7.4629             0.9343
    7.5065             1.1963
    7.5502             0.8573
    7.5938             1.2991
    7.6374             1.2064
    7.6811             1.3801
    7.7247             1.2518
    7.7684             1.1918
    7.8120             1.0687
    7.8557             1.2854
    7.8993             1.0203
    7.9429             0.8660
    7.9866             0.6970
    8.0302             0.8980
    8.0739             0.8593
    8.1175             0.7221
    8.1612             0.9633
    8.2048             0.8745
    8.2484             0.7540
    8.2921             0.8856
    8.3357             1.2380
    8.3794             1.4287
    8.4230             1.4816
    8.4667             1.0842
    8.5103             0.4023
    8.5539             2.3815
    8.5976             1.2028
    8.6412             1.0821
    8.6849             0.7122
    8.7285             2.2011
    8.7722             1.3362
    8.8158             0.8592
    8.8594             1.1065
    8.9031             1.0165
    8.9467             0.8901
    8.9904             0.8982
    9.0340             1.3220
    9.0777             1.6131
    9.1213             1.5033
    9.1649             1.1454
    9.2086             1.2913
    9.2522             0.4906
    9.2959             1.0079
    9.3395             1.3918
    9.3832             1.1183
    9.4268             1.3458
    9.4704             1.1633
    9.5141             0.9669
    9.5577             0.9374
    9.6014             0.3596
    9.6450             0.7361
    9.6887             1.1968
    9.7323             0.9807
    9.7759             1.3858
    9.8196             0.4053
    9.8632             1.2898
    9.9069             0.6117
    9.9505             0.1915
    9.9941             0.3160

# bynd
# energy [eV]       Int. [arb. u.]
    0.0000             0.0000
    0.0436             0.0286
    0.0873             0.0264
    0.1309             0.0186
    0.1745             0.0052
    0.2181             0.0066
    0.2618             0.0233
    0.3054             0.0510
    0.3490             0.0850
    0.3926             0.1290
    0.4363             0.1896
    0.4799             0.3032
    0.5235             0.2493
    0.5672             0.4108
    0.6108             0.5992
    0.6544             0.8903
    0.6980             1.4252
    0.7417             2.9336
    0.7853            10.7938
    0.8289             5.5611
    0.8725             1.0697
    0.9162             2.8512
    0.9598             2.0723
    1.0034             1.6668
    1.0471             1.3886
    1.0907             1.2985
    1.1343             1.0719
    1.1779             0.3296
    1.2216             0.9759
    1.2652             0.9893
    1.3088             0.9844
    1.3524             0.8920
    1.3961             0.9877
    1.4397             0.6330
    1.4833             0.4733
    1.5270             0.7694
    1.5706             1.1925
    1.6142             0.3558
    1.6578             0.4606
    1.7015             0.4317
    1.7451             0.5394
    1.7887             0.4778
    1.8323             0.5993
    1.8760             0.6864
    1.9196             0.8747
    1.9632             0.6263
    2.0069             0.5533
    2.0505             0.4962
    2.0941             0.4915
    2.1377             0.5828
    2.1814             0.8638
    2.2250             0.6780
    2.2686             0.4106
    2.3122             0.2461
    2.3559             0.2809
    2.3995             0.3289
    2.4431             0.3498
    2.4868             0.2981
    2.5304             0.0699
    2.5740             0.2632
    2.6176             0.2426
    2.6613             0.5644
    2.7049             0.7335
    2.7485             0.2020
    2.7921             0.9017
    2.8358             6.4711
    2.8794             2.7826
    2.9230             0.4920
    2.9667             4.4956
    3.0103             3.0477
    3.0539             3.0686
    3.0975             2.3847
    3.1412             0.3085
    3.1848             8.9618
    3.2284             1.1773
    3.2720             0.7307
    3.3157             0.7442
    3.3593             1.0148
    3.4029             1.3305
    3.4466             1.4128
    3.4902             1.4780
    3.5338             0.9572
    3.5774             1.0696
    3.6211             1.3700
    3.6647             1.9915
    3.7083             2.2457
    3.7519             2.2263
    3.7956             2.2000
    3.8392             1.9297
    3.8828             2.9549
    3.9265            13.8461
    3.9701             2.7276
    4.0137             2.5383
    4.0573             1.1428
    4.1010             0.4082
    4.1446             0.6797
    4.1882             1.1364
    4.2318             1.1340
    4.2755             2.3996
    4.3191            18.2090
    4.3627             7.1450
    4.4064             2.1073
    4.4500             0.9238
    4.4936             0.1016
    4.5372             0.3545
    4.5809             0.6577
    4.6245             0.4693
    4.6681             0.6532
    4.7117             0.8899
    4.7554             0.5360
    4.7990             0.8388
    4.8426             1.5886
    4.8863             2.6230
    4.9299             2.9130
    4.9735             2.4615
    5.0171             2.0053
    5.0608             1.5585
    5.1044             0.2760
    5.1480             0.3792
    5.1916             0.6449
    5.2353             2.0449
    5.2789             2.1727
    5.3225             1.7000
    5.3662             0.1024
    5.4098             0.8324
    5.4534             0.3897
    5.4970             2.0808
    5.5407             2.3037
    5.5843             2.1666
    5.6279             1.8827
    5.6715             1.2107
    5.7152             1.1346
    5.7588             1.8126
    5.8024             3.0907
    5.8461             3.9408
    5.8897             2.6402
    5.9333             0.9140
    5.9769             0.7114
    6.0206             0.5958
    6.0642             0.5228
    6.1078             1.9047
    6.1514             0.8437
    6.1951             2.3378
    6.2387             3.1349
    6.2823             2.9347
    6.3260             2.6183
    6.3696             2.2357
    6.4132             2.0614
    6.4568             2.0328
    6.5005             2.4350
    6.5441             0.2560
    6.5877             1.3292
    6.6313             0.1830
    6.6750             0.2054
    6.7186             1.2606
    6.7622             1.1784
    6.8059             2.4818
    6.8495             4.0706
    6.8931             3.4262
    6.9367             1.9482
    6.9804             2.2782
    7.0240             1.9461
    7.0676             1.8496
    7.1112             1.9743
    7.1549             1.9564
    7.1985             1.6792
    7.2421             1.2955
    7.2858             0.6496
    7.3294             0.8789
    7.3730             0.9665
    7.4166             1.4787
    7.4603             1.4333
    7.5039             1.2128
    7.5475             1.1634
    7.5911             1.1149
    7.6348             1.1385
    7.6784             1.3040
    7.7220             1.4251
    7.7656             1.5229
    7.8093             1.2918
    7.8529             0.8464
    7.8965             0.7905
    7.9402             0.6060
    7.9838             0.8177
    8.0274             0.9772
    8.0710             1.0926
    8.1147             1.2658
    8.1583             0.6168
    8.2019             0.8779
    8.2455             0.8527
    8.2892             1.4516
    8.3328             1.3963
    8.3764             1.2660
    8.4201             1.4811
    8.4637             1.5674
    8.5073             1.0231
    8.5509             0.9829
    8.5946             1.2311
    8.6382             1.0460
    8.6818             1.6695
    8.7254             1.4627
    8.7691             0.9349
    8.8127             0.9723
    8.8563             0.3796
    8.9000             0.7230
    8.9436             1.1153
    8.9872             1.1213
    9.0308             1.2411
    9.0745             1.5333
    9.1181             1.0871
    9.1617             0.7942
    9.2053             0.2905
    9.2490             0.6894
    9.2926             1.1254
    9.3362             0.9888
    9.3799             1.0855
    9.4235             0.8781
    9.4671             0.7342
    9.5107             0.3080
    9.5544             0.4682
    9.5980             0.3840
    9.6416             0.8119
    9.6852             0.8628
    9.7289             1.0245
    9.7725             0.6621
    9.8161             0.5501
    9.8598             0.0253
    9.9034             0.3084
    9.9470             0.5746
    9.9906             0.6485
