# Supplementary material for: Super-resolution techniques to simulate electronic spectra of large molecular systems
Source: Nat Commun. 2024 Sep 12;15:8001. doi: 10.1038/s41467-024-52368-5 (PMC11393058; doi:10.1038/s41467-024-52368-5)
Supplement: Supplementary file 6 — Source Data [file 41467_2024_52368_MOESM6_ESM.zip › figure_7.txt]

# DATA POINTS FOR FIGURE 7 MAIN ARTICLE
#
# BASIS SIZE     TDDFT [cpuh]           BYND 1.5k [cpuh]        BYND 3.k [cpuh]
#
 1890                9352.6                 736.4                   1437.8
 4872               18716.7                1660.5                   3064.3
 8711               58359.8                5138.8                   9515.8
15439              138266.8               12235.9                  24471.9
20700              259666.6               22979.4                  45958.7
